# Supplementary material for: Identification of Significant Features by the Global Mean Rank Test
Source: PLoS One. 2014 Aug 13;9(8):e104504. doi: 10.1371/journal.pone.0104504 (PMC4132091; doi:10.1371/journal.pone.0104504)
Supplement: File S2 — Significance testing results of AML data published by Weber et al . Data originally published by Weber et al. [17] with additional significance testing performed using the parametric MeanRank test, SAM and LIMMA. (TXT) [file pone.0104504.s006.txt]

FilteredGenenames	GeneNames	filteredUniprot	Uniprot	Best Localized Phosphosite	Experiment 1	Experiment 2	Experiment 3	Mean	StdDev	RegulatedWeberEtAl	sigLIMMA	sigMR.par	sigSAM
EIF4G3	EIF4G3;EIF4G3;EIF4G3	O43432	O43432-1;O43432;Q59GJ0;Q5SWC3;A8MZE8;Q504Z1	S1131	-2.513831	NA	-2.16981	-2.34182	0.24326	TRUE	FALSE	TRUE	FALSE
CLASP1	CLASP1;KIAA0622;MAST1;CLASP1;KIAA0622;MAST1;CLASP1;KIAA0622;MAST1	Q7Z460	Q7Z460-1;Q7Z460;Q7Z460-3;Q68D09;Q6TAR3;Q7Z460-2;A2RU21	S649	1.044954	1.014616	1.295605	1.118392	0.154219	TRUE	FALSE	TRUE	FALSE
EIF4G1	EIF4G1;EIF4F;EIF4G;EIF4GI;EIF4G1;EIF4F;EIF4G;EIF4GI;EIF4G1;EIF4F;EIF4G;EIF4GI;EIF4G1;EIF4F;EIF4G;EIF4GI;EIF4G1;EIF4F;EIF4G;EIF4GI	Q04637	Q04637-1;Q04637;Q04637-3;Q04637-4;Q04637-5;Q04637-6;Q96I65	S1093	-1.38304	-1.366593	-1.185359	-1.311664	0.109692	TRUE	FALSE	TRUE	TRUE
LCP1	LCP1;PLS2;LCP1;RP11-139H14.1-001;LCP1;RP11-139H14.1-005	P13796	P13796;Q53FI1;Q59GX5;Q5TBN4;Q5TBN3;Q5TBN5	S5	-1.326751	-1.069394	-1.286181	-1.227442	0.138368	TRUE	FALSE	TRUE	TRUE
EIF4G1	EIF4G1;EIF4F;EIF4G;EIF4GI;EIF4G1;EIF4F;EIF4G;EIF4GI;EIF4G1;EIF4F;EIF4G;EIF4GI;EIF4G1;EIF4F;EIF4G;EIF4GI;EIF4G1;EIF4F;EIF4G;EIF4GI	Q04637	Q04637-1;Q04637;Q04637-3;Q04637-4;Q04637-5;Q04637-6;Q96I65	S1188	-2.525995	-3.735312	-4.558262	-3.606523	1.022236	TRUE	FALSE	TRUE	FALSE
DENND1A	DENND1A;DENND1A;FAM31A;KIAA1608	Q8TEH3	A8MVH2;Q8TEH3-1;Q8TEH3	S523	-0.931536	-0.962438	-1.339966	-1.07798	0.227412	TRUE	FALSE	TRUE	FALSE
SGTA	SGTA;SGT;SGT1	O43765	O43765;Q6FIA9	S305	-0.864623	-0.706552	-0.77024	-0.780471	0.079531	TRUE	FALSE	TRUE	TRUE
SGTA	SGTA;SGT;SGT1	O43765	O43765;Q6FIA9	S301	-0.943805	-0.706552	-0.77024	-0.806866	0.122794	TRUE	FALSE	TRUE	TRUE
HUWE1	HUWE1;KIAA0312;KIAA1578;UREB1;HSPC272;HUWE1;KIAA0312;KIAA1578;UREB1;HSPC272;HUWE1;KIAA0312;KIAA1578;UREB1;HSPC272;HUWE1;RP3-339A18.4-002	Q7Z6Z7	Q7Z6Z7-1;Q7Z6Z7;Q7Z6Z7-3;Q7Z6Z7-2;Q5H924	S3137	-0.768371	-0.682481	-0.676595	-0.709149	0.051372	FALSE	FALSE	TRUE	TRUE
SHC1	SHC1;SHC;SHCA;SHC1;SHC;SHCA;SHC1;RP11-307C12.1-008;SHC1;SHC;SHCA;SHC1;SHC;SHCA;SHC1;SHC;SHCA;SHC1;RP11-307C12.1-010;SHC1;RP11-307C12.1-004	P29353	P29353-1;P29353;Q5T183;Q5T184;Q5T182;Q8NFT1;P29353-3;Q5T186;P29353-2;Q5T185;Q5T180;Q5T189;Q59HB0;Q5T188	Y428	-1.188496	NA	-1.060894	-1.124695	0.090228	FALSE	FALSE	TRUE	FALSE
HNRPA1	HNRNPA1;HNRPA1;HNRNPA1;HNRPA1	Q32P51;P09651	P09651-1;P09651;P09651-2;A8K4Z8;Q0VAC0;Q32P51;Q3MI39;Q6IPF2;Q9BSM5;A8MYG3;A6NHW6;A6NHW1;A6NNX4;A8MW77;A0AUL4	S199	-1.235926	-0.715981	-0.917297	-0.956401	0.262169	TRUE	FALSE	TRUE	FALSE
MORC3	MORC3;KIAA0136;ZCWCC3	Q14149	Q14149;A2RU29;A8KA92;Q4VBZ9;Q86YD6	S515	-0.975936	-1.182501	-0.715154	-0.957864	0.234197	TRUE	FALSE	TRUE	FALSE
EIF4G1	EIF4G1;EIF4F;EIF4G;EIF4GI;EIF4G1;EIF4F;EIF4G;EIF4GI;EIF4G1;EIF4F;EIF4G;EIF4GI;EIF4G1;EIF4F;EIF4G;EIF4GI;EIF4G1;EIF4F;EIF4G;EIF4GI	Q04637	Q04637-1;Q04637;Q04637-3;Q04637-4;Q04637-5;Q04637-6;Q96I65	S1148	-0.960609	-0.72779	-0.686893	-0.791764	0.147647	TRUE	FALSE	TRUE	FALSE
IRS2	IRS2	Q9Y4H2	Q9Y4H2;Q8TF73;Q96RG4;Q96RG5;Q9UP29	S562	-0.621444	-0.853835	-0.718462	-0.731247	0.116722	FALSE	FALSE	TRUE	FALSE
RIPK2	RIPK2;CARDIAK;RICK;RIP2;UNQ277/PRO314/PRO34092;RIPK2;CARDIAK;RICK;RIP2;UNQ277/PRO314/PRO34092	O43353	O43353-1;O43353;Q2TU65;O43353-2	S176	-0.786497	-0.843259	-0.586688	-0.738815	0.134768	FALSE	FALSE	TRUE	FALSE
SEC14L1	SEC14L1	Q7Z3R7;Q59HE8;A5PLM6;	A5PLM6;Q59HE8;Q7Z3R7	T234	-0.702891	-0.575054	-0.674867	-0.650937	0.067194	FALSE	FALSE	TRUE	TRUE
FYTTD1	FYTTD1	Q96QD9	Q96QD9	S61	-1.400701	-0.870572	-0.862916	-1.04473	0.308304	TRUE	FALSE	TRUE	FALSE
EIF4G1	EIF4G1;EIF4F;EIF4G;EIF4GI;EIF4G1;EIF4F;EIF4G;EIF4GI;EIF4G1;EIF4F;EIF4G;EIF4GI;EIF4G1;EIF4F;EIF4G;EIF4GI;EIF4G1;EIF4F;EIF4G;EIF4GI	Q04637	Q04637-1;Q04637;Q04637-3;Q04637-4;Q04637-5;Q04637-6;Q96I65	S1146	-0.971261	-1.819832	-1.205364	-1.332152	0.438263	TRUE	FALSE	TRUE	FALSE
SLC9A1	SLC9A1;APNH1;NHE1;SLC9A1;RP4-633N17.1-003;SLC9A1;RP4-633N17.1-005	P19634	P19634-1;P19634;Q5VU07;Q5TBB3;Q5TBB2	S703	-0.637311	-0.671379	-0.965221	-0.757971	0.180291	TRUE	FALSE	TRUE	FALSE
EIF4G1	;EIF4F;EIF4G;EIF4GI;EIF4G1;EIF4F;EIF4G;EIF4GI;EIF4G1;EIF4F;EIF4G;EIF4GI;EIF4G1;EIF4F;EIF4G;EIF4GI;EIF4G1;EIF4F;EIF4G;EIF4GI	Q04637	Q04637-1;Q04637;Q04637-3;Q04637-4;Q04637-5;Q04637-6;Q96I65	S1186	-1.754042	-3.735312	-4.558262	-3.349205	1.44143	TRUE	FALSE	TRUE	FALSE
RRP7A	RRP7A;CGI-96	Q9Y3A4	Q9Y3A4;A4FTX2;Q6P4B5	S144	0.938098	1.364608	NA	1.151353	0.301588	FALSE	FALSE	TRUE	FALSE
CD84	CD84;SLAMF5;CD84;SLAMF5;CD84;SLAMF5;CD84;SLAMF5	Q9UIB8	Q9UIB8-1;Q9UIB8;Q9UIB8-2;Q9UIB8-3;Q9UIB8-7	Y279	-1.066639	-1.41408	NA	-1.240359	0.245678	FALSE	FALSE	TRUE	FALSE
FAM21C;FAM21A;FAM21B	FAM21C;KIAA0592;FAM21C;KIAA0592;FAM21C;KIAA0592;FAM21A;FAM21B	Q9Y4E1;Q641Q2;Q5SNT6	Q9Y4E1-1;Q9Y4E1;A8K5W5;Q9Y4E1-2;Q9Y4E1-3;A2A3S2;Q641Q2;Q5SNT6;Q6DHY0;Q6P0Q7;Q9Y4N4;Q5VW24	S288	-0.900961	NA	-1.167523	-1.034242	0.188488	FALSE	FALSE	TRUE	FALSE
FAM21C;FAM21A;FAM21B	FAM21C;KIAA0592;FAM21C;KIAA0592;FAM21C;KIAA0592;FAM21A;FAM21B	Q9Y4E1;Q641Q2;Q5SNT6	Q9Y4E1-1;Q9Y4E1;A8K5W5;Q9Y4E1-2;Q9Y4E1-3;A2A3S2;Q641Q2;Q5SNT6;Q6DHY0;Q6P0Q7;Q9Y4N4;Q5VW24	S284	-0.900961	NA	-1.167523	-1.034242	0.188488	FALSE	FALSE	TRUE	FALSE
RPS6	RPS6;OK/SW-cl.2;RPS6;RP11-513M16.6-002;hCG_1741512	P62753	P62753;A2A3R6;Q96DV6;A2A3R5	S236	-1.319172	-0.674892	-0.890399	-0.961488	0.32797	TRUE	FALSE	TRUE	FALSE
CTDSPL2	CTDSPL2;HSPC058;HSPC129;CTDSPL2;HSPC058;HSPC129	Q05D32	Q3ZTU1;Q8IYI9;Q9NVT2;Q9NZX8;Q9P030;Q05D32;Q6AI06	S9	-0.780042	-0.662705	-1.245677	-0.896141	0.30834	TRUE	FALSE	TRUE	FALSE
GTF2F1	GTF2F1;RAP74	P35269	P35269;Q6IBK5	S442	-0.866042	NA	-0.850559	-0.8583	0.010948	FALSE	FALSE	TRUE	FALSE
CHEK1	CHEK1;CHK1	O14757	O14757;A8K934;Q6W8P8	S280	-1.028102	-0.59248	-0.750227	-0.790269	0.220554	TRUE	FALSE	TRUE	FALSE
DEAF1	DEAF1;SPN;ZMYND5;DEAF1;SPN;ZMYND5;DEAF1;SPN;ZMYND5	O75398	O75398-1;O75398;A6NM04;A8K5R8;O75398-3;A6NGI9;O75398-4;A6NE71;A8K1F8;Q59EI0	T172	0.897008	1.004942	NA	0.950975	0.076321	FALSE	FALSE	TRUE	FALSE
DEAF1	DEAF1;SPN;ZMYND5;DEAF1;SPN;ZMYND5;DEAF1;SPN;ZMYND5	O75398	O75398-1;O75398;A6NM04;A8K5R8;O75398-3;A6NGI9;O75398-4;A6NE71;A8K1F8;Q59EI0	S177	0.897008	1.004942	NA	0.950975	0.076321	FALSE	FALSE	TRUE	FALSE
MYC	MYC;MYC;hCG_15917;MYC	P01106	P01106;Q6LBK7;A8MSJ8;A0N2G3	S21	-0.536252	-0.66032	-0.974107	-0.723559	0.225674	TRUE	FALSE	TRUE	FALSE
RHBDF2	RHBDF2;RHBDL5;RHBDL6;RHBDF2;RHBDL5;RHBDL6;FLJ00080	Q6PJF5	A6NEM3;A8K801;Q5YGQ8;Q6PJF5;Q5U607;Q9H6E9;Q6ZWP8	S385	-1.001212	-0.699569	-0.541628	-0.74747	0.233506	FALSE	FALSE	TRUE	FALSE
EHMT2	EHMT2;DADB-333F21.8-008;DAQB-331I12.8-009;XXbac-BCX40G17.8-008;XXbac-BPG254B15.8-008;EHMT2;DADB-333F21.8-009;DAQB-331I12.8-008;XXbac-BCX40G17.8-009;XXbac-BPG254B15.8-009;EHMT2;BAT8;C6orf30;G9A;KMT1C;NG36;EHMT2;BAT8;C6orf30;G9A;KMT1C;NG36	Q96KQ7	A2ABF9;A2ABF8;Q96KQ7-1;Q96KQ7;A2BED7;Q59FM7;Q5JQ92;Q96KQ7-2;A2BED6;Q5JP83	S289	-0.846843	-0.54051	-0.525164	-0.637506	0.181454	FALSE	FALSE	FALSE	FALSE
PHF23	PHF23	Q9BUL5	Q9BUL5-1;Q9BUL5	S400	-0.639153	-0.513996	-0.556393	-0.569847	0.063654	FALSE	FALSE	FALSE	FALSE
VAV3	VAV3;VAV3	Q9UKW4	Q9UKW4-1;Q9UKW4;Q5VUU4;Q9UKW4-2;Q5VUU3	Y508	-0.530041	-0.618781	-0.457613	-0.535478	0.080721	FALSE	FALSE	FALSE	FALSE
OSBP	OSBP;OSBP1	P22059	P22059	S385	0.751035	0.448568	0.60966	0.603088	0.151341	FALSE	FALSE	FALSE	FALSE
AHDC1	AHDC1	Q5TGY3	Q5TGY3;Q6ZUQ6;Q99769;Q9NUF5	S849	0.610228	0.449715	0.630871	0.563605	0.09917	FALSE	FALSE	FALSE	FALSE
SPTBN1	SPTBN1;SPTB2	Q01082	Q01082-1;Q01082	S2332	0.564525	0.549464	0.436588	0.516859	0.069923	FALSE	FALSE	FALSE	FALSE
ALG3	ALG3;NOT;NOT56L	Q92685	Q92685;A8JZZ6	S11	-0.978819	-0.780478	-0.472589	-0.743962	0.255083	FALSE	FALSE	FALSE	FALSE
CTNND1	CTNND1;KIAA0384;CTNND1;KIAA0384;CTNND1;KIAA0384;CTNND1;KIAA0384;CTNND1;KIAA0384;DKFZp781O2021;CTNND1;KIAA0384;CTNND1;KIAA0384;CTNND1;KIAA0384;CTNND1;KIAA0384;CTNND1;KIAA0384;CTNND1;KIAA0384;CTNND1;KIAA0384;CTNND1;KIAA0384;CTNND1;KIAA0384;CTNND1;KIAA0384;CTNND1;KIAA0384;CTNND1;KIAA0384;CTNND1;KIAA0384;CTNND1;KIAA0384;CTNND1;KIAA0384;CTNND1;KIAA0384;CTNND1;KIAA0384;CTNND1;KIAA0384;CTNND1;KIAA0384	O60716	O60716-1;O60716;O60716-2;O60716-4;O60716-6;O60716-3;Q6DHZ7;Q68DU0;O60716-5;A8K939;O60716-7;O60716-9;O60716-8;O60716-10;O60716-12;O60716-14;O60716-11;O60716-13;O60716-17;O60716-15;O60716-18;O60716-16;O60716-20;O60716-22;O60716-19;O60716-21;Q96FS1;O60716-23;O60716-24	Y321	-0.662551	-0.722203	-0.417039	-0.600598	0.16174	FALSE	FALSE	FALSE	FALSE
CCDC130	CCDC130;SB115	P13994	P13994	S40	NA	-0.743298	-0.871575	-0.807437	0.090705	FALSE	FALSE	TRUE	FALSE
ACBD5	ACBD5;KIAA1996;ACBD5;KIAA1996;ACBD5;KIAA1996;ACBD5;KIAA1996	Q5T8D3	Q5T8D3-1;Q5T8D3;A8MSV1;Q5T8D3-3;Q5T8D3-2;Q8NCM9;Q5T8D3-4	S418	-0.750348	-0.940055	NA	-0.845202	0.134143	FALSE	FALSE	TRUE	FALSE
MEPCE	MEPCE;BCDIN3	Q7L2J0	Q7L2J0;A8K5Q1	S175	-0.426044	-0.546357	-0.484469	-0.485623	0.060165	FALSE	FALSE	FALSE	FALSE
MACF1	MACF1;ABP620;ACF7;KIAA0465;KIAA1251;MACF1;ABP620;ACF7;KIAA0465;KIAA1251;MACF1;ABP620;ACF7;KIAA0465;KIAA1251	Q9UPN3	Q9UPN3-2;Q9UPN3;Q9UPN3-1;Q9UPN3-4;Q5T3B2;Q5TBD2;Q5VW19	S1376	-1.100036	-0.622419	-0.574412	-0.765622	0.290604	TRUE	FALSE	TRUE	FALSE
EEF2K	EEF2K	O00418	O00418;Q8N588	S74	-0.731985	-1.120065	-0.51645	-0.7895	0.30589	FALSE	FALSE	TRUE	FALSE
GTF3C1	GTF3C1;GTF3C1;GTF3C1;GTF3C1;GTF3C1	Q12789	Q12789-1;Q12789;Q6AWA4;Q12789-2;Q6AHZ7;Q12789-3;Q7Z7H4;A8MRT3	S624	NA	-0.713959	-0.891348	-0.802654	0.125433	FALSE	FALSE	TRUE	FALSE
CLN6	CLN6	Q9NWW5	Q9NWW5;A8K560;Q8NCG1	S31	-0.4369	-0.649967	-0.452609	-0.513159	0.118739	FALSE	FALSE	FALSE	FALSE
PDCD4	PDCD4;H731	Q53EL6	Q53EL6	S457	-0.411042	-0.554631	-0.459735	-0.475136	0.073023	FALSE	FALSE	FALSE	FALSE
LIN9	LIN9;BARA;TGS;LIN9;BARA;TGS;LIN9;BARA;TGS	Q5TKA1	Q5TKA1-1;Q5TKA1;Q5T3X8;Q5TKA1-2;Q5RI87;Q6P142;Q5TKA1-3	S525	-0.92843	NA	-0.712055	-0.820242	0.153	FALSE	FALSE	TRUE	FALSE
SNRNP70	SNRNP70;RNPU1Z;RPU1;SNRP70;U1AP1;SNRNP70;RNPU1Z;RPU1;SNRP70;U1AP1;SNRNP70;RNPU1Z;RPU1;SNRP70;U1AP1	P08621	P08621-1;P08621;A8KAQ5;Q9UFS1;P08621-2;P08621-4	S410	0.514097	0.4169	0.437281	0.456093	0.051256	FALSE	FALSE	FALSE	FALSE
ELMO1	ELMO1;KIAA0281	Q92556	Q92556-1;Q92556;A4D1X5	S344	-0.900799	-0.707138	-0.389914	-0.66595	0.257921	FALSE	FALSE	FALSE	FALSE
TRPS1	TRPS1	Q9UHF7	Q9UHF7;Q08AU2	S1094	0.80855	0.402782	0.551885	0.587739	0.205246	FALSE	FALSE	FALSE	FALSE
[]		Q6PJY5	Q6PJY5	S100	0.346134	0.585661	0.546956	0.492917	0.128582	FALSE	FALSE	FALSE	FALSE
ZNF295	ZNF295;KIAA1227;ZBTB21;ZNF295	Q9ULJ3	Q9ULJ3;Q5H9S0;Q5R2W2;Q5R2W1	S411	-0.526899	-0.372063	-0.446099	-0.448353	0.077443	FALSE	FALSE	FALSE	FALSE
HN1L	HN1L;C16orf34;L11;HN1L;C16orf34;L11	Q9H910	Q9H910-1;Q9H910;Q4VXZ5;Q9H910-2	S132	-0.360675	-0.482178	-0.621888	-0.488247	0.130712	FALSE	FALSE	FALSE	FALSE
OSBPL8	OSBPL8;KIAA1451;ORP8;OSBP10	Q9BZF1	Q9BZF1-1;Q9BZF1;A8K1T2;Q5HYM3;Q641R2;Q96N80	S14	1.078849	1.322371	0.454492	0.951904	0.447649	TRUE	FALSE	FALSE	FALSE
EIF2S2;	EIF2S2;EIF2B	P20042;A6NK07	P20042;Q3B7I9;Q6IBR8;Q96I16;A6NK07	S105	0.562963	0.853383	0.397912	0.604753	0.230593	FALSE	FALSE	FALSE	FALSE
SYK	SYK;SYK	P43405	P43405-1;P43405;A8K4G2;Q5T6N7;P43405-2;Q13196;Q5T6N8	Y323	-0.629032	NA	-0.772974	-0.701003	0.101782	FALSE	FALSE	TRUE	FALSE
AKT1S1	AKT1S1;PRAS40;AKT1S1;PRAS40	Q96B36	Q96B36-1;Q96B36;Q96B36-2	S203	-0.388469	-0.546852	-0.822669	-0.585997	0.219731	FALSE	FALSE	FALSE	FALSE
LARP7	LARP7;HDCMA18P	Q4G0J3	Q4G0J3-1;Q4G0J3	S307	-0.633166	-0.330902	-0.538199	-0.500756	0.154571	FALSE	FALSE	FALSE	FALSE
EIF2S2;	EIF2S2;EIF2B	P20042;A6NK07	P20042;Q3B7I9;Q6IBR8;Q96I16;A6NK07	T111	0.365804	0.673052	0.474566	0.504474	0.155792	FALSE	FALSE	FALSE	FALSE
S1PR4	S1PR4;EDG6	O95977	O95977	S383	-0.591408	-0.409146	-0.94586	-0.648805	0.272922	FALSE	FALSE	FALSE	FALSE
LCP1	LCP1;PLS2;LCP1;RP11-139H14.1-001;LCP1;RP11-139H14.1-005	P13796	P13796;Q53FI1;Q59GX5;Q5TBN4;Q5TBN3;Q5TBN5	Y28	-0.482795	-0.589492	-0.332616	-0.468301	0.12905	FALSE	FALSE	FALSE	FALSE
SCAF11	SFRS2IP;CASP11;SIP1;SFRS2IP;CASP11;SIP1	Q99590	A6NLW5;Q99590	S1170	-0.718996	-0.312411	-0.616492	-0.5493	0.211457	FALSE	FALSE	FALSE	FALSE
RPS6KB1	RPS6KB1;STK14A;RPS6KB1;STK14A	P23443	P23443-1;P23443;P23443-2	S441	-0.411493	-0.361891	-0.618971	-0.464118	0.136381	FALSE	FALSE	FALSE	FALSE
NDRG1	NDRG1;CAP43;DRG1;RTP	Q92597	Q92597;Q53EU7;Q597H1;Q6IBG2;Q8N959;Q9BRH7	S333	-0.307118	-0.60519	-0.554189	-0.488832	0.159422	FALSE	FALSE	FALSE	FALSE
TOP2B	TOP2B;TOP2B	Q02880	Q02880-1;Q02880;Q6LBI8;Q02880-2;Q59H80;Q6LC06;Q6W6M6;Q71UH4;Q8WTY5	T1422	0.639695	0.644014	NA	0.641855	0.003054	FALSE	FALSE	FALSE	FALSE
ZFP36L1;ZFP36L2	ZFP36L2;BRF2;ERF2;RNF162C;TIS11D;ZFP36L1;BERG36;BRF1;ERF1;RNF162B;TIS11B	Q07352;P47974	P47974;Q53TB4;Q07352	S493	-0.347041	-0.522683	-0.390084	-0.419936	0.091547	FALSE	FALSE	FALSE	FALSE
EIF3C	EIF3C;EIF3S8;EIF3CL;EIF3C	Q99613	Q99613;A1KYQ7;A8K7Z0;Q3B7B9	S11	-0.840267	-0.635894	-0.321243	-0.599135	0.261458	FALSE	FALSE	FALSE	FALSE
ARHGEF2	ARHGEF2;KIAA0651;LFP40;ARHGEF2;RP11-336K24.3-004;ARHGEF2;KIAA0651;LFP40;ARHGEF2;KIAA0651;LFP40	Q92974	Q9H023;Q5VY93;Q5VY92;Q8WUG4;Q92974;Q8TDA3	S272	-0.769096	-0.380392	-0.435544	-0.528344	0.210313	FALSE	FALSE	FALSE	FALSE
TBC1D4	TBC1D4;AS160;KIAA0603;TBC1D4;RP11-159J2.3-004	O60343	O60343;A7E2X8;Q68D14;Q5JU47	S591	0.639001	0.462605	1.204297	0.768634	0.387467	FALSE	FALSE	FALSE	FALSE
NDRG1	NDRG1;CAP43;DRG1;RTP	Q92597	Q92597;Q53EU7;Q597H1;Q6IBG2;Q8N959;Q9BRH7	S330	-0.319064	-0.433956	-0.41835	-0.390457	0.062319	FALSE	FALSE	FALSE	FALSE
TMPO	TMPO;LAP2	P42166	P42166	S272	0.402722	0.323317	0.4609	0.395646	0.069064	FALSE	FALSE	FALSE	FALSE
IWS1	IWS1;IWS1L;IWS1;IWS1L;IWS1;IWS1L	Q96ST2	Q96ST2-1;Q96ST2;Q96ST2-3;Q96ST2-2	S720	-0.507962	-0.32127	-0.755844	-0.528359	0.218004	FALSE	FALSE	FALSE	FALSE
NDRG1	NDRG1;CAP43;DRG1;RTP	Q92597	Q92597;Q53EU7;Q597H1;Q6IBG2;Q8N959;Q9BRH7	S336	-0.321342	-0.438608	-0.656524	-0.472158	0.170091	FALSE	FALSE	FALSE	FALSE
C1orf150	C1orf150;C1orf150	Q5JQS6	Q5JQS6-1;Q5JQS6;Q5JQS6-2	Y89	-1.03894	-2.104871	-0.722479	-1.288763	0.724266	TRUE	FALSE	TRUE	FALSE
ACAD9	ACAD9;ACAD9;hCG_2022772;ACAD9	Q9H845	Q9H845;Q59FN3;Q9H9W4;Q9BUX5	S474	0.565402	0.623711	NA	0.594556	0.04123	FALSE	FALSE	FALSE	FALSE
DOT1L	DOT1L;KIAA1814;KMT4;DOT1L;KIAA1814;KMT4	Q8TEK3	Q8TEK3-1;Q8TEK3;Q8TEK3-2	S997	0.466131	0.284116	0.492212	0.414153	0.113368	FALSE	FALSE	FALSE	FALSE
INCENP	INCENP;INCENP	Q9NQS7	Q9NQS7;A8MQD2	T507	-0.857142	-0.551905	NA	-0.704523	0.215836	FALSE	FALSE	TRUE	FALSE
INCENP	INCENP;INCENP	Q9NQS7	Q9NQS7;A8MQD2	S510	-0.857142	-0.551905	NA	-0.704523	0.215836	FALSE	FALSE	TRUE	FALSE
ZFP36L2	ZFP36L2;BRF2;ERF2;RNF162C;TIS11D	P47974	P47974;Q53TB4	S125	-0.993206	-0.417596	-0.498994	-0.636599	0.311501	FALSE	FALSE	FALSE	FALSE
MYCN;MYC	MYC;MYC;hCG_15917;MYCN;NMYC	P04198;P01106	P01106;Q6LBK7;A8MSJ8;P04198;Q53XS5;Q7Z7Q9;Q9UMQ5	T73	-0.346307	-0.445297	-0.340514	-0.377373	0.058896	FALSE	FALSE	FALSE	FALSE
HIRA	HIRA;DGCR1;HIR;TUPLE1;HIRA;DGCR1;HIR;TUPLE1	P54198	P54198-1;P54198;A8K194;P54198-2	S584	0.63371	0.300554	0.435629	0.456631	0.167568	FALSE	FALSE	FALSE	FALSE
PLEKHG3	PLEKHG3;KIAA0599;PLEKHG3;KIAA0599;PLEKHG3;KIAA0599	A1L390	A1L390-1;A1L390;A1L390-3;A1L390-2	S1040	NA	-0.537941	-0.807755	-0.672848	0.190787	FALSE	FALSE	TRUE	FALSE
LARP1	LARP1;KIAA0731;LARP;LARP1;KIAA0731;LARP;LARP1;KIAA0731;LARP	Q6PKG0	Q6PKG0-1;Q6PKG0;Q6PKG0-2;Q6PKG0-3	T785	-0.663214	NA	-0.526213	-0.594713	0.096874	FALSE	FALSE	FALSE	FALSE
TNS3	TNS3;TEM6;TENS1;TPP;DKFZp434I2435;TNS3;TEM6;TENS1;TPP	Q68CZ2	Q68CZ2-1;Q68CZ2;Q8NDL6;Q9H8D5;Q68CZ2-2	Y780	-0.755953	-0.506564	-0.297857	-0.520125	0.229349	FALSE	FALSE	FALSE	FALSE
EMSY	C11orf30;hCG_2018629;EMSY;C11orf30;GL002;EMSY;C11orf30;GL002	Q7Z589	Q17RM7;Q7Z589-1;Q7Z589;Q7Z589-2	S210	NA	0.684908	0.528071	0.606489	0.1109	FALSE	FALSE	FALSE	FALSE
EIF2AK4	EIF2AK4;GCN2;KIAA1338;EIF2AK4;GCN2;KIAA1338	Q9P2K8	Q9P2K8-1;Q9P2K8;Q9P2K8-2	S551	0.587221	0.271169	0.460952	0.439781	0.159086	FALSE	FALSE	FALSE	FALSE
TCF12	DKFZp451F163;TCF12;HEB;HTF4	Q99081	Q86TC1;Q86VM2;Q9NQY3;Q99081;Q9NQY8;Q9NQY9	S583	NA	-0.532067	-0.850402	-0.691235	0.225097	FALSE	FALSE	TRUE	FALSE
NSUN2	NSUN2;SAKI;TRM4	Q08J23	Q08J23;A8K529	S593	NA	-0.5064	-0.675719	-0.59106	0.119727	FALSE	FALSE	FALSE	FALSE
LMNB1	LMNB1;LMN2;LMNB	P20700	P20700	S401	-0.413576	-1.319038	-0.731997	-0.821537	0.459324	FALSE	FALSE	FALSE	FALSE
EEF2K	EEF2K	O00418	O00418;Q8N588	S72	-0.690242	NA	-0.51645	-0.603346	0.122889	FALSE	FALSE	FALSE	FALSE
KIF4A	KIF4A;KIF4;KIF4A;KIF4	O95239	O95239-1;O95239;Q59HG1;O95239-2;Q6PKB2	S801	-0.363559	-0.338566	-0.675005	-0.459043	0.187445	FALSE	FALSE	FALSE	FALSE
CD44	CD44;LHR;MDU2;MDU3;MIC4;CD44;LHR;MDU2;MDU3;MIC4;CD44;LHR;MDU2;MDU3;MIC4;CD44;LHR;MDU2;MDU3;MIC4;CD44;LHR;MDU2;MDU3;MIC4;CD44;LHR;MDU2;MDU3;MIC4;CD44;LHR;MDU2;MDU3;MIC4;CD44;LHR;MDU2;MDU3;MIC4;CD44;LHR;MDU2;MDU3;MIC4;CD44;LHR;MDU2;MDU3;MIC4;CD44;LHR;MDU2;MDU3;MIC4;CD44;LHR;MDU2;MDU3;MIC4;CD44;LHR;MDU2;MDU3;MIC4;CD44;LHR;MDU2;MDU3;MIC4	P16070	P16070-1;P16070;Q9H5A5;P16070-5;P16070-7;P16070-3;P16070-4;Q9H5A7;P16070-6;P16070-17;P16070-8;P16070-16;P16070-10;Q9H5A6;Q9P2Z2;P16070-11;A5YRN9;P16070-13;P16070-14;P16070-12;A8K309;Q9H5A4	S706	-0.445166	-0.377229	-0.291204	-0.371199	0.077158	FALSE	FALSE	FALSE	FALSE
WRNIP1	WRNIP1;WHIP;WRNIP1;WHIP	Q96S55	Q96S55-1;Q96S55;Q96S55-2	T85	0.460795	0.260159	0.563353	0.428103	0.154218	FALSE	FALSE	FALSE	FALSE
EIF3A	EIF3A;EIF3S10;KIAA0139	Q14152	Q14152;Q05BS0;Q24JU4;Q3B770;Q5T5X0;Q6P1R0;Q7Z5T5;Q96C72	S881	0.271306	0.449129	0.628634	0.44969	0.178664	FALSE	FALSE	FALSE	FALSE
MYO1F	MYO1F	O00160	O00160;Q14779;Q4LE34;Q92827	S1001	-0.25546	-0.614004	-0.786398	-0.551954	0.270853	FALSE	FALSE	FALSE	FALSE
SH3KBP1	SH3KBP1;CIN85;SH3KBP1;CIN85;SH3KBP1;SH3KBP1;RP11-345L8.1-005;SH3KBP1;RP11-345L8.1-002	Q96B97	Q96B97-1;Q96B97;Q5JPT6;Q96B97-2;Q5JPT5;Q5JPR3;A8MTQ7;Q5JPT1;Q5VSN0	S276	-0.299836	-0.348995	-0.463032	-0.370621	0.08372	FALSE	FALSE	FALSE	FALSE
AHDC1	AHDC1	Q5TGY3	Q5TGY3;Q6ZUQ6;Q99769;Q9NUF5	S846	0.795767	0.572222	0.264476	0.544155	0.266755	FALSE	FALSE	FALSE	FALSE
CD97	CD97;CD97;CD97;CD97	P48960	P48960-1;P48960;A8MZ46;P48960-3;P48960-2;A8K7Z4	S831	-0.264374	-0.823179	-1.001443	-0.696332	0.384559	FALSE	FALSE	FALSE	FALSE
ZNF609	ZNF609;KIAA0295	O15014	O15014	S470	-0.703924	-0.376058	-0.324329	-0.468104	0.205858	FALSE	FALSE	FALSE	FALSE
PLCG1	PLCG1;RP3-511B24.2-013;hCG_2018597;PLCG1;PLC1;DKFZp434N101	P19174	A2A284;Q4LE43;P19174;Q6LC80;Q9UFY1	Y977	-0.277482	-0.479842	-0.371926	-0.376417	0.101255	FALSE	FALSE	FALSE	FALSE
MICALL1	MICALL1;KIAA1668;MIRAB13	Q8N3F8	Q8N3F8;Q641Q8;Q68D58	S484	0.447156	0.54151	0.24896	0.412542	0.149315	FALSE	FALSE	FALSE	FALSE
DPF2	DPF2;REQ;UBID4	Q92785	Q92785;A8K7C9	S142	0.682259	0.325727	0.362049	0.456678	0.196201	FALSE	FALSE	FALSE	FALSE
GTF2B	GTF2B;TF2B;TFIIB	Q00403	Q00403;A8K1A7;Q5JS28;Q5JS29	S76	1.036609	2.379394	NA	1.708001	0.949492	FALSE	FALSE	TRUE	FALSE
NCAPD2	NCAPD2;CAPD2;CNAP1;KIAA0159	Q15021	Q15021	S1330	-0.44232	-0.322671	-0.85048	-0.538491	0.276735	FALSE	FALSE	FALSE	FALSE
ZZEF1	ZZEF1;KIAA0399;ZZEF1;KIAA0399	O43149	O43149-1;O43149;A7MBM5;O43149-2	S1540	-0.521701	NA	-1.007159	-0.76443	0.343271	FALSE	FALSE	TRUE	FALSE
ZZEF1	ZZEF1;KIAA0399;ZZEF1;KIAA0399	O43149	O43149-1;O43149;A7MBM5;O43149-2	S1537	-0.521701	NA	-1.007159	-0.76443	0.343271	FALSE	FALSE	TRUE	FALSE
ATR	ATR;FRP1;ATR;FRP1	Q13535	Q13535-1;Q13535;Q13535-2;Q59HB2	S435	-0.663831	-0.450169	NA	-0.557	0.151082	FALSE	FALSE	FALSE	FALSE
CD34	CD34;CD34;RP11-328D5.2-003	P28906	P28906-1;P28906;A8K664;A8KAG5;Q3C1E7;Q9UH97;Q5JTA5;Q7Z375	Y329	-0.989822	-1.599222	-0.367862	-0.985635	0.61569	TRUE	FALSE	FALSE	FALSE
ADNP2	ADNP2;KIAA0863;ZNF508	Q6IQ32	Q6IQ32;A8K951	S1024	-1.048442	-0.471239	-0.372169	-0.630617	0.365222	FALSE	FALSE	FALSE	FALSE
SIPA1	SIPA1;SPA1	Q96FS4	Q96FS4	T906	-0.393236	-0.830093	-0.339747	-0.521025	0.268993	FALSE	FALSE	FALSE	FALSE
MIER1	MIER1;KIAA1610;MIER1;KIAA1610;MIER1;KIAA1610;MIER1;KIAA1610;MIER1;KIAA1610;MIER1;KIAA1610	Q8N108	Q8N108-1;Q8N108;Q8N108-8;Q8N108-10;Q32NC4;Q8N108-3;Q8N108-2;Q5T106;Q8N108-7	S512	-0.748723	-0.387142	-0.295872	-0.477246	0.239495	FALSE	FALSE	FALSE	FALSE
TRIO	TRIO	O75962	O75962-1;O75962	S2455	-0.435534	-0.224742	-0.506568	-0.388948	0.146575	FALSE	FALSE	FALSE	FALSE
MIER1	MIER1;KIAA1610;MIER1;KIAA1610;MIER1;KIAA1610;MIER1;KIAA1610;MIER1;KIAA1610;MIER1;KIAA1610	Q8N108	Q8N108-1;Q8N108;Q8N108-8;Q8N108-10;Q32NC4;Q8N108-3;Q8N108-2;Q5T106;Q8N108-7	S507	-0.505226	-0.306604	-0.295872	-0.369234	0.117895	FALSE	FALSE	FALSE	FALSE
ARFGEF2	ARFGEF2;ARFGEP2;BIG2	Q9Y6D5	Q9Y6D5;Q59FR3;Q86TH5	S277	-0.220144	-0.502738	-0.558495	-0.427126	0.181407	FALSE	FALSE	FALSE	FALSE
KIF14	KIF14;KIAA0042	Q15058	Q15058;A6NIN1;Q14CI8;Q4G0A5;Q5T1W3	S272	-0.21734	-0.465765	-0.55737	-0.413491	0.175939	FALSE	FALSE	FALSE	FALSE
NCOA7	NCOA7;ERAP140;ESNA1;Nbla00052;Nbla10993;NCOA7;ERAP140;ESNA1;Nbla00052;Nbla10993;NCOA7;ERAP140;ESNA1;Nbla00052;Nbla10993;NCOA7;ERAP140;ESNA1;Nbla00052;Nbla10993;ESNA1;RP1-187J11.1-007	Q8NI08	Q8NI08-1;Q8NI08;Q3LID7;Q6PK00;Q86TE3;Q8N3C8;Q8N4U9;Q8NI08-2;Q8NI08-3;Q8NI08-4;Q5JVL2	S208	-0.333489	-0.26836	-0.416905	-0.339584	0.07446	FALSE	FALSE	FALSE	FALSE
CDCA5	CDCA5	Q96FF9	Q96FF9;A8K625	S33	-0.329957	-0.268914	-0.409412	-0.336095	0.07045	FALSE	FALSE	FALSE	FALSE
PLEC	PLEC1;PLEC1;PLEC1;PLEC1;PLEC1;PLEC1;PLEC1;PLEC1;PLEC1	Q15149	Q15149-4;Q15149;Q15149-1;Q15149-2;Q6S380;Q15149-3;Q6S383;Q6S377;Q6S378;Q8WXV5;Q6S382;Q6S381;Q6S379;Q96IE3	S4252	-0.433282	-0.379614	-0.249925	-0.354274	0.094269	FALSE	FALSE	FALSE	FALSE
RPL14	RPL14;RPL14P1;RPL14	P50914	A8K3Q9;A8K7N0;Q45RF0;Q53G20;Q6IPH7;A6NIH1;P50914	S139	-0.4038	-0.323644	-0.28459	-0.337344	0.060774	FALSE	FALSE	FALSE	FALSE
ZMYND8	ZMYND8;KIAA1125;PRKCBP1;RACK7;ZMYND8;KIAA1125;PRKCBP1;RACK7;ZMYND8;KIAA1125;PRKCBP1;RACK7;ZMYND8;KIAA1125;PRKCBP1;RACK7;ZMYND8;KIAA1125;PRKCBP1;RACK7;ZMYND8;KIAA1125;PRKCBP1;RACK7;ZMYND8;KIAA1125;PRKCBP1;RACK7;ZMYND8;KIAA1125;PRKCBP1;RACK7;ZMYND8;DKFZp564P1772	Q9ULU4	Q9ULU4-7;Q9ULU4;Q2HXV8;Q9ULU4-1;Q2HXV2;Q9ULU4-9;Q2HXW2;Q9ULU4-5;Q2HXV7;Q9ULU4-3;Q2HXV1;Q2HXV3;Q2HXV4;Q2HXV9;Q2HXW0;Q5TH11;Q9ULU4-4;Q2HXW1;Q9ULU4-8;Q2HXV5;Q569J9;Q5TH08;Q9ULU4-6;A6H8Y8;Q5TH12;Q5JV90	S485	0.742179	0.216646	0.627327	0.528717	0.276295	FALSE	FALSE	FALSE	FALSE
PITPNB	PITPNB	P48739	P48739-1;P48739	S262	0.471656	0.237517	0.388741	0.365971	0.118718	FALSE	FALSE	FALSE	FALSE
RBM27	RBM27;KIAA1311	Q9P2N5	Q9P2N5;Q05DK9	S566	-1.03518	NA	-0.51132	-0.77325	0.370425	FALSE	FALSE	FALSE	FALSE
S1PR4	S1PR4;EDG6	O95977	O95977	S377	NA	-0.442652	-0.685269	-0.56396	0.171556	FALSE	FALSE	FALSE	FALSE
MBD3	MBD3;MBD3	O95983	O95983-1;O95983;A8K4B7;O95983-2	S85	-0.321676	-0.37024	-0.802109	-0.498008	0.264476	FALSE	FALSE	FALSE	FALSE
CLSPN	CLSPN;CLSPN;CLSPN	Q9HAW4	A6NFL4;Q1RMC5;Q2KHM3;Q9HAW4;Q05D30;Q1RMC6	S956	0.76103	1.398246	0.343237	0.834171	0.531294	FALSE	FALSE	FALSE	FALSE
DYNC1LI2	DYNC1LI2;DNCLI2;LIC2	O43237	O43237;A8K6V1	S443	-0.249548	-0.350044	-0.416346	-0.338646	0.083981	FALSE	FALSE	FALSE	FALSE
MYCN;MYC	MYC;MYC;hCG_15917;MYCN;NMYC	P04198;P01106	P01106;Q6LBK7;A8MSJ8;P04198;Q53XS5;Q7Z7Q9;Q9UMQ5	S77	-0.362056	-0.453052	-0.23823	-0.351112	0.107828	FALSE	FALSE	FALSE	FALSE
PAG1	PAG1;CBP;PAG	Q9NWQ8	Q9NWQ8;A8K1A3	Y359	-1.08982	-1.842677	-0.362223	-1.09824	0.740263	TRUE	FALSE	FALSE	FALSE
PAG1	PAG1;CBP;PAG	Q9NWQ8	Q9NWQ8;A8K1A3	Y341	-1.346298	-2.020329	-0.351406	-1.239344	0.839586	TRUE	FALSE	FALSE	FALSE
HN1L	HN1L;C16orf34;L11;HN1L;C16orf34;L11;HN1L;C16orf34;hCG_1988476	Q9H910	Q9H910-1;Q9H910;Q4VXZ5;Q9H910-2;A6NGP5	T76	-0.518722	-0.459221	NA	-0.488971	0.042073	FALSE	FALSE	FALSE	FALSE
HTATSF1	HTATSF1	O43719	O43719	S241	-0.465181	NA	-0.497832	-0.481507	0.023088	FALSE	FALSE	FALSE	FALSE
EIF4EBP1	EIF4EBP1	Q13541	Q13541	S65	-0.290206	-0.28783	-0.540831	-0.372956	0.145389	FALSE	FALSE	FALSE	FALSE
KIAA0528	KIAA0528	Q86YS7	Q86YS7-1;Q86YS7	T285	-0.46559	-0.295252	-0.268608	-0.34315	0.10687	FALSE	FALSE	FALSE	FALSE
FOXK2	FOXK2;ILF;ILF1;FOXK2;ILF;ILF1	Q01167	Q01167-1;Q01167;Q01167-2;A6NEP5	S424	0.521	0.195663	0.468271	0.394978	0.174614	FALSE	FALSE	FALSE	FALSE
CIC	CIC;KIAA0306	Q96RK0	Q96RK0;A7XAK3	S1382	NA	-0.423954	-0.649559	-0.536757	0.159527	FALSE	FALSE	FALSE	FALSE
RIPK2	RIPK2;CARDIAK;RICK;RIP2;UNQ277/PRO314/PRO34092;RIPK2;CARDIAK;RICK;RIP2;UNQ277/PRO314/PRO34092	O43353	O43353-1;O43353;Q2TU65;O43353-2	S178	-0.439344	-0.540048	NA	-0.489696	0.071209	FALSE	FALSE	FALSE	FALSE
MCM4	MCM4;CDC21	P33991	P33991	T23	-0.476799	-0.470389	NA	-0.473594	0.004533	FALSE	FALSE	FALSE	FALSE
SRPK2	SRPK2;SRPK2;SRPK2	P78362	A6NF09;A8MW44;P78362	S536	-0.289977	-0.265384	-0.445912	-0.333758	0.097904	FALSE	FALSE	FALSE	FALSE
PDCD4	PDCD4;H731;PDCD4;RP11-348N5.4-004	Q53EL6	Q53EL6;Q5VZS7	S76	-0.623354	-0.175174	-0.739493	-0.512673	0.297996	FALSE	FALSE	FALSE	FALSE
MYO18A	MYO18A;KIAA0216;MYSPDZ;MYO18A;KIAA0216;MYSPDZ;MYO18A;KIAA0216;MYSPDZ;MYO18A;KIAA0216;MYSPDZ;MYO18A;KIAA0216;MYSPDZ	Q92614	Q92614-1;Q92614;Q92614-4;Q5QD01;Q92614-3;Q9NYE8;Q92614-2;Q92614-5	S1067	-0.17687	-0.615411	-0.547278	-0.44652	0.235995	FALSE	FALSE	FALSE	FALSE
MGA	MGA;KIAA0518;MGA;KIAA0518;MGA;KIAA0518	Q8IWI9	Q9H8R3;Q8IWI9;Q9H6M4;Q9H9N7;Q9UG69;Q9Y4E9	T1416	0.442227	0.498036	NA	0.470132	0.039463	FALSE	FALSE	FALSE	FALSE
TRIO	TRIO	O75962	O75962-1;O75962	S2459	-0.435534	NA	-0.506568	-0.471051	0.050229	FALSE	FALSE	FALSE	FALSE
RPTOR	RAPTOR;KIAA1303	Q8N122	Q8N122-1;Q8N122;Q6DKI0	S719	NA	-0.434134	-0.859562	-0.646848	0.300823	FALSE	FALSE	TRUE	FALSE
C14orf43	C14orf43;C14orf117	Q6PJG2	Q6PJG2;A0PJD3	S636	-0.680498	-0.408711	NA	-0.544604	0.192182	FALSE	FALSE	FALSE	FALSE
C1orf150	C1orf150;C1orf150	Q5JQS6	Q5JQS6-1;Q5JQS6;Q5JQS6-2	S84	-0.302538	-0.246161	-0.46929	-0.33933	0.116025	FALSE	FALSE	FALSE	FALSE
SYK	SYK;SYK	P43405	P43405-1;P43405;A8K4G2;Q5T6N7;P43405-2;Q13196;Q5T6N8	Y352	-0.88083	-2.748243	-0.861946	-1.497006	1.083644	TRUE	FALSE	TRUE	FALSE
CHEK1	CHEK1;CHK1	O14757	O14757;A8K934;Q6W8P8	S286	NA	-0.491594	-0.426587	-0.45909	0.045967	FALSE	FALSE	FALSE	FALSE
HUWE1	HUWE1;KIAA0312;KIAA1578;UREB1;HSPC272;HUWE1;KIAA0312;KIAA1578;UREB1;HSPC272;HUWE1;KIAA0312;KIAA1578;UREB1;HSPC272;HUWE1;RP3-339A18.4-002	Q7Z6Z7	Q7Z6Z7-1;Q7Z6Z7;Q7Z6Z7-3;Q7Z6Z7-2;Q5H924	S3118	NA	0.409082	0.7122	0.560641	0.214336	FALSE	FALSE	FALSE	FALSE
CASP8AP2	CASP8AP2;FLASH;KIAA1315;RIP25	Q9UKL3	Q9UKL3;A2RUB7;A7E2C0;Q5T791	S1380	0.989466	0.361467	0.369383	0.573439	0.360312	FALSE	FALSE	FALSE	FALSE
TMC8	TMC8;EVER2;EVIN2;TMC8;EVER2;EVIN2	Q8IU68	Q8IU68-1;Q8IU68;A5D8Y4;Q8IU68-2	S722	-0.402903	-0.195145	-0.44385	-0.347299	0.13335	FALSE	FALSE	FALSE	FALSE
MYCN;MYC	MYC;MYC;hCG_15917;MYCN;NMYC	P04198;P01106	P01106;Q6LBK7;A8MSJ8;P04198;Q53XS5;Q7Z7Q9;Q9UMQ5	S79	-0.286304	-0.302173	-0.298265	-0.295581	0.008268	FALSE	FALSE	FALSE	FALSE
PRKCQ	PRKCQ;PRKCT;PRKCQ;PRKCT;PRKCQ;RP11-563J2.1-002	Q04759	Q04759-1;Q04759;Q04759-2;Q5JUN8	S685	0.387418	0.2271	0.334454	0.316324	0.081682	FALSE	FALSE	FALSE	FALSE
ARMC10	ARMC10;SVH;PSEC0198;ARMC10;SVH;PSEC0198	Q8N2F6	Q8N2F6-2;Q8N2F6;A8K703;Q8N2F6-4	S45	0.25882	0.325702	0.309467	0.297997	0.034885	FALSE	FALSE	FALSE	FALSE
DENND1B	DENND1B;C1orf218;FAM31B;DENND1B;C1orf218;FAM31B	Q9NXU2;Q9H774;Q6B0I8;Q5TAI8;	Q5TAI8;Q6B0I8;Q9H774;Q9NXU2	S270	-0.503231	NA	-1.197765	-0.850498	0.49111	FALSE	FALSE	TRUE	FALSE
SART1	SART1	O43290	O43290;A6NDN1	S448	-1.25398	-0.309293	-0.586027	-0.716433	0.485657	FALSE	FALSE	FALSE	FALSE
ZC3HAV1	ZC3HAV1;ZC3HDC2;PRO1677;ZC3HAV1;ZC3HDC2;PRO1677;ZC3HAV1;ZC3HDC2;PRO1677	Q7Z2W4	Q7Z2W4-1;Q7Z2W4;A4D1S4;A8K9U6;Q7Z2W4-2;A4D1R2;Q7Z2W4-3	S335	0.407026	0.530073	NA	0.46855	0.087007	FALSE	FALSE	FALSE	FALSE
TCF3	TCF3;E2A;ITF1	P15923	P15923-2;P15923;Q2TB40	S530	-0.733076	-0.397256	NA	-0.565166	0.23746	FALSE	FALSE	FALSE	FALSE
LARP1	LARP1;KIAA0731;LARP;LARP1;KIAA0731;LARP;LARP1;KIAA0731;LARP	Q6PKG0	Q6PKG0-1;Q6PKG0;Q6PKG0-2;Q6PKG0-3	T788	-0.763942	-0.179466	-0.523971	-0.489126	0.293792	FALSE	FALSE	FALSE	FALSE
MYCBP2	MYCBP2;KIAA0916;PAM;MYCBP2;KIAA0916;PAM	O75592	O75592-1;O75592;A6NJC6;O75592-2	S3468	-0.409412	-0.249495	-0.275638	-0.311515	0.085783	FALSE	FALSE	FALSE	FALSE
SPTBN1	SPTBN1;SPTB2	Q01082	Q01082-3;Q01082;Q8WYB3	S14	-0.366411	-0.250962	-0.283755	-0.300376	0.059492	FALSE	FALSE	FALSE	FALSE
TMPO;TMPO	TMPO;LAP2;TMPO;LAP2;TMPO;TMPO;LAP2	P42167;P42166	P42167-1;P42167;Q59G12;P42167-2;A2T926;P42166	T74	0.540375	0.248164	0.283922	0.357487	0.159391	FALSE	FALSE	FALSE	FALSE
ITPR1	ITPR1;INSP3R1;ITPR1;INSP3R1;ITPR1;INSP3R1;ITPR1;INSP3R1;ITPR1;INSP3R1;ITPR1;INSP3R1;ITPR1;INSP3R1;ITPR1;INSP3R1	Q14643	Q14643-1;Q14643;Q14643-2;Q59H91;Q14643-6;Q14643-5;Q14643-7;Q14643-8;Q14643-3;Q14643-4	S1577	NA	-0.382502	-0.559611	-0.471057	0.125235	FALSE	FALSE	FALSE	FALSE
CXXC1	CXXC1;CFP1;CGBP;PCCX1;PHF18	Q9P0U4	Q9P0U4;Q59EC8	S6	NA	0.70842	0.383442	0.545931	0.229795	FALSE	FALSE	FALSE	FALSE
BRF2	BRF2;BRFU;PRO1470	Q9HAW0	Q9H2Y3;Q9H3B3;Q9HAW0;Q9NUY6	S385	0.640436	0.378156	NA	0.509296	0.18546	FALSE	FALSE	FALSE	FALSE
DENND4A	DENND4A;IRLB;MYCPBP	Q7Z401	Q7Z401;A8K2M7;Q05C90	S1078	-0.377557	-0.218523	-0.314553	-0.303544	0.080087	FALSE	FALSE	FALSE	FALSE
HNRNPA1L2;HNRNPA1	HNRNPA1;HNRPA1;HNRNPA1;HNRPA1;HNRNPA1;HNRPA1;HNRNPA1L2;HNRNPA1L	Q32P51;P09651	P09651-1;P09651;P09651-2;A8K4Z8;Q0VAC0;Q32P51;Q3MI39;Q6IPF2;Q9BSM5;Q3MIB7;A6NHW6;Q5TBS2;A6NHW1	S337	-0.494394	-0.25368	-0.257683	-0.335252	0.137835	FALSE	FALSE	FALSE	FALSE
SHANK3	SHANK3;KIAA1650;PSAP2;SHANK3;KIAA1650;PSAP2;SHANK3	Q9BYB0	Q9BYB0-2;Q9BYB0;Q9BYB0-1;Q3S3B4	S392	-0.555693	-0.143524	-0.552876	-0.417364	0.237157	FALSE	FALSE	FALSE	FALSE
AAK1	AAK1;KIAA1048	Q2M2I8	Q2M2I8;Q9BUD9	S637	0.322736	0.49505	0.202637	0.340141	0.146982	FALSE	FALSE	FALSE	FALSE
PRKCD	PRKCD;PRKCD	Q05655	Q86XJ6;Q05655	Y313	-0.457633	-1.922117	-0.731865	-1.037205	0.778526	TRUE	FALSE	TRUE	FALSE
SATB1	SATB1	Q01826	Q59EQ0;Q01826	S49	-0.373963	NA	-0.708632	-0.541297	0.236647	FALSE	FALSE	FALSE	FALSE
CDC42BPA	CDC42BPA;KIAA0451;CDC42BPA;KIAA0451;CDC42BPA;KIAA0451;CDC42BPA;KIAA0451;CDC42BPA;KIAA0451;CDC42BPA;KIAA0451	Q5VT25	Q5VT25-2;Q5VT25;Q5HYB0;Q5VT25-1;Q5VT25-5;Q5VT25-4;Q9NYF6;Q5VT25-3;Q8IWQ7;O75039;Q5T799	S1673	-0.393141	NA	-0.479452	-0.436296	0.061031	FALSE	FALSE	FALSE	FALSE
WAC	WAC;KIAA1844;WAC;KIAA1844;WAC;KIAA1844;WAC;RP11-48B24.1-006	Q9BTA9	Q9BTA9-1;Q9BTA9;A8K2A9;Q9BTA9-2;Q9BTA9-5;Q5VXK1;Q5JU75;Q9NZE0	T457	1.059632	0.43653	NA	0.748081	0.4406	FALSE	FALSE	FALSE	FALSE
RNF219	RNF219;C13orf7	Q5W0B1	Q5W0B1;A6NHD8	S553	0.863106	NA	0.397584	0.630345	0.329174	FALSE	FALSE	FALSE	FALSE
ERCC5	ERCC5;ERCM2;XPG;XPGC	P28715	P28715;A6NGT4;Q59FZ7;Q5JUS5;Q9HD60	S382	0.505688	0.499771	0.146851	0.384103	0.205488	FALSE	FALSE	FALSE	FALSE
NUMA1	NUMA1;NUMA;NUMA1 variant protein;NUMA1;NUMA;NUMA1;hCG_2017131	Q14980	Q14980-1;Q14980;Q9UNL7;Q4LE64;Q14980-2;A8K394;Q3SYK8;Q59HB8;Q7Z757;Q96HN5;Q9UPG3;Q86XH4;Q9BTE9	T2055	-0.467623	-0.395507	NA	-0.431565	0.050994	FALSE	FALSE	FALSE	FALSE
MCM3	MCM3;MCM3;RP1-108C2.3-004	P25205	P25205;Q53HJ4;Q8NHX6;Q7Z6P5	S704	0.499782	0.24353	0.252597	0.33197	0.1454	FALSE	FALSE	FALSE	FALSE
STAT4	STAT4	Q14765	Q14765;Q53RU2;Q53S87;Q59GR6	Y693	-0.124707	-0.722586	-0.625178	-0.490824	0.320785	FALSE	FALSE	FALSE	FALSE
MSL3	MSL3;MSL3L1;MSL3;MSL3L1;MSL3;MSL3L1;hCG_401190;MSL3;MSL3L1;hCG_401190	Q8N5Y2	Q8N5Y2-1;Q8N5Y2;Q8N5Y2-2;A6NCU2;A6NHW8;A6NN49;A8K165	S367	0.51541	NA	0.369829	0.44262	0.102941	FALSE	FALSE	FALSE	FALSE
SASH3	SASH3;CXorf9;SLY	O75995	O75995;A6NCH1;A8K7K8;Q5JZ38	S38	-0.190404	-0.400501	-0.320063	-0.303656	0.106005	FALSE	FALSE	FALSE	FALSE
MKRN2	MKRN2;RNF62;HSPC070	Q9H000	Q9H000;A6NIA2	S115	-1.070058	-0.13606	-0.758758	-0.654958	0.475572	FALSE	FALSE	FALSE	FALSE
GSK3B	GSK3B;GSK3B	P49841	P49841-2;P49841;P49841-1;Q6FI27	S9	NA	-0.355581	-0.563838	-0.459709	0.14726	FALSE	FALSE	FALSE	FALSE
OXR1	OXR1;Nbla00307;OXR1;Nbla00307;OXR1;Nbla00307;OXR1;Nbla00307	Q8N573	A6NK11;Q8N573-1;Q8N573;A8KA34;Q8N573-3;Q8N573-2;Q05CY8	S201	-0.717264	-0.357496	NA	-0.53738	0.254394	FALSE	FALSE	FALSE	FALSE
LSP1	LSP1;WP34;LSP1;LSP1	P33241	P33241;A8K2L4;A8K7L8;Q53H48;Q6FHM3;Q9UEV8;Q9UEV7	S317	0.699552	0.544668	0.12618	0.4568	0.296613	FALSE	FALSE	FALSE	FALSE
TBC1D15	TBC1D15	Q8TC07	Q8TC07-2;Q8TC07	Y215	-0.813499	-2.672625	NA	-1.743062	1.314601	FALSE	FALSE	TRUE	FALSE
PTPN6	PTPN6;HCP;PTP1C;PTPN6;HCP;PTP1C;PTPN6;HCP;PTP1C	P29350	Q9UK67;P29350-3;P29350;Q53EL0;Q53XS4;P29350-1;A8K306;P29350-2	Y536	-0.440136	-2.336406	-0.890947	-1.222496	0.990658	TRUE	FALSE	TRUE	FALSE
PTPN11	PTPN11;PTP2C;SHPTP2;PTPN11;PTP2C;SHPTP2	Q06124	Q06124-1;Q06124;Q06124-2;A8K1D9	Y584	-0.377107	-1.899528	-0.741976	-1.006204	0.794861	TRUE	FALSE	FALSE	FALSE
NDRG1	NDRG1;CAP43;DRG1;RTP	Q92597	Q92597;Q53EU7;Q597H1;Q6IBG2;Q8N959;Q9BRH7	S332	-0.376199	-0.927897	NA	-0.652048	0.39011	FALSE	FALSE	FALSE	FALSE
PAK1	PAK1;PAK1	Q13153	Q13153-2;Q13153;A8KAN3;Q13153-1	S144	NA	-0.321928	-0.579685	-0.450806	0.182261	FALSE	FALSE	FALSE	FALSE
ZNF609	ZNF609;KIAA0295	O15014	O15014	S467	NA	-0.331819	-0.528885	-0.430352	0.139347	FALSE	FALSE	FALSE	FALSE
STXBP5	STXBP5;LLGL3;STXBP5;LLGL3;STXBP5;RP11-361F15.4-004;STXBP5;RP11-361F15.4-005	Q5T5C0	Q5T5C0-1;Q5T5C0;Q3B794;Q5T5C0-2;Q14DD4;Q14DF3;Q3LIE1;Q5JRH0;Q5JRH1	T762	NA	-0.319966	-0.509327	-0.414646	0.133899	FALSE	FALSE	FALSE	FALSE
NDRG3	NDRG3;RP3-460J8.1-003;hCG_1785125;NDRG3;NDRG3;NDRG3	Q9UGV2	Q5TH30;Q9UGV2-1;Q9UGV2;Q9UGV2-2;A2A2S8;Q9UGV2-3;A6NP49	S348	NA	-0.658497	-0.34839	-0.503444	0.219279	FALSE	FALSE	FALSE	FALSE
TMPO	TMPO;LAP2;TMPO;LAP2;TMPO	P42167	P42167-1;P42167;Q59G12;P42167-2;A2T926	Y183	-0.32648	NA	-0.703924	-0.515202	0.266894	FALSE	FALSE	FALSE	FALSE
MPLKIP	TTDN1;C7orf11	Q8TAP9	Q8TAP9;A4D1W6	S133	-0.364831	-0.399283	NA	-0.382057	0.024361	FALSE	FALSE	FALSE	FALSE
LMNB2	LMNB2;LMN2	Q03252	Q03252	S419	NA	-0.355693	-0.415557	-0.385625	0.04233	FALSE	FALSE	FALSE	FALSE
LMNB2	LMNB2;LMN2	Q03252	Q03252	S420	-0.679781	NA	-0.328643	-0.504212	0.248292	FALSE	FALSE	FALSE	FALSE
WAS	WAS;IMD2	P42768	P42768	Y291	-0.250517	-1.274198	-0.540149	-0.688288	0.527674	FALSE	FALSE	FALSE	FALSE
ALG3	ALG3;NOT;NOT56L	Q92685	Q92685;A8JZZ6	S13	-0.44136	NA	-0.359546	-0.400453	0.057852	FALSE	FALSE	FALSE	FALSE
TGS1	TGS1;HCA137;NCOA6IP;PIMT	Q96RS0	Q96RS0;A6NJQ5	S189	-0.437076	NA	-0.342891	-0.389983	0.066599	FALSE	FALSE	FALSE	FALSE
LUZP1	LUZP1;LUZP1;LUZP1	Q86V48	Q86V48-1;Q86V48;Q5TH92;Q86V48-3;Q86V48-2;Q05DE3	S440	0.392098	1.026911	NA	0.709504	0.448881	FALSE	FALSE	FALSE	FALSE
MGA	MGA;KIAA0518;MGA;KIAA0518;MGA;KIAA0518	Q8IWI9	Q9H8R3;Q8IWI9;Q9H6M4;Q9H9N7;Q9UG69;Q9Y4E9	S1422	0.874915	0.366746	NA	0.62083	0.35933	FALSE	FALSE	FALSE	FALSE
CASP8AP2	CASP8AP2;FLASH;KIAA1315;RIP25	Q9UKL3	Q9UKL3;A2RUB7;A7E2C0;Q5T791	S1383	0.989466	0.361467	NA	0.675467	0.444062	FALSE	FALSE	FALSE	FALSE
BANF1	BANF1;BAF;BCRG1	O75531	O75531;A6NCY2	S4	0.537346	NA	0.344601	0.440974	0.136291	FALSE	FALSE	FALSE	FALSE
PDLIM2	PDLIM2;PP6345;PDLIM2;PP6345;PDLIM2;PP6345;PDLIM2;PP6345	Q96JY6	Q96JY6-3;Q96JY6;Q96JY6-1;Q96JY6-4;Q96JY6-2	S374	-0.162396	-0.44721	-0.811994	-0.473867	0.325619	FALSE	FALSE	FALSE	FALSE
METAP2	METAP2;MNPEP;P67EIF2	P50579	P50579;Q8NB11;Q96B43	T30	NA	0.489727	0.330099	0.409913	0.112874	FALSE	FALSE	FALSE	FALSE
RBM15	RBM15;OTT;OTT1;RBM15;OTT;OTT1;RBM15;OTT;OTT1	Q96T37	Q96T37-1;Q96T37;A1A693;Q3ZB86;Q59EY1;Q96T37-3;Q3ZAU1;Q4V760;Q86VW9;Q96T37-2	S781	0.5007	0.347357	NA	0.424029	0.10843	FALSE	FALSE	FALSE	FALSE
SYNE1	SYNE1;KIAA0796;KIAA1262;KIAA1756;MYNE1;SYNE1;KIAA0796;KIAA1262;KIAA1756;MYNE1;SYNE1;KIAA0796;KIAA1262;KIAA1756;MYNE1;SYNE1;KIAA0796;KIAA1262;KIAA1756;MYNE1;SYNE1;KIAA0796;KIAA1262;KIAA1756;MYNE1;SYNE1;KIAA0796;KIAA1262;KIAA1756;MYNE1;SYNE1;RP1-130E4.2-005	Q8NF91	Q8NF91-1;Q8NF91;Q8NF91-4;A7E2D5;Q5JV23;Q8NF91-2;Q5BKU8;Q7RTM4;Q7Z3K4;Q8NF91-8;Q8NF91-3;Q8NF91-9;Q5JV20	T8362	0.564817	0.316114	NA	0.440466	0.175859	FALSE	FALSE	FALSE	FALSE
MYB	MYB;MYB;MYB;MYB	P10242	P10242-4;P10242;Q5THS4;Q708E4;Q708E2;P10242-6;Q70AC3;P10242-1;Q708E1;Q708E3;Q708E9;Q708J0;P10242-2;Q708E7	S653	-0.304256	-0.176608	-0.526785	-0.335883	0.177218	FALSE	FALSE	FALSE	FALSE
EIF4B	EIF4B;EIF4B	P23588	P23588;Q4G0E3;Q53HQ2;Q6GPH5;Q6IB46;Q7Z5Y0;Q8WYK5	Y141	-0.684921	-0.585252	-0.114191	-0.461455	0.30484	FALSE	FALSE	FALSE	FALSE
GAB3	GAB3;GAB3;hCG_18119	Q8WWW8	Q8WWW8;A6NHF8	S344	-0.133456	-0.377602	-0.590875	-0.367311	0.228883	FALSE	FALSE	FALSE	FALSE
LARP4B	LARP5;LARP5;KIAA0217	Q92615	A6NEL6;Q92615;A7MD20	S429	0.430713	0.372794	NA	0.401754	0.040955	FALSE	FALSE	FALSE	FALSE
TBC1D4	TBC1D4;AS160;KIAA0603	O60343	O60343;A7E2X8;Q68D14	S318	-0.426742	-0.250962	-0.197004	-0.291569	0.120131	FALSE	FALSE	FALSE	FALSE
CLIP2	CLIP2;CYLN2;KIAA0291;WBSCR4;WSCR4;CLIP2;CYLN2;KIAA0291;WBSCR4;WSCR4	Q9UDT6	Q9UDT6-1;Q9UDT6;Q9UDT6-2;A7E2F7;Q7Z5B7	S207	-0.400244	-0.233975	-0.214424	-0.282881	0.102108	FALSE	FALSE	FALSE	FALSE
IQGAP1	IQGAP1;KIAA0051	P46940	P46940;A4QPB0;A7MBM3;Q05DN7;Q5FWG8;Q6P1N4;Q96PA3	S330	0.35061	0.441252	NA	0.395931	0.064093	FALSE	FALSE	FALSE	FALSE
CDC42EP3	CDC42EP3;BORG2;CEP3	Q9UKI2	Q9UKI2	S100	-0.100028	-0.594452	-0.526244	-0.406908	0.267945	FALSE	FALSE	FALSE	FALSE
POM121C	KIAA0618;NUP121;POM121;POM121A;POM121C	A8CG34	Q9Y2N3;A8CG34	S370	-0.269217	-0.188654	-0.377501	-0.278457	0.094762	FALSE	FALSE	FALSE	FALSE
TBC1D4	TBC1D4;AS160;KIAA0603;TBC1D4;RP11-159J2.3-004	O60343	O60343;A7E2X8;Q68D14;Q5JU47	S751	-0.389205	-0.154769	-0.337986	-0.293987	0.123256	FALSE	FALSE	FALSE	FALSE
SLC30A1	SLC30A1;hCG_24259;SLC30A1;ZNT1	Q9Y6M5	Q0VAK9;Q96KD7;Q9Y6M5	S506	-0.307448	-0.231432	-0.264807	-0.267896	0.038102	FALSE	FALSE	FALSE	FALSE
DOCK10	DOCK10;KIAA0694;ZIZ3	Q96BY6	Q96BY6-1;Q96BY6;Q3LIC8;Q4ZG60;Q68DA4	S1295	-0.263023	-0.342194	-0.203552	-0.269589	0.069554	FALSE	FALSE	FALSE	FALSE
DOCK10	DOCK10;KIAA0694;ZIZ3	Q96BY6	Q96BY6-1;Q96BY6;Q3LIC8;Q4ZG60;Q68DA4	S1292	-0.263023	-0.342194	-0.203552	-0.269589	0.069554	FALSE	FALSE	FALSE	FALSE
REPS1	REPS1;REPS1;REPS1	Q96D71	Q96D71-1;Q96D71;Q59GG6;Q5JWJ7;Q96D71-2;Q5JWJ6;Q96D71-3;Q5JWJ5	S220	-0.283905	-0.227248	-0.249659	-0.253604	0.028534	FALSE	FALSE	FALSE	FALSE
EIF2AK4	EIF2AK4;GCN2;KIAA1338;EIF2AK4;GCN2;KIAA1338	Q9P2K8	Q9P2K8-1;Q9P2K8;Q9P2K8-2	S555	0.656084	0.217522	0.264717	0.379441	0.240739	FALSE	FALSE	FALSE	FALSE
CDK13	CDC2L5;CDC2L;CHED;KIAA1791;CDC2L5;CDC2L;CHED;KIAA1791	Q14004	Q14004-1;Q14004;Q14004-2;Q53G78	S1054	0.604214	0.210639	0.279293	0.364715	0.210233	FALSE	FALSE	FALSE	FALSE
UBXN7	UBXN7;KIAA0794;UBXD7	O94888	O94888-1;O94888	S288	0.416299	0.178577	0.317651	0.304176	0.119433	FALSE	FALSE	FALSE	FALSE
PAG1	PAG1;CBP;PAG	Q9NWQ8	Q9NWQ8;A8K1A3	S171	0.814509	0.478949	0.152832	0.482097	0.33085	FALSE	FALSE	FALSE	FALSE
TBC1D15	TBC1D15	Q8TC07	Q8TC07-2;Q8TC07	S205	0.496462	0.16475	0.307662	0.322958	0.166384	FALSE	FALSE	FALSE	FALSE
ATF7	ATF7;ATFA;ATF7;ATFA;ATF7;ATFA;ATF7;ATFA	P17544	P17544-1;P17544;P17544-2;P17544-3;Q9UD83	T112	0.287886	0.209497	0.330903	0.276095	0.061556	FALSE	FALSE	FALSE	FALSE
BEND3	BEND3;KIAA1553	Q5T5X7	Q5T5X7	S93	0.210763	0.557033	0.245252	0.337683	0.190744	FALSE	FALSE	FALSE	FALSE
STARD3NL	STARD3NL;MENTHO;UNQ855/PRO1864	O95772	O95772-2;O95772	S14	0.354283	0.259123	0.209703	0.27437	0.073486	FALSE	FALSE	FALSE	FALSE
STARD3NL	STARD3NL;MENTHO;UNQ855/PRO1864	O95772	O95772-2;O95772	S10	0.326652	0.453953	0.174534	0.31838	0.139893	FALSE	FALSE	FALSE	FALSE
ZRANB2	ZRANB2;ZIS;ZNF265;ZRANB2;ZIS;ZNF265;DKFZp686N09117	O95218	O95218-2;O95218;O95218-1;Q68CX7;Q68DP0	S181	0.303167	0.273823	0.224719	0.267236	0.039636	FALSE	FALSE	FALSE	FALSE
MYCBP2	MYCBP2;KIAA0916;PAM;MYCBP2;KIAA0916;PAM;DKFZp586G0322	O75592	O75592-1;O75592;A6NJC6;O75592-2;Q9UG08;Q9NWD4	S2779	0.334111	0.161507	0.347666	0.281094	0.103787	FALSE	FALSE	FALSE	FALSE
BCL11A	BCL11A;CTIP1;EVI9;KIAA1809;BCL11A;CTIP1;EVI9;KIAA1809;BCL11A;CTIP1;EVI9;KIAA1809;BCL11A;CTIP1;EVI9;KIAA1809	Q9H165	Q9H165-1;Q9H165;Q53TS1;Q9H165-6;Q9H165-4;Q9H165-2	S628	0.268434	0.321152	0.232661	0.274082	0.044515	FALSE	FALSE	FALSE	FALSE
MYCBP2	MYCBP2;KIAA0916;PAM;MYCBP2;KIAA0916;PAM;DKFZp586G0322	O75592	O75592-1;O75592;A6NJC6;O75592-2;Q9UG08;Q9NWD4	S2783	0.179575	0.439187	0.319618	0.312793	0.129941	FALSE	FALSE	FALSE	FALSE
PCYT1A	PCYT1A;CTPCT;PCYT1	P49585	P49585;Q86Y88	S331	0.437228	0.257942	0.185486	0.293552	0.129594	FALSE	FALSE	FALSE	FALSE
PCYT1A	PCYT1A;CTPCT;PCYT1	P49585	P49585;Q86Y88	S322	0.207393	0.24477	0.356989	0.269717	0.077856	FALSE	FALSE	FALSE	FALSE
[]	dummy	dummy	dummy	S170	0.253082	0.264547	0.249749	0.255793	0.007763	FALSE	FALSE	FALSE	FALSE
EDC4	EDC4;HEDLS;EDC4;HEDLS;EDC4;HEDLS	Q6P2E9	Q6P2E9-1;Q6P2E9;A8K4T4;A6NGM1;Q6P2E9-2	T693	0.27959	0.373738	0.180657	0.277995	0.096551	FALSE	FALSE	FALSE	FALSE
PAG1	PAG1;CBP;PAG	Q9NWQ8	Q9NWQ8;A8K1A3	T361	-0.557391	-1.895025	NA	-1.226208	0.94585	FALSE	FALSE	TRUE	FALSE
AKT1S1	AKT1S1;PRAS40;AKT1S1;PRAS40	Q96B36	Q96B36-1;Q96B36;Q96B36-2	T266	-0.161137	-0.775283	-1.515893	-0.817438	0.678361	FALSE	FALSE	FALSE	FALSE
TNKS1BP1	TNKS1BP1;hCG_1811635;TNKS1BP1;KIAA1741;TAB182;TNKS1BP1;KIAA1741;TAB182	Q9C0C2	A7E2F8;Q9C0C2-1;Q9C0C2;Q9C0C2-2	S872	-0.435729	-0.125123	-0.379789	-0.313547	0.16556	FALSE	FALSE	FALSE	FALSE
JUNB	JUNB	P17275	P17275;Q53HP8;Q5U079	S251	0.867738	0.491168	0.123997	0.494301	0.37188	FALSE	FALSE	FALSE	FALSE
MYCBP2	MYCBP2;KIAA0916;PAM;MYCBP2;KIAA0916;PAM;DKFZp586G0322	O75592	O75592-1;O75592;A6NJC6;O75592-2;Q9UG08;Q9NWD4	S2774	0.179575	0.27147	0.347666	0.266237	0.084168	FALSE	FALSE	FALSE	FALSE
NUP98	NUP98;ADAR2;NUP98;ADAR2;NUP98;ADAR2;NUP98;ADAR2	P52948	P52948-5;P52948;P52948-1;A8KA17;P52948-2;P52948-4;Q9HDC8	T1053	-0.341062	-0.972178	NA	-0.65662	0.446266	FALSE	FALSE	FALSE	FALSE
ARFGEF2	ARFGEF2;ARFGEP2;BIG2	Q9Y6D5	Q9Y6D5;Q59FR3;Q86TH5	S1514	0.304394	NA	0.720191	0.512293	0.294013	FALSE	FALSE	FALSE	FALSE
MAST3	MAST3;KIAA0561	O60307	O60307	S847	0.300065	0.623488	NA	0.461776	0.228694	FALSE	FALSE	FALSE	FALSE
EPS15L1	EPS15L1;EPS15R;EPS15L1;hCG_36964;EPS15L1	Q9UBC2	Q9UBC2;A8K5P4;A2RRF3;A5PKY0;A5PL29	S247	-0.377632	-0.117429	-0.48217	-0.325744	0.187825	FALSE	FALSE	FALSE	FALSE
ABLIM1	ABLIM1;ABLIM1;ABLIM;KIAA0059;LIMAB1;ABLIM1;ABLIM;KIAA0059;LIMAB1;ABLIM1;ABLIM;KIAA0059;LIMAB1;ABLIM1;RP11-317F20.1-002;ABLIM1;ABLIM1;RP11-317F20.1-003;ABLIM1;RP11-317F20.1-004;ABLIM1;RP11-317F20.1-008;ABLIM1;ABLIM;KIAA0059;LIMAB1;ABLIM1;ABLIM1;ABLIM;KIAA0059;LIMAB1	O14639	A6NCD9;Q5T6N4;O14639-1;O14639;Q5T6N5;O14639-2;A6NI16;A6NKJ2;Q5T6N3;A8MSS6;Q5T6N2;Q5JVU6;Q5T6N6;Q5JVV3;O14639-3;A6NJ06;Q5JVV2;A8MXA9;O14639-4;A6NDU2;Q5JVV1	S774	-0.446315	-0.510521	-0.096969	-0.351268	0.222557	FALSE	FALSE	FALSE	FALSE
KAT6A	MYST3;MOZ;RUNXBP2;ZNF220;ASXH2;ASXL2;KIAA1685;MOZ;MYST3;RUNXBP2;ZNF220	Q92794	Q92794;A5PKX7;A5PLL3;Q76L81	T418	-0.25858	-0.187007	-0.324428	-0.256672	0.06873	FALSE	FALSE	FALSE	FALSE
ATXN2L	ATXN2L;A2D;A2LG;A2LP;A2RP;ATXN2L;A2D;A2LG;A2LP;A2RP;ATXN2L;A2D;A2LG;A2LP;A2RP;ATXN2L;A2D;A2LG;A2LP;A2RP;ATXN2L;A2D;A2LG;A2LP;A2RP;ATXN2L;A2D;A2LG;A2LP;A2RP	Q8WWM7	Q8WWM7-3;Q8WWM7;Q63ZY4;Q8WWM7-1;Q8WWM7-2;Q8WWM7-4;Q8WWM7-5;Q8WWM7-6;A8K1R6	S680	0.438612	0.154972	0.287827	0.293804	0.141915	FALSE	FALSE	FALSE	FALSE
NMD3	NMD3;CGI-07;NMD3;CGI-07	Q96D46	Q96D46;Q9Y2Z6	S468	0.293429	0.182508	0.298482	0.25814	0.065548	FALSE	FALSE	FALSE	FALSE
ATF7	ATF7;ATFA;ATF7;ATFA;ATF7;ATFA;ATF7;ATFA	P17544	P17544-1;P17544;P17544-2;P17544-3;Q9UD83	S108	0.287886	0.209497	0.247988	0.248457	0.039197	FALSE	FALSE	FALSE	FALSE
NUP153	NUP153	P49790	P49790;A6NK43;Q4LE47;Q5T9I7;Q7Z743	S182	0.301002	0.302262	0.173127	0.258797	0.074195	FALSE	FALSE	FALSE	FALSE
SLC4A7	SLC4A7;BT;NBC2;NBC2B;NBC3;SBC2;SLC4A6;SLC4A7;BT;NBC2;NBC2B;NBC3;SBC2;SLC4A6;SLC4A7;BT;NBC2;NBC2B;NBC3;SBC2;SLC4A6;SLC4A7;BT;NBC2;NBC2B;NBC3;SBC2;SLC4A6	Q9Y6M7	Q9Y6M7-1;Q9Y6M7;A6NIA8;Q9Y6M7-2;Q9Y6M7-3;Q9Y6M7-4	S233	0.166523	0.528032	0.274888	0.323148	0.185524	FALSE	FALSE	FALSE	FALSE
VIM	VIM	P08670	P08670;Q53HU8;Q548L2;Q8N9S6	Y53	-0.617211	-2.369803	NA	-1.493507	1.23927	FALSE	FALSE	TRUE	FALSE
PRR11	PRR11	Q96HE9	Q96HE9	T346	-0.388677	-1.326183	NA	-0.85743	0.662917	FALSE	FALSE	FALSE	FALSE
EIF5B	EIF5B;IF2;KIAA0741	O60841	O60841;A0JLR8;Q05CQ1;Q53RV7;Q53SI8;Q8N5A0	S438	NA	-0.298307	-0.751198	-0.524753	0.320242	FALSE	FALSE	FALSE	FALSE
ARID1B	ARID1B;DAN15;KIAA1235;OSA2;ARID1B;DAN15;KIAA1235;OSA2;ARID1B;DAN15;KIAA1235;OSA2	Q8NFD5	Q8NFD5-3;Q8NFD5;Q8NFD5-2;Q8NFD5-1;Q9NWF5	T1295	-0.553003	-0.293723	NA	-0.423363	0.183338	FALSE	FALSE	FALSE	FALSE
AFF4	AFF4;AF5Q31;MCEF;HSPC092;AFF4;AF5Q31;MCEF;HSPC092	Q9UHB7	Q9UHB7-1;Q9UHB7;Q9UHB7-2	S836	-0.314356	-0.44802	NA	-0.381188	0.094515	FALSE	FALSE	FALSE	FALSE
CYBRD1	CYBRD1;DCYTB;FRRS3	Q53TN4	Q53TN4;Q6P147;Q9H0Q8;Q9H5G5	T285	NA	-0.517528	-0.292776	-0.405152	0.158924	FALSE	FALSE	FALSE	FALSE
NRIP1	NRIP1	P48552	P48552;A8K171	T549	0.788936	NA	0.301119	0.545028	0.344939	FALSE	FALSE	FALSE	FALSE
VPS35	VPS35;MEM3;TCCCTA00141	Q96QK1	Q96QK1;Q53FR4;Q5HYM2	S7	NA	0.299542	0.745797	0.52267	0.315549	FALSE	FALSE	FALSE	FALSE
GCFC2	TCF9;C2orf3;TCF9;C2orf3	P16383	P16383-1;P16383;A4UHQ8;A4UHQ9;A4UHR0;Q9BVX3;P16383-2	S19	NA	0.585172	0.287709	0.43644	0.210338	FALSE	FALSE	FALSE	FALSE
HNRNPAB	HNRNPAB;ABBP1;HNRPAB;HNRNPAB;ABBP1;HNRPAB	Q99729	Q99729-3;Q99729;Q99729-4	S255	-0.611932	-0.1983	-0.243532	-0.351254	0.226883	FALSE	FALSE	FALSE	FALSE
SNX29	SNX29;SNX29	Q8TEQ0	Q8TEQ0-1;Q8TEQ0;Q8TEQ0-2	S289	0.294547	0.65986	NA	0.477203	0.258315	FALSE	FALSE	FALSE	FALSE
AKAP11	AKAP11;AKAP220;KIAA0629;DKFZp781I12161	Q9UKA4	Q9UKA4;Q6AI61	S1169	-0.064284	-0.575119	-0.61288	-0.417428	0.306414	FALSE	FALSE	FALSE	FALSE
MSN	MSN;MSN	P26038	P26038;Q6PJT4;A8MZ70	S576	-0.237192	-0.234192	-0.257502	-0.242962	0.012681	FALSE	FALSE	FALSE	FALSE
WRNIP1	WRNIP1;WHIP;WRNIP1;WHIP	Q96S55	Q96S55-1;Q96S55;Q96S55-2	S78	-0.603051	-0.06045	-0.669143	-0.444215	0.333989	FALSE	FALSE	FALSE	FALSE
C10orf47	C10orf47;C10orf47;C10orf47	Q86WR7	Q86WR7-1;Q86WR7;A6NDS2;Q86WR7-2	S43	0.476848	0.151351	0.272143	0.300114	0.164542	FALSE	FALSE	FALSE	FALSE
ZNF318	ZNF318;HRIHFB2436	Q5VUA4	Q5VUA4-2;Q5VUA4	S173	0.265197	0.175277	0.321697	0.254057	0.073843	FALSE	FALSE	FALSE	FALSE
PKM2	PKM2;PK2;PK3;PKM;PKM2;PK2;PK3;PKM;PKM2;PKM2	P14618	P14618-1;P14618;A6NFK3;P14618-2;Q8WUW7;Q9NYI7;Q9UK31;Q9UKK4;Q504U3	Y370	0.387032	0.248307	0.17307	0.269469	0.108539	FALSE	FALSE	FALSE	FALSE
SMARCA4	SMARCA4;hCG_29955;SMARCA4;BRG1;SNF2B;SNF2L4	P51532	Q9HBD4;P51532;A5D6X0;A7E2E1;Q59FZ6	S610	0.419215	0.277097	0.14965	0.281987	0.134849	FALSE	FALSE	FALSE	FALSE
RCSD1	RCSD1;CAPZIP;RCSD1;CAPZIP;RCSD1;CAPZIP	Q6JBY9	Q9NST4;Q6JBY9;Q8IZM2;Q4G0E7;Q5TGW6;Q6IN93;Q96DX0	S206	0.156655	0.278829	0.36418	0.266555	0.104305	FALSE	FALSE	FALSE	FALSE
MED1	MED1;ARC205;CRSP1;CRSP200;DRIP205;DRIP230;PBP;PPARBP;PPARGBP;RB18A;TRAP220;TRIP2	Q15648	Q15648-1;Q15648	S1475	0.396543	0.563549	0.100984	0.353692	0.23424	FALSE	FALSE	FALSE	FALSE
[]		Q6PJY5	Q6PJY5	S97	0.057228	0.585661	0.628214	0.423701	0.318087	FALSE	FALSE	FALSE	FALSE
HIRA	HIRA;DGCR1;HIR;TUPLE1;HIRA;DGCR1;HIR;TUPLE1	P54198	P54198-1;P54198;A8K194;P54198-2	T586	0.842858	0.300554	NA	0.571706	0.383467	FALSE	FALSE	FALSE	FALSE
TAGLN2	TAGLN2;KIAA0120;CDABP0035	P37802	P37802;Q6FGI1	Y29	-0.482019	-2.214675	-0.576153	-1.090949	0.974313	TRUE	FALSE	FALSE	FALSE
TLK1	TLK1;KIAA0137;TLK1;KIAA0137	Q9UKI8	Q9UKI8-2;Q9UKI8;Q9UKI8-1;A8K8Z3;Q53TE4;Q53TF9	S105	-1.341464	-0.376847	NA	-0.859155	0.682087	FALSE	FALSE	FALSE	FALSE
ARID1B	ARID1B;DAN15;KIAA1235;OSA2;ARID1B;DAN15;KIAA1235;OSA2;ARID1B;DAN15;KIAA1235;OSA2	Q8NFD5	Q8NFD5-3;Q8NFD5;Q8NFD5-2;Q8NFD5-1;Q9NWF5	S1293	-0.472119	-0.293723	NA	-0.382921	0.126145	FALSE	FALSE	FALSE	FALSE
SCML4	SCML4;SCML4	Q8N228	Q5JXD0;Q8N228;Q8IYY6;Q8TEJ8	S310	NA	-0.310223	-0.418986	-0.364605	0.076907	FALSE	FALSE	FALSE	FALSE
DYNC1H1	DYNC1H1;DHC1;DNCH1;DNCL;DNECL;DYHC;KIAA0325;DYNC1H1	Q14204	Q14204;Q92862;Q9NRC3;Q6P2H7	S4368	-0.433701	NA	-0.303401	-0.368551	0.092136	FALSE	FALSE	FALSE	FALSE
[]	TOR1AIP1	A8K630	A8K630	S14	NA	0.551009	0.282855	0.416932	0.189614	FALSE	FALSE	FALSE	FALSE
POM121	POM121;KIAA0618;NUP121;POM121A;POM121;KIAA0618;NUP121;POM121A	Q96HA1	A8K933;A8MWL5;Q96DI0;Q96HA1;Q9H9X1	S131	-0.436979	-0.217355	-0.182762	-0.279032	0.137875	FALSE	FALSE	FALSE	FALSE
BCLAF1	BCLAF1;BTF;KIAA0164;BCLAF1;BTF;KIAA0164;BCLAF1;BTF;KIAA0164;BCLAF1;BTF;KIAA0164	Q9NYF8	Q9NYF8-1;Q9NYF8;A2RU75;Q6DCA8;Q9NYF8-2;Q9NYF8-3;Q9NYF8-4	S264	0.353888	0.233476	0.179129	0.255497	0.089437	FALSE	FALSE	FALSE	FALSE
SMARCA4	SMARCA4;hCG_29955;SMARCA4;BRG1;SNF2B;SNF2L4	P51532	Q9HBD4;P51532;A5D6X0;A7E2E1;Q59FZ6	S699	0.127765	0.575773	0.315798	0.339779	0.224965	FALSE	FALSE	FALSE	FALSE
NCOA2	NCOA2;TIF2	Q15596	Q15596;Q14CD2;Q569J4	S697	0.811882	0.44276	0.10017	0.451604	0.355938	FALSE	FALSE	FALSE	FALSE
MKI67IP	MKI67IP;NIFK;NOPP34	Q9BYG3	Q9BYG3;A8K788	T220	-0.278662	NA	-0.557115	-0.417889	0.196896	FALSE	FALSE	FALSE	FALSE
SCRIB	SCRIB;CRIB1;KIAA0147;LAP4;SCRB1;VARTUL;SCRIB;CRIB1;KIAA0147;LAP4;SCRB1;VARTUL;SCRIB;CRIB1;KIAA0147;LAP4;SCRB1;VARTUL;SCRIB;CRIB1;KIAA0147;LAP4;SCRB1;VARTUL	Q14160	Q14160-4;Q14160;Q14160-1;Q14160-2;A0PJK8;Q14160-3	S1499	-0.420743	-0.355823	-0.107671	-0.294745	0.165231	FALSE	FALSE	FALSE	FALSE
GCFC2	TCF9;C2orf3;TCF9;C2orf3	P16383	P16383-1;P16383;A4UHQ8;A4UHQ9;A4UHR0;Q9BVX3;P16383-2	S17	NA	0.476808	0.287709	0.382258	0.133713	FALSE	FALSE	FALSE	FALSE
GCFC2	TCF9;C2orf3;TCF9;C2orf3	P16383	P16383-1;P16383;A4UHQ8;A4UHQ9;A4UHR0;Q9BVX3;P16383-2	S16	NA	0.476808	0.287709	0.382258	0.133713	FALSE	FALSE	FALSE	FALSE
KCTD1	KCTD1;C18orf5	Q719H9	Q719H9	T21	1.003026	4.243182	NA	2.623104	2.291136	FALSE	FALSE	TRUE	FALSE
ITSN2	ITSN2;KIAA1256;SH3D1B;SWAP;ITSN2;KIAA1256;SH3D1B;SWAP;ITSN2;KIAA1256;SH3D1B;SWAP;ITSN2;KIAA1256;SH3D1B;SWAP	Q9NZM3	Q9NZM3-1;Q9NZM3;Q53TK4;Q9NZM3-2;A6H8W8;Q53TM3;Q9NZM3-3;Q6PJ79;Q8IWI5;Q9NZM3-4	Y968	-0.428818	-1.628015	-0.350541	-0.802458	0.716024	FALSE	FALSE	FALSE	FALSE
PAG1	PAG1;CBP;PAG	Q9NWQ8	Q9NWQ8;A8K1A3	S229	-1.123654	NA	-0.321567	-0.722611	0.567161	FALSE	FALSE	FALSE	FALSE
ZFP36L1;ZFP36L2	ZFP36L2;BRF2;ERF2;RNF162C;TIS11D;ZFP36L1;BERG36;BRF1;ERF1;RNF162B;TIS11B	Q07352;P47974	P47974;Q53TB4;Q07352	S490	-0.398284	-0.311852	NA	-0.355068	0.061117	FALSE	FALSE	FALSE	FALSE
CLSPN	CLSPN;CLSPN;CLSPN	Q9HAW4	A6NFL4;Q1RMC5;Q2KHM3;Q9HAW4;Q05D30;Q1RMC6	T951	NA	1.398246	0.3639	0.881073	0.731393	FALSE	FALSE	FALSE	FALSE
ABCC4	ABCC4;MRP4;ABCC4;hCG_2039665	O15439	O15439;A8K2Q2;O75555;Q8IZN6;Q8NEW8;Q9BX28;Q59GY6;Q8IUA3;Q8IVZ4	T646	-1.674844	-0.615135	-0.202074	-0.830684	0.759677	FALSE	FALSE	FALSE	FALSE
DBF4	DBF4;ASK;DBF4A;ZDBF1	Q9UBU7	Q9UBU7-1;Q9UBU7;A4D1D8;A8K954	S420	-0.436549	NA	-0.29274	-0.364645	0.101688	FALSE	FALSE	FALSE	FALSE
DBF4	DBF4;ASK;DBF4A;ZDBF1	Q9UBU7	Q9UBU7-1;Q9UBU7;A4D1D8;A8K954	S413	-0.436549	NA	-0.29274	-0.364645	0.101688	FALSE	FALSE	FALSE	FALSE
JARID2	JARID2;JMJ;JARID2	Q92833	Q92833;A8K9Z6;Q86X63;Q96PA1	T128	-0.218246	-0.733999	-0.224166	-0.392137	0.296076	FALSE	FALSE	FALSE	FALSE
OSBPL11	OSBPL11;ORP11;OSBP12;OSBPL11	Q9BXB4	Q9BXB4;A8K9I7;A8MZ15;Q9GZM0	S174	NA	0.53895	0.266037	0.402494	0.192979	FALSE	FALSE	FALSE	FALSE
ACIN1	ACIN1;ACINUS;KIAA0670	Q9UKV3	Q9UKV3-1;Q9UKV3;Q69YJ6	S710	-0.215705	-0.19073	-0.593605	-0.333347	0.225736	FALSE	FALSE	FALSE	FALSE
CHEK1	CHEK1;CHK1	O14757	O14757;A8K934;Q6W8P8	S317	0.517628	0.267895	NA	0.392762	0.176588	FALSE	FALSE	FALSE	FALSE
ARHGAP35	GRLF1;GRF1;KIAA1722;GRLF1;GRF1;KIAA1722	Q9NRY4	Q9NRY4-1;Q9NRY4;Q9NRY4-2;A2RRE5;A7E2A4	S1070	-0.075155	-0.489646	-0.895288	-0.486696	0.410074	FALSE	FALSE	FALSE	FALSE
CBFA2T2	CBFA2T2;EHT;MTGR1;CBFA2T2;EHT;MTGR1;CBFA2T2;EHT;MTGR1	O43439	O43439-4;O43439;Q5TGE6;O43439-1;O43439-2;Q59G03;Q68DC6	S598	0.265437	NA	0.623492	0.444465	0.253183	FALSE	FALSE	FALSE	FALSE
NFYA	NFYA;NFYA	P23511	P23511-1;P23511;P23511-2	Y266	-0.062701	-1.398459	-0.748335	-0.736499	0.667958	FALSE	FALSE	FALSE	FALSE
RPS6KB1	RPS6KB1;STK14A;RPS6KB1;STK14A	P23443	P23443-1;P23443;P23443-2	S452	-0.260307	-0.144728	-0.487267	-0.297434	0.174262	FALSE	FALSE	FALSE	FALSE
KAT6A	MYST3;MOZ;RUNXBP2;ZNF220	Q92794	Q92794;A5PKX7;A5PLL3;Q6ZRC7	S1090	-0.217415	-0.51086	-0.175322	-0.301199	0.182787	FALSE	FALSE	FALSE	FALSE
TBC1D4	TBC1D4;AS160;KIAA0603;TBC1D4;RP11-159J2.3-004	O60343	O60343;A7E2X8;Q68D14;Q5JU47	S588	-0.270739	-0.332469	-0.144273	-0.24916	0.095936	FALSE	FALSE	FALSE	FALSE
NDRG3	NDRG3;RP3-460J8.1-003;hCG_1785125;NDRG3;NDRG3;NDRG3	Q9UGV2	Q5TH30;Q9UGV2-1;Q9UGV2;Q9UGV2-2;A2A2S8;Q9UGV2-3;A6NP49	S344	-0.32182	-0.112091	-0.41944	-0.28445	0.157045	FALSE	FALSE	FALSE	FALSE
PRPF38B	PRPF38B	Q5VTL8	Q5VTL8-1;Q5VTL8	S473	-0.268539	-0.237808	-0.188332	-0.231559	0.040467	FALSE	FALSE	FALSE	FALSE
PHF14	PHF14;PHF14;KIAA0783	O94880	A8MSQ1;O94880;A7MCZ3	T287	0.357777	0.194899	0.205424	0.2527	0.091152	FALSE	FALSE	FALSE	FALSE
MED1	MED1;ARC205;CRSP1;CRSP200;DRIP205;DRIP230;PBP;PPARBP;PPARGBP;RB18A;TRAP220;TRIP2	Q15648	Q15648-1;Q15648	T1440	0.515965	0.089974	0.372618	0.326186	0.216758	FALSE	FALSE	FALSE	FALSE
TRIP12	TRIP12;TRIP12;KIAA0045	Q14669	Q14CA3;Q14669;Q53TE7	S130	0.168064	0.226409	0.482332	0.292268	0.167165	FALSE	FALSE	FALSE	FALSE
DDB2	DDB2;DDB2;DDB2;DDB2;DDB2	Q92466	Q92466-1;Q92466;Q92466-4;Q92466-5;Q92466-2;Q92466-3	S26	0.232784	0.344329	0.167743	0.248285	0.089307	FALSE	FALSE	FALSE	FALSE
GRIPAP1	GRIPAP1;KIAA1167;GRIPAP1;KIAA1167;GRIPAP1;KIAA1167;GRIPAP1;KIAA1167;GRIPAP1;KIAA1167	Q4V328	Q4V328-1;Q4V328;A8K7Z3;Q4V328-4;A6ND94;Q4V329;A6NL78;Q4V328-2;Q4V328-3	S666	0.085697	0.371908	0.561888	0.339831	0.239711	FALSE	FALSE	FALSE	FALSE
GRIPAP1	GRIPAP1;KIAA1167;GRIPAP1;KIAA1167;GRIPAP1;KIAA1167;GRIPAP1;KIAA1167;GRIPAP1;KIAA1167	Q4V328	Q4V328-1;Q4V328;A8K7Z3;Q4V328-4;A6ND94;Q4V329;A6NL78;Q4V328-2;Q4V328-3	S665	0.085697	0.371908	0.561888	0.339831	0.239711	FALSE	FALSE	FALSE	FALSE
PAG1	PAG1;CBP;PAG	Q9NWQ8	Q9NWQ8;A8K1A3	Y163	-0.547246	-1.5383	-0.199661	-0.761736	0.694617	FALSE	FALSE	FALSE	FALSE
NFATC2IP	NFATC2IP;NIP45	Q8NCF5	Q8NCF5-1;Q8NCF5	S173	0.123931	0.278653	0.481557	0.294714	0.179353	FALSE	FALSE	FALSE	FALSE
HNRNPK	HNRNPK;HNRPK;HNRNPK;HNRPK;HNRNPK;HNRPK;HNRNPK;RP11-575L7.1-001	P61978	P61978-2;P61978;Q5EC54;Q6IBN1;P61978-1;Q5T6W4;P61978-3;Q5T6W2;Q5T6W5	S379	-0.513605	-0.124063	-0.277333	-0.305	0.196239	FALSE	FALSE	FALSE	FALSE
TCOF1	TCOF1;TCOF1;TCOF1;TCOF1;TCOF1;TCOF1	Q13428	Q13428-4;Q13428;Q13428-3;Q13428-1;A0JLU0;Q13428-2;Q59FZ2;Q9UFD4;Q13428-5	T581	NA	-0.257735	-0.690905	-0.47432	0.306298	FALSE	FALSE	FALSE	FALSE
DYNC1LI1	DYNC1LI1;DNCLI1	Q9Y6G9	Q9Y6G9;A2RRG7;Q6MZE7	T512	-0.289034	NA	-0.407995	-0.348514	0.084118	FALSE	FALSE	FALSE	FALSE
SP110	SP110;SP110	Q9HB58	Q9HB58-1;Q9HB58;Q53TG2;Q9HB58-5	S296	-0.188907	-0.225275	-0.275437	-0.229873	0.043448	FALSE	FALSE	FALSE	FALSE
DYNC1LI2	DYNC1LI2;DNCLI2;LIC2	O43237	O43237;A8K6V1	S446	-0.249548	-0.191856	-0.241569	-0.227657	0.031261	FALSE	FALSE	FALSE	FALSE
EIF1	EIF1;SUI1	P41567	P41567;Q6IAV3	Y30	-0.662289	-0.034357	-0.534914	-0.41052	0.331934	FALSE	FALSE	FALSE	FALSE
ABLIM1	ABLIM1;ABLIM1;ABLIM;KIAA0059;LIMAB1;ABLIM1;ABLIM;KIAA0059;LIMAB1;ABLIM1;ABLIM;KIAA0059;LIMAB1;ABLIM1;RP11-317F20.1-002;ABLIM1;ABLIM1;RP11-317F20.1-003;ABLIM1;RP11-317F20.1-004;ABLIM1;RP11-317F20.1-008;ABLIM1;ABLIM;KIAA0059;LIMAB1;ABLIM1;ABLIM1;ABLIM;KIAA0059;LIMAB1;ABLIM1;RP11-317F20.1-011;ABLIM1;RP11-317F20.1-012	O14639	A6NCD9;Q5T6N4;O14639-1;O14639;Q5T6N5;O14639-2;A6NI16;A6NKJ2;Q5T6N3;A8MSS6;Q5T6N2;Q5JVU6;Q5T6N6;Q5JVV3;O14639-3;A6NJ06;Q5JVV2;A8MXA9;O14639-4;A6NDU2;Q5JVV1;Q5JVV0;Q5JVV5	S483	0.037192	0.670752	0.526269	0.411405	0.332032	FALSE	FALSE	FALSE	FALSE
LAT2	LAT2;LAB;NTAL;WBS15;WBSCR15;WBSCR5;HSPC046	Q9GZY6	Q9GZY6-1;Q9GZY6;A8K209;A8K4F1	S135	0.432425	0.158418	0.217479	0.269441	0.144204	FALSE	FALSE	FALSE	FALSE
ABLIM1	ABLIM1;ABLIM1;ABLIM;KIAA0059;LIMAB1;ABLIM1;ABLIM;KIAA0059;LIMAB1;ABLIM1;ABLIM;KIAA0059;LIMAB1;ABLIM1;RP11-317F20.1-002;ABLIM1;ABLIM1;RP11-317F20.1-003;ABLIM1;RP11-317F20.1-004;ABLIM1;RP11-317F20.1-008;ABLIM1;ABLIM;KIAA0059;LIMAB1;ABLIM1;ABLIM1;ABLIM;KIAA0059;LIMAB1	O14639	A6NCD9;Q5T6N4;O14639-1;O14639;Q5T6N5;O14639-2;A6NI16;A6NKJ2;Q5T6N3;A8MSS6;Q5T6N2;Q5JVU6;Q5T6N6;Q5JVV3;O14639-3;A6NJ06;Q5JVV2;A8MXA9;O14639-4;A6NDU2;Q5JVV1	S723	-0.449129	-0.296586	-0.107648	-0.284454	0.171063	FALSE	FALSE	FALSE	FALSE
SPIN1	SPIN1;OCR;SPIN	Q9Y657	Q9Y657;A6NIG3;A8K0X6	S124	-0.248442	-0.206142	-0.220194	-0.224926	0.021543	FALSE	FALSE	FALSE	FALSE
AAK1	AAK1;KIAA1048	Q2M2I8	Q2M2I8;Q9BUD9	S676	0.618802	0.14933	0.248717	0.33895	0.247402	FALSE	FALSE	FALSE	FALSE
PPP1CA	PPP1CA;PPP1A;PPP1CA	P62136	Q07161;P62136;A6NNR3	Y317	-0.561824	-2.548759	NA	-1.555292	1.404975	FALSE	FALSE	TRUE	FALSE
PCYT1A	PCYT1A;CTPCT;PCYT1	P49585	P49585;Q86Y88	T325	0.266637	NA	0.458067	0.362352	0.135362	FALSE	FALSE	FALSE	FALSE
LARP1	LARP1;KIAA0731;LARP;LARP1;KIAA0731;LARP;LARP1;KIAA0731;LARP	Q6PKG0	Q6PKG0-1;Q6PKG0;Q6PKG0-2;Q6PKG0-3	T782	-0.811194	-0.257977	NA	-0.534585	0.391184	FALSE	FALSE	FALSE	FALSE
NDRG1	NDRG1;CAP43;DRG1;RTP	Q92597	Q92597;Q53EU7;Q597H1;Q6IBG2;Q8N959;Q9BRH7	T335	-0.25639	NA	-0.802512	-0.529451	0.386166	FALSE	FALSE	FALSE	FALSE
PER2	PER2;KIAA0347	O15055	O15055-1;O15055;A2I2P7	S1109	NA	-0.436908	-0.266732	-0.35182	0.120332	FALSE	FALSE	FALSE	FALSE
PER2	PER2;KIAA0347	O15055	O15055-1;O15055;A2I2P7	S1108	NA	-0.436908	-0.266732	-0.35182	0.120332	FALSE	FALSE	FALSE	FALSE
PER2	PER2;KIAA0347	O15055	O15055-1;O15055;A2I2P7	S1105	NA	-0.436908	-0.266732	-0.35182	0.120332	FALSE	FALSE	FALSE	FALSE
CDC5L	CDC5L;KIAA0432;PCDC5RP	Q99459	Q99459	T377	NA	0.438301	0.266996	0.352649	0.121131	FALSE	FALSE	FALSE	FALSE
ARID1B	ARID1B;DAN15;KIAA1235;OSA2;ARID1B;DAN15;KIAA1235;OSA2;ARID1B;DAN15;KIAA1235;OSA2	Q8NFD5	Q8NFD5-3;Q8NFD5;Q8NFD5-2;Q8NFD5-1;Q9NWF5	S1610	0.315798	NA	0.341189	0.328493	0.017954	FALSE	FALSE	FALSE	FALSE
SHANK3	SHANK3;KIAA1650;PSAP2;SHANK3;KIAA1650;PSAP2;SHANK3	Q9BYB0	Q9BYB0-2;Q9BYB0;Q9BYB0-1;Q6P5A2	T1524	0.440846	0.266212	NA	0.353529	0.123485	FALSE	FALSE	FALSE	FALSE
IQGAP2	IQGAP2	Q13576	A8K4V1;Q13576-1;Q13576;Q59HA3	S16	-0.236011	-0.141971	-0.527356	-0.301779	0.200934	FALSE	FALSE	FALSE	FALSE
FOXK1	FOXK1;MNF;FOXK1;MNF	P85037	P85037-1;P85037;P85037-2	S243	-0.402836	-0.297954	-0.10559	-0.268793	0.150753	FALSE	FALSE	FALSE	FALSE
TBC1D4	TBC1D4;AS160;KIAA0603;TBC1D4;RP11-159J2.3-004	O60343	O60343;A7E2X8;Q68D14;Q5JU47	S597	0.062895	0.56338	0.395447	0.340574	0.254714	FALSE	FALSE	FALSE	FALSE
SPEN	SPEN;KIAA0929;MINT;SHARP	Q96T58	Q96T58	S1263	NA	-1.483388	-0.346041	-0.914714	0.804225	FALSE	FALSE	FALSE	FALSE
NFATC2IP	NFATC2IP;NIP45	Q8NCF5	Q8NCF5-1;Q8NCF5	S168	NA	0.251539	0.500394	0.375966	0.175968	FALSE	FALSE	FALSE	FALSE
CDK13	CDC2L5;CDC2L;CHED;KIAA1791;CDC2L5;CDC2L;CHED;KIAA1791	Q14004	Q14004-1;Q14004;Q14004-2;Q53G78	S383	0.327802	0.324021	NA	0.325912	0.002674	FALSE	FALSE	FALSE	FALSE
KDM2A	KDM2A;CXXC8;FBL7;FBXL11;JHDM1A;KIAA1004;KDM2A;CXXC8;FBL7;FBXL11;JHDM1A;KIAA1004;KDM2A;CXXC8;FBL7;FBXL11;JHDM1A;KIAA1004	Q9Y2K7	Q9Y2K7-1;Q9Y2K7;Q9Y2K7-2;Q9Y2K7-3	S731	-0.301808	-0.121887	-0.307126	-0.243607	0.105446	FALSE	FALSE	FALSE	FALSE
MAP3K11	MAP3K11;MLK3;PTK1;SPRK	Q16584	Q16584	S548	0.245252	0.131566	0.385044	0.253954	0.126963	FALSE	FALSE	FALSE	FALSE
CBL	CBL;CBL2;RNF55	P22681	P22681;A3KMP8	Y674	-0.466247	-2.70541	-0.638816	-1.270158	1.245956	TRUE	FALSE	FALSE	FALSE
RASAL3	RASAL3;RASAL3	Q86YV0	Q86YV0;Q9H7J2;Q8N2T9;Q9H735	S843	NA	-0.542011	-0.244343	-0.393177	0.210483	FALSE	FALSE	FALSE	FALSE
ITFG2	ITFG2	Q969R8	Q969R8;A8K4Z5;Q9NZ46;Q6PKU5	S104	NA	0.622088	0.238787	0.430437	0.271035	FALSE	FALSE	FALSE	FALSE
KANK3	KANK3;ANKRD47;KANK3;ANKRD47	Q6NY19	Q6NY19-1;Q6NY19;Q6NY19-2	S29	0.257735	0.909689	NA	0.583712	0.461001	FALSE	FALSE	FALSE	FALSE
STAT4	STAT4	Q14765	Q14765;Q53RU2;Q53S87;Q59GR6	S721	-0.206071	-0.152378	-0.498107	-0.285519	0.186054	FALSE	FALSE	FALSE	FALSE
ZC3H13	ZC3H13;KIAA0853;ZC3H13;KIAA0853	Q5T200	Q5T200-1;Q5T200;Q5T200-2;A0PJJ2;Q32Q34;Q6PJ96	S993	-0.215161	-0.254818	-0.192505	-0.220828	0.031541	FALSE	FALSE	FALSE	FALSE
SPG11	SPG11;KIAA1840;SPG11;KIAA1840	Q96JI7	Q96JI7-1;Q96JI7;A8KAX9;Q96JI7-2	S1958	-0.303721	-0.100394	-0.371217	-0.258444	0.140974	FALSE	FALSE	FALSE	FALSE
IKZF1	IKZF1;IK1;IKAROS;LYF1;ZNFN1A1;IKZF1;IK1;IKAROS;LYF1;ZNFN1A1;IKZF1;IK1;IKAROS;LYF1;ZNFN1A1;IKZF1;IK1;IKAROS;LYF1;ZNFN1A1;IKZF1;IK1;IKAROS;LYF1;ZNFN1A1;IKZF1;IK1;IKAROS;LYF1;ZNFN1A1;IKZF1;IK1;IKAROS;LYF1;ZNFN1A1	Q13422	Q13422-1;Q13422;A4D260;Q13422-7;Q53XL2;Q69BM4;Q13422-3;Q13422-4;Q13422-5;Q13422-2;Q13422-6;Q3T907	S445	0.461267	0.115945	0.257186	0.278133	0.173611	FALSE	FALSE	FALSE	FALSE
NFIC	NFIC;NFI;NFIC;NFI;NFIC;NFI;NFIC;NFI;NFIC;NFI	P08651	P08651-1;P08651;Q6FI30;P08651-2;A8K1H0;P08651-3;P08651-5;P08651-4	S343	0.443076	0.125028	0.246712	0.271605	0.160479	FALSE	FALSE	FALSE	FALSE
PRR12	PRR12;KIAA1205;PRR12;KIAA1205	Q9ULL5	Q9ULL5-1;Q9ULL5;Q9ULL5-2;A6NFN6	S865	0.304453	0.135256	0.267356	0.235688	0.088932	FALSE	FALSE	FALSE	FALSE
PHF14	PHF14;PHF14;KIAA0783	O94880	A8MSQ1;O94880;A7MCZ3	S302	0.391823	0.328657	0.089118	0.269866	0.159686	FALSE	FALSE	FALSE	FALSE
BTK	BTK;AGMX1;ATK;BPK;BTK;RP1-164F3.2-007;hCG_20400;BTK kinase deficient isoform 6	Q06187	Q06187;Q3MS94;Q3MS96;Q9NPI2;Q9NPI3;Q9P0L3;Q9P0L5;Q9P0L6;Q9P0L7;Q9P0M0;Q5JY90;Q9P0L4;Q9P0L8;Q3MS92	Y551	-0.75104	-2.935735	-0.432844	-1.373206	1.36251	TRUE	FALSE	FALSE	FALSE
EVI2B	EVI2B;EVDB	P34910	P34910;Q9BRW1	S268	-0.641649	NA	-0.237013	-0.439331	0.28612	FALSE	FALSE	FALSE	FALSE
RCSD1	RCSD1;CAPZIP;RCSD1;CAPZIP;RCSD1;CAPZIP	Q6JBY9	Q9NST4;Q6JBY9;Q8IZM2;Q4G0E7;Q5TGW6;Q6IN93;Q96DX0	S210	0.462157	0.121636	0.24373	0.275841	0.172517	FALSE	FALSE	FALSE	FALSE
PHF21A	PHF21A;BHC80;KIAA1696;BM-006;PHF21A;BHC80;KIAA1696;BM-006	Q96BD5	Q96BD5-3;Q96BD5;Q96BD5-1	T445	-0.496031	-0.025312	-0.597627	-0.37299	0.305353	FALSE	FALSE	FALSE	FALSE
UBXN7	UBXN7;KIAA0794;UBXD7	O94888	O94888-1;O94888	S280	NA	0.391285	0.272979	0.332132	0.083655	FALSE	FALSE	FALSE	FALSE
ARFGEF2	ARFGEF2;ARFGEP2;BIG2	Q9Y6D5	Q9Y6D5;Q59FR3;Q86TH5	S1513	0.236523	NA	0.720191	0.478357	0.342005	FALSE	FALSE	FALSE	FALSE
STARD3NL	STARD3NL;MENTHO;UNQ855/PRO1864	O95772	O95772-2;O95772	S11	0.354283	0.150106	0.212009	0.238799	0.104692	FALSE	FALSE	FALSE	FALSE
UBN2	UBN2;KIAA2030;UBN2;KIAA2030	Q6ZU65	Q6ZU65-1;Q6ZU65;Q6ZU65-2	S13	0.217851	0.606938	0.151079	0.325289	0.246189	FALSE	FALSE	FALSE	FALSE
ZMYND8	ZMYND8;KIAA1125;PRKCBP1;RACK7;ZMYND8;KIAA1125;PRKCBP1;RACK7;ZMYND8;KIAA1125;PRKCBP1;RACK7;ZMYND8;KIAA1125;PRKCBP1;RACK7;ZMYND8;KIAA1125;PRKCBP1;RACK7;ZMYND8;KIAA1125;PRKCBP1;RACK7;ZMYND8;KIAA1125;PRKCBP1;RACK7;ZMYND8;KIAA1125;PRKCBP1;RACK7;ZMYND8;DKFZp564P1772	Q9ULU4	Q9ULU4-7;Q9ULU4;Q2HXV8;Q9ULU4-1;Q2HXV2;Q9ULU4-9;Q2HXW2;Q9ULU4-5;Q2HXV7;Q9ULU4-3;Q2HXV1;Q2HXV3;Q2HXV4;Q2HXV9;Q2HXW0;Q5TH11;Q9ULU4-4;Q2HXW1;Q9ULU4-8;Q2HXV5;Q569J9;Q5TH08;Q9ULU4-6;A6H8Y8;Q5TH12;Q5JV90	S480	0.837741	-0.006908	0.627327	0.486053	0.43969	FALSE	FALSE	FALSE	FALSE
SRRM1	SRRM1;SRM160	Q8IYB3	Q8IYB3-2;Q8IYB3;A6NJY5;Q5VVN3	S460	NA	-0.230211	-0.654445	-0.442328	0.299978	FALSE	FALSE	FALSE	FALSE
SRRM1	SRRM1;SRM160	Q8IYB3	Q8IYB3-2;Q8IYB3;A6NJY5;Q5VVN3	S458	NA	-0.230211	-0.654445	-0.442328	0.299978	FALSE	FALSE	FALSE	FALSE
EFHD2	EFHD2;SWS1	Q96C19	Q96C19;Q5JYW9	S11	NA	-0.231696	-0.624933	-0.428314	0.27806	FALSE	FALSE	FALSE	FALSE
SRRM2	SRRM2;KIAA0324;SRL300;SRM300;HSPC075;SRRM2;KIAA0324;SRL300;SRM300;HSPC075	Q9UQ35	Q9UQ35-1;Q9UQ35;A0AUK8;O60382;Q9UQ35-2;A6NKB9;Q05BI2;Q05CV9;Q9UQ39	S395	-0.446561	NA	-0.250715	-0.348638	0.138484	FALSE	FALSE	FALSE	FALSE
NFIX	NFIX;NFIX;NFIX;NFIX;NFIX;DKFZp686I05275	Q14938	Q14938-1;Q14938;Q14938-4;Q14938-2;Q14938-3;Q5U094;Q14938-5;Q0VG09;Q7Z3K7	S268	-0.162864	-0.208249	-0.665981	-0.345698	0.2783	FALSE	FALSE	FALSE	FALSE
HJURP	HJURP;FAKTS;FLEG1;URLC9	Q8NCD3	Q8NCD3;A8IRH5	S642	0.516923	0.236044	NA	0.376484	0.198611	FALSE	FALSE	FALSE	FALSE
BAHD1	BAHD1;KIAA0945;BAHD1;KIAA0945;BAHD1;KIAA0945	Q8TBE0	Q8TBE0-1;Q8TBE0;Q8TBE0-2;Q8TBE0-3	S184	0.359071	NA	0.284159	0.321615	0.052971	FALSE	FALSE	FALSE	FALSE
ZNF768	ZNF768	Q9H5H4	Q9H5H4	S160	0.304277	NA	0.325893	0.315085	0.015285	FALSE	FALSE	FALSE	FALSE
EVL	EVL;RNB6;EVL;RNB6	Q9UI08	Q9UI08-2;Q9UI08;Q9UI08-1;A8K105;Q499Z9	S371	-0.137791	-0.270276	-0.268704	-0.22559	0.076041	FALSE	FALSE	FALSE	FALSE
PPP1R13L	PPP1R13L;IASPP;NKIP1;PPP1R13BL;RAI	Q8WUF5	Q8WUF5-1;Q8WUF5;Q6ZNZ8	S134	-0.162501	-0.282886	-0.215052	-0.220146	0.060354	FALSE	FALSE	FALSE	FALSE
AFF1	AFF1;hCG_1816301;AFF1;AF4;FEL;MLLT2;PBM1;AFF1	P51825	Q14C88;Q6LA76;P51825;Q05D98;Q712L1;Q13718	S206	-0.219673	-0.140248	-0.348748	-0.236223	0.105231	FALSE	FALSE	FALSE	FALSE
LAT2	LAT2;LAB;NTAL;WBS15;WBSCR15;WBSCR5;HSPC046;LAT2;LAB;NTAL;WBS15;WBSCR15;WBSCR5;HSPC046;LAT2;LAB;NTAL;WBS15;WBSCR15;WBSCR5;HSPC046	Q9GZY6	Q9GZY6-1;Q9GZY6;A8K209;A8K4F1;Q9GZY6-2;A6NFK6	S51	0.160533	1.134114	0.356837	0.550495	0.514871	FALSE	FALSE	FALSE	FALSE
NCOA2	NCOA2;TIF2	Q15596	Q15596;Q14CD2;Q569J4	S493	0.370164	1.110309	0.140451	0.540308	0.506821	FALSE	FALSE	FALSE	FALSE
MAP4	MAP4;MAP4;MAP4;MAP4;MAP4	P27816	P27816-1;P27816;Q05D06;Q6NX68;Q59FT2;P27816-2;Q6ZUW9;Q86Y04;Q68D74;Q8TB56	S941	0.95888	0.062538	0.443872	0.48843	0.449829	FALSE	FALSE	FALSE	FALSE
ZIM2;PEG3	PEG3;hCG_1685807;PEG3;KIAA0287;ZSCAN24;ZIM2	Q9NZV7;Q9GZU2	A7E2B8;Q96Q96;Q9GZU2-2;Q9GZU2;Q9NZV7	S10	0.263034	0.114114	0.361881	0.246343	0.124724	FALSE	FALSE	FALSE	FALSE
MED1	MED1;ARC205;CRSP1;CRSP200;DRIP205;DRIP230;PBP;PPARBP;PPARGBP;RB18A;TRAP220;TRIP2	Q15648	Q15648-1;Q15648	S1433	0.515965	0.055455	0.365525	0.312315	0.234821	FALSE	FALSE	FALSE	FALSE
KIAA0528	KIAA0528;KIAA0528	Q86YS7	Q86YS7-1;Q86YS7;Q86YS7-2	S662	-0.244719	-0.278274	-0.144106	-0.222366	0.069821	FALSE	FALSE	FALSE	FALSE
PBRM1	PBRM1;PB1;PBRM1;PB1;PBRM1;PB1;PBRM1;PB1;PBRM1;PB1;PBRM1;PB1;PBRM1;PB1	Q86U86	Q86U86-1;Q86U86;Q9NUX9;Q86U86-2;A1L381;A4FUJ7;Q1RMD1;Q1RMD2;Q86U86-3;Q5EBM5;Q9NVM2;A1L382;Q86U86-5;Q96MS2;Q86U86-4;Q86U86-6	S39	NA	-0.228392	-0.566378	-0.397385	0.238993	FALSE	FALSE	FALSE	FALSE
MUS81	MUS81	Q96NY9	Q96NY9;Q53ES5	S95	0.093553	0.280322	0.557386	0.31042	0.233376	FALSE	FALSE	FALSE	FALSE
GIGYF2	GIGYF2;KIAA0642;PERQ2;TNRC15;GIGYF2;KIAA0642;PERQ2;TNRC15;GIGYF2;KIAA0642;PERQ2;TNRC15	Q6Y7W6	Q6Y7W6-3;Q6Y7W6;A6H8W4;Q6Y7W6-1;Q6Y7W6-2;Q7Z6I7	S23	NA	-0.295487	-0.32829	-0.311889	0.023195	FALSE	FALSE	FALSE	FALSE
GCFC2	TCF9;C2orf3;TCF9;C2orf3;TMEM159	P16383	P16383-1;P16383;A4UHQ8;A4UHQ9;A4UHR0;Q9BVX3;P16383-2;A6NMA9	T428	-0.274163	-0.360757	NA	-0.31746	0.061231	FALSE	FALSE	FALSE	FALSE
PRRC2C	BAT2D1;KIAA1096;XTP2;BAT2D1;KIAA1096;XTP2;BAT2D1;KIAA1096;XTP2;BAT2D1;KIAA1096;XTP2	Q9Y520	Q9HA05;Q9NXL3;Q9UF29;Q9UPQ6;Q05DM8;Q6PD54;Q9H2N2;Q49A39;Q9Y520;Q9NSM8	S1544	-0.23343	-0.470823	NA	-0.352127	0.167862	FALSE	FALSE	FALSE	FALSE
U2SURP	SR140;KIAA0332;SR140;KIAA0332	O15042	O15042-1;O15042;O15042-2	S236	NA	-0.39431	-0.252793	-0.323552	0.100068	FALSE	FALSE	FALSE	FALSE
MCM2	MCM2;BM28;CCNL1;CDCL1;KIAA0030	P49736	P49736;Q9BWF4	Y90	-0.225194	NA	-0.506178	-0.365686	0.198686	FALSE	FALSE	FALSE	FALSE
ARRB1	ARRB1;ARR1;ARRB1;ARR1	P49407	P49407-1;P49407;A8K103;P49407-2	Y122	-0.346078	NA	-0.277333	-0.311705	0.04861	FALSE	FALSE	FALSE	FALSE
LIN9	LIN9;BARA;TGS;LIN9;BARA;TGS;LIN9;BARA;TGS	Q5TKA1	Q5TKA1-1;Q5TKA1;Q5T3X8;Q5TKA1-2;Q5RI87;Q6P142;Q5TKA1-3;Q5RI86;Q8IWQ1;Q8IWQ2	S471	NA	0.962885	0.236033	0.599459	0.513962	FALSE	FALSE	FALSE	FALSE
VPS4B	VPS4B;SKD1;VPS42;VPS4B	O75351	O75351;A8K4G7;A8K5D8;Q69HW4;Q6PJZ4	Y40	NA	0.31714	0.302641	0.30989	0.010252	FALSE	FALSE	FALSE	FALSE
GAB3	GAB3;GAB3;hCG_18119	Q8WWW8	Q8WWW8;A6NHF8	S371	-0.099858	-0.263532	-0.544877	-0.302755	0.225087	FALSE	FALSE	FALSE	FALSE
USP24	USP24;KIAA1057	Q9UPU5	Q9UPU5;A6NCP2	S2561	-0.560143	-0.236177	-0.114027	-0.303449	0.23054	FALSE	FALSE	FALSE	FALSE
PHC1	PHC1;EDR1;PH1;PHC1	P78364	P78364;Q59GP6;Q6GMQ3;Q6N083;Q9UQ30	S1005	0.380064	0.263387	NA	0.321726	0.082504	FALSE	FALSE	FALSE	FALSE
HELZ	HELZ;DRHC;KIAA0054	P42694	P42694;A1L4L4;Q504Q7;Q6PGP6	S1741	-0.607177	-0.094797	-0.273727	-0.325234	0.260044	FALSE	FALSE	FALSE	FALSE
ZC3H4	ZC3H4;C19orf7;KIAA1064	Q9UPT8	Q9UPT8	S1275	-0.30099	-0.296339	-0.104953	-0.234094	0.111864	FALSE	FALSE	FALSE	FALSE
DSTN	DSTN;ACTDP;DSN	P60981	P60981	S3	-0.319964	-0.214125	-0.141908	-0.225332	0.089556	FALSE	FALSE	FALSE	FALSE
NFIX	NFIX;NFIX;NFIX;NFIX;NFIX;DKFZp686I05275	Q14938	Q14938-1;Q14938;Q14938-4;Q14938-2;Q14938-3;Q5U094;Q14938-5;Q0VG09;Q7Z3K7	S280	-0.495624	-0.351562	-0.051564	-0.299583	0.226547	FALSE	FALSE	FALSE	FALSE
FAM129A	FAM129A;C1orf24;NIBAN;GIG39	Q9BZQ8	Q9BZQ8;A8MYQ4	S602	-0.225464	-0.161889	-0.254272	-0.213875	0.047269	FALSE	FALSE	FALSE	FALSE
CBFA2T3	CBFA2T3;MTG16;MTGR2;ZMYND4;CBFA2T3;MTG16;MTGR2;ZMYND4;CBFA2T3;MTG16;MTGR2;ZMYND4;CBFA2T3;MTG16;MTGR2;ZMYND4	O75081	O75081-1;O75081;O75081-3;O75081-4;O75081-2	S459	-0.316528	-0.110631	-0.268139	-0.231766	0.10766	FALSE	FALSE	FALSE	FALSE
TRIO	TRIO	O75962	O75962-1;O75962	S2429	-0.375412	-0.091135	-0.282719	-0.249756	0.144977	FALSE	FALSE	FALSE	FALSE
RREB1	RREB1;FINB;RREB1;FINB;RREB1;FINB	Q92766	Q92766-2;Q92766;Q92766-1;Q92766-3	S1167	-0.289616	-0.081026	-0.442232	-0.270958	0.181324	FALSE	FALSE	FALSE	FALSE
EIF1B	EIF1B	O60739	O60739;Q53F41;Q6FG85	Y30	-0.662289	-0.034357	-0.399968	-0.365538	0.315379	FALSE	FALSE	FALSE	FALSE
FAM21C;FAM21A;FAM21B	FAM21C;KIAA0592;FAM21C;KIAA0592;FAM21C;KIAA0592;FAM21A;FAM21B	Q9Y4E1;Q641Q2;Q5SNT6	Q9Y4E1-1;Q9Y4E1;A8K5W5;Q9Y4E1-2;Q9Y4E1-3;A2A3S2;Q641Q2;Q5SNT6;Q6DHY0;Q6P0Q7;Q9Y4N4;Q5VW24;Q5VW23;Q9NVB8	S802	0.111833	0.261276	0.65104	0.341383	0.278387	FALSE	FALSE	FALSE	FALSE
TBC1D25	TBC1D25;OATL1	Q3MII6	Q3MII6-1;Q3MII6;Q14830	S506	0.157497	0.589087	0.18954	0.312041	0.240463	FALSE	FALSE	FALSE	FALSE
ZEB2	ZEB2;KIAA0569;SIP1;ZFHX1B;ZFX1B;HRIHFB2411	O60315	O60315;A0JP08;Q53TD9;Q60F94	S1164	0.409255	0.243951	NA	0.326603	0.116888	FALSE	FALSE	FALSE	FALSE
MAF1	MAF1	Q9H063	Q9H063	S60	-0.460409	-0.126576	-0.207036	-0.264674	0.17422	FALSE	FALSE	FALSE	FALSE
ANAPC1	ANAPC1;TSG24	Q9H1A4	Q9H1A4	S529	-0.348225	-0.251326	-0.109032	-0.236194	0.120312	FALSE	FALSE	FALSE	FALSE
UHRF1BP1L	UHRF1BP1L;KIAA0701	A0JNW5	A0JNW5-1;A0JNW5;Q63HQ7	S953	0.216734	NA	0.718964	0.467849	0.35513	FALSE	FALSE	FALSE	FALSE
CTNND1	CTNND1;KIAA0384;CTNND1;KIAA0384;CTNND1;KIAA0384;CTNND1;KIAA0384;CTNND1;KIAA0384;DKFZp781O2021;CTNND1;KIAA0384;CTNND1;KIAA0384;CTNND1;KIAA0384;CTNND1;KIAA0384;CTNND1;KIAA0384;CTNND1;KIAA0384;CTNND1;KIAA0384;CTNND1;KIAA0384;CTNND1;KIAA0384;CTNND1;KIAA0384;CTNND1;KIAA0384;CTNND1;KIAA0384;CTNND1;KIAA0384;CTNND1;KIAA0384;CTNND1;KIAA0384;CTNND1;KIAA0384;CTNND1;KIAA0384;CTNND1;KIAA0384;CTNND1;KIAA0384	O60716	O60716-1;O60716;O60716-2;O60716-4;O60716-6;O60716-3;Q6DHZ7;Q68DU0;O60716-5;A8K939;O60716-7;O60716-9;O60716-8;O60716-10;O60716-12;O60716-14;O60716-11;O60716-13;O60716-17;O60716-15;O60716-18;O60716-16;O60716-20;O60716-22;O60716-19;O60716-21;Q96FS1;O60716-23;O60716-24	S320	-0.01399	-0.781065	-0.466696	-0.420584	0.385611	FALSE	FALSE	FALSE	FALSE
MFF	MFF;C2orf33;AD030;AD033;GL004;MFF;C2orf33;AD030;AD033;GL004;MFF;C2orf33;AD030;AD033;GL004;MFF;C2orf33;AD030;AD033;GL004;MFF;C2orf33;AD030;AD033;GL004	Q9GZY8	Q9GZY8-5;Q9GZY8;Q9GZY8-1;Q9GZY8-2;Q9GZY8-3;Q9GZY8-4	S129	0.5709	0.332119	0.058226	0.320415	0.256537	FALSE	FALSE	FALSE	FALSE
NUP93	NUP93;KIAA0095	Q8N1F7	Q8N1F7;A8K897	S52	-0.315379	-0.291839	NA	-0.303609	0.016645	FALSE	FALSE	FALSE	FALSE
ADNP2	ADNP2;KIAA0863;ZNF508	Q6IQ32	Q6IQ32;A8K951	T1026	NA	-0.362891	-0.259806	-0.311348	0.072892	FALSE	FALSE	FALSE	FALSE
SUPT6H	SUPT6H;KIAA0162;SPT6H;SUPT6H;KIAA0162;SPT6H;SUPT6H;KIAA0162;SPT6H	Q7KZ85	Q7KZ85-1;Q7KZ85;A7E2B4;Q7KZ85-3;Q7KZ85-2	S1701	NA	-0.423095	-0.23686	-0.329978	0.131688	FALSE	FALSE	FALSE	FALSE
DOCK2	DOCK2;KIAA0209	Q92608	Q92608-1;Q92608;Q5XG91;Q6ZNS5	S1706	-0.15242	-0.267873	-0.945554	-0.455283	0.428494	FALSE	FALSE	FALSE	FALSE
EIF2AK4	EIF2AK4;GCN2;KIAA1338;EIF2AK4;GCN2;KIAA1338	Q9P2K8	Q9P2K8-1;Q9P2K8;Q9P2K8-2	Y560	0.59846	0.213337	NA	0.405899	0.272323	FALSE	FALSE	FALSE	FALSE
BRCA1	BRCA1;RNF53;BRCA1	P38398	P38398;O15129;Q3LRH8;Q3LRJ0;Q3LRJ6;Q5XLT4;Q64FK2;Q7KYU6;Q8IU58;Q8IZK2;Q8IZK4;Q92897;Q9NQR3;Q9UE29	S1457	0.317767	0.293058	NA	0.305413	0.017472	FALSE	FALSE	FALSE	FALSE
SPICE1	CCDC52	Q8N0Z3	Q8N0Z3	S764	-0.140818	-0.294429	-0.217348	-0.217532	0.076806	FALSE	FALSE	FALSE	FALSE
SPICE1	CCDC52	Q8N0Z3	Q8N0Z3	S760	-0.140818	-0.294429	-0.217348	-0.217532	0.076806	FALSE	FALSE	FALSE	FALSE
IRF2BP2	IRF2BP2;IRF2BP2	Q7Z5L9	Q5T8B6;Q7Z5L9;Q5T8B5;Q6P083;Q7Z5L8;Q8WUH8	S175	0.222681	0.72067	0.140255	0.361202	0.314024	FALSE	FALSE	FALSE	FALSE
RRP1B	RRP1B;KIAA0179;RRP1B;KIAA0179	Q14684	Q14684-1;Q14684;Q6PJM8;Q14684-2	T515	-1.752437	-0.325847	NA	-1.039142	1.008752	FALSE	FALSE	FALSE	FALSE
ATRX	ATRX;RAD54L;XH2;ATRX;RAD54L;XH2	P46100	P46100-3;P46100;A4LAA3;P46100-2	S595	0.258519	0.143454	0.234133	0.212035	0.060632	FALSE	FALSE	FALSE	FALSE
INTS12	INTS12;PHF22;SBBI22	Q96CB8	Q96CB8	S378	-0.372543	-0.075743	-0.303988	-0.250758	0.155395	FALSE	FALSE	FALSE	FALSE
RACGAP1	RACGAP1;KIAA1478;MGCRACGAP	Q9H0H5	Q9H0H5;Q9H9L9	T588	NA	0.29988	0.301588	0.300734	0.001208	FALSE	FALSE	FALSE	FALSE
RNF219	RNF219;C13orf7	Q5W0B1	Q5W0B1;A6NHD8	S526	-0.162735	-0.157637	-0.450498	-0.256957	0.167631	FALSE	FALSE	FALSE	FALSE
ARHGEF10	ARHGEF10;KIAA0294;ARHGEF10;hCG_2005257;ARHGEF10;KIAA0294	O15013	O15013-1;O15013;A8MS93;Q2KHR8;O15013-4	S1287	-0.386242	-0.244278	NA	-0.31526	0.100384	FALSE	FALSE	FALSE	FALSE
MYC	MYC	P01106	P01106;Q6LBK7	S359	-0.241799	NA	-0.389054	-0.315427	0.104125	FALSE	FALSE	FALSE	FALSE
SRC;YES1;FYN	YES1;YES;SRC;SRC1;FYN;SRC;SRC1;FYN;FYN;RP1-66H14.1-003;FYN	P12931;P07947;P06241	P07947;A6NLB3;P12931-2;P12931;Q76P87;P06241-1;P06241;P12931-1;Q71UK5;Q9H7V3;P06241-2;A6NIP9;Q5R3A8;P06241-3;Q9P134	Y426	-0.176609	-1.112051	-0.272899	-0.520519	0.514538	FALSE	FALSE	FALSE	FALSE
EPS15	EPS15;AF1P;EPS15;EPS15	P42566	P42566;A8MWH5;A8MWB7;Q5SRH3;Q7Z5V0	S790	-0.117592	-0.212442	-0.546456	-0.292163	0.225273	FALSE	FALSE	FALSE	FALSE
DOCK2	DOCK2;KIAA0209	Q92608	Q92608-1;Q92608;Q5XG91	T1733	-0.277551	-0.377047	-0.082851	-0.245817	0.149644	FALSE	FALSE	FALSE	FALSE
TNKS1BP1	TNKS1BP1;hCG_1811635;TNKS1BP1;KIAA1741;TAB182	Q9C0C2	A7E2F8;Q9C0C2-1;Q9C0C2	S494	-0.370769	-0.111566	-0.225329	-0.235888	0.129924	FALSE	FALSE	FALSE	FALSE
ZNF609	ZNF609;KIAA0295	O15014	O15014	S358	0.135929	0.222933	0.280956	0.213273	0.072995	FALSE	FALSE	FALSE	FALSE
PRPF4B	PRPF4B;KIAA0536;PRP4;PRP4H;PRP4K	Q13523	Q13523;A8K5C9;Q5D0F6;Q5TAY8;Q8IVC3	S383	0.44074	0.277517	0.075806	0.264688	0.182805	FALSE	FALSE	FALSE	FALSE
GIGYF2	GIGYF2;KIAA0642;PERQ2;TNRC15;GIGYF2;KIAA0642;PERQ2;TNRC15;GIGYF2;KIAA0642;PERQ2;TNRC15	Q6Y7W6	Q6Y7W6-3;Q6Y7W6;A6H8W4;Q6Y7W6-1;Q6Y7W6-2;Q7Z6I7	S139	-2.135047	NA	-0.365128	-1.250088	1.251522	FALSE	FALSE	FALSE	FALSE
MTA1	MTA1	Q13330	Q13330-1;Q13330;A5PLK4;Q59FW1;Q86SW2;Q86TR6;Q9BRL8	S460	1.684549	NA	0.292428	0.988489	0.984378	FALSE	FALSE	FALSE	FALSE
XRCC1	XRCC1	P18887	P18887;Q59HH7;Q6IBS4	T257	-0.407498	-0.228234	NA	-0.317866	0.126758	FALSE	FALSE	FALSE	FALSE
XRCC1	XRCC1	P18887	P18887;Q59HH7;Q6IBS4	S266	-0.407498	-0.228234	NA	-0.317866	0.126758	FALSE	FALSE	FALSE	FALSE
NUP214	NUP214;CAIN;CAN;KIAA0023	P35658	P35658;Q3KQZ0;Q5JUP7;Q75R47;Q86XD3	S433	NA	-0.234674	-0.403971	-0.319323	0.119711	FALSE	FALSE	FALSE	FALSE
POLR2A	POLR2A	P24928	P24928;A6NN93;Q6NX41	S1898	-0.274163	-0.317747	NA	-0.295955	0.030818	FALSE	FALSE	FALSE	FALSE
CTDP1	CTDP1;FCP1;CTDP1;FCP1	Q9Y5B0	Q9Y5B0-1;Q9Y5B0;Q9Y5B0-3	S839	NA	-0.349366	-0.251144	-0.300255	0.069454	FALSE	FALSE	FALSE	FALSE
AGAP2	AGAP2;CENTG1;KIAA0167;AGAP2;CENTG1;KIAA0167	Q99490	Q99490-1;Q99490;Q99490-2;A8K9F7	T809	-0.288347	NA	-0.307376	-0.297861	0.013456	FALSE	FALSE	FALSE	FALSE
PLEKHG3	PLEKHG3;KIAA0599;PLEKHG3;KIAA0599;PLEKHG3;KIAA0599	A1L390	A1L390-1;A1L390;A1L390-3;A1L390-2	S638	-0.258667	NA	-0.340477	-0.299572	0.057849	FALSE	FALSE	FALSE	FALSE
CHD8	CHD8;HELSNF1;KIAA1564;CHD8;HELSNF1;KIAA1564	Q9HCK8	Q9HCK8-2;Q9HCK8;Q9HCK8-1;Q4G0D8;Q6DKH9;Q6P440;Q6ZNL7	Y2073	0.905274	0.207328	NA	0.556301	0.493522	FALSE	FALSE	FALSE	FALSE
HIST1H1B	HIST1H1B;H1F5	P16401	P16401;Q14463	S2	NA	0.369057	0.246226	0.307641	0.086855	FALSE	FALSE	FALSE	FALSE
APC	APC;DP2.5;APC;DP2.5	P25054	P25054-1;P25054;A1YIQ7;A1YR11;A5HB94;A5HB95;A5HB96;A5HB97;A5JUM8;A8K0K2;Q16097;Q4LE70;Q5EBR9;Q5EEK4;Q6B4H6;Q9HAW6;Q9P119;Q9UM98;P25054-2;Q7Z2Q8	S2270	0.390888	NA	0.237197	0.314042	0.108676	FALSE	FALSE	FALSE	FALSE
YTHDF2	YTHDF2;HGRG8	Q9Y5A9	Q9Y5A9-1;Q9Y5A9;A6NKG4;A8K966;A8MX43	S2	-0.096113	-0.235491	-0.456286	-0.26263	0.181614	FALSE	FALSE	FALSE	FALSE
HDGFRP2	HDGFRP2;HDGF2;UNQ785/PRO1604;HDGFRP2;HDGF2;UNQ785/PRO1604	Q7Z4V5	Q7Z4V5;Q96GI5;Q9BW08	S618	0.372284	0.242089	NA	0.307186	0.092061	FALSE	FALSE	FALSE	FALSE
PRPF4B	PRPF4B;KIAA0536;PRP4;PRP4H;PRP4K	Q13523	Q13523;A8K5C9;Q5D0F6;Q5TAY8;Q8IVC3	T847	0.305445	0.282229	NA	0.293837	0.016417	FALSE	FALSE	FALSE	FALSE
PRRC2B	BAT2L;KIAA0515;BAT2L;KIAA0515	Q5JSZ5	Q5JSZ5-2;Q5JSZ5;Q5H9R5;Q5JSZ8;Q5JSZ5-1;Q68CR0;Q9BU62	S416	-0.107632	-0.224065	-0.369166	-0.233621	0.131028	FALSE	FALSE	FALSE	FALSE
MAP2K2	MAP2K2;MEK2;MKK2;PRKMK2	P36507	P36507;Q7Z370	T394	-0.182205	-0.331387	-0.143014	-0.218869	0.099394	FALSE	FALSE	FALSE	FALSE
RBL1	RBL1;RBL1	P28749	P28749-1;P28749;A8K2W5;P28749-2	S749	-0.164529	-0.262902	-0.188956	-0.205462	0.051222	FALSE	FALSE	FALSE	FALSE
CPSF6	CPSF6;CFIM68;CPSF6;CFIM68;CPSF6;CFIM68	Q16630	Q16630-2;Q16630;Q16630-1;A8K7K9;Q16630-3	T444	0.278342	0.30986	NA	0.294101	0.022287	FALSE	FALSE	FALSE	FALSE
TBC1D4	TBC1D4;AS160;KIAA0603;TBC1D4;RP11-159J2.3-004	O60343	O60343;A7E2X8;Q68D14;Q5JU47	S566	-0.309556	-0.065073	-0.368514	-0.247714	0.160896	FALSE	FALSE	FALSE	FALSE
ZMYND8	ZMYND8;KIAA1125;PRKCBP1;RACK7;ZMYND8;KIAA1125;PRKCBP1;RACK7;ZMYND8;KIAA1125;PRKCBP1;RACK7;ZMYND8;KIAA1125;PRKCBP1;RACK7;ZMYND8;KIAA1125;PRKCBP1;RACK7;ZMYND8;KIAA1125;PRKCBP1;RACK7;ZMYND8;KIAA1125;PRKCBP1;RACK7;ZMYND8;KIAA1125;PRKCBP1;RACK7;ZMYND8;DKFZp564P1772	Q9ULU4	Q9ULU4-7;Q9ULU4;Q2HXV8;Q9ULU4-1;Q2HXV2;Q9ULU4-9;Q2HXW2;Q9ULU4-5;Q2HXV7;Q9ULU4-3;Q2HXV1;Q2HXV3;Q2HXV4;Q2HXV9;Q2HXW0;Q5TH11;Q9ULU4-4;Q2HXW1;Q9ULU4-8;Q2HXV5;Q569J9;Q5TH08;Q9ULU4-6;A6H8Y8;Q5TH12;Q5JV90	S482	0.524214	0.070903	0.267716	0.287611	0.227309	FALSE	FALSE	FALSE	FALSE
RBM27	RBM27;KIAA1311	Q9P2N5	Q9P2N5;Q05DK9	T447	0.466653	0.060139	0.300534	0.275775	0.204385	FALSE	FALSE	FALSE	FALSE
SMARCA4	SMARCA4;hCG_29955;SMARCA4;BRG1;SNF2B;SNF2L4	P51532	Q9HBD4;P51532;A5D6X0;A7E2E1;Q59FZ6	S613	0.272382	0.204868	0.14965	0.208966	0.061469	FALSE	FALSE	FALSE	FALSE
PRKDC	PRKDC;HYRC;HYRC1;PRKDC;HYRC;HYRC1	P78527	P78527-1;P78527;P78527-2	S3205	0.197488	0.258003	0.156461	0.203984	0.051081	FALSE	FALSE	FALSE	FALSE
MYL9;MYL12A;MYL12B	MYL12B;MRLC2;MYLC2B;MYL12A;MLCB;MRLC3;RLC;MYL9;MLC2;MRLC1;MYRL2;MYL9;RP5-977B1.9-002;hCG_1645602	P24844;P19105;O14950	Q53HL1;O14950;Q13182;P19105;Q2F834;Q53X45;P24844;Q6IBG1;Q71U02;Q9BUF9	S25	-0.604213	-0.194216	NA	-0.399214	0.289912	FALSE	FALSE	FALSE	FALSE
TRIM28	TRIM28;KAP1;RNF96;TIF1B;TRIM28;KAP1;RNF96;TIF1B	Q13263	Q13263-1;Q13263;Q13263-2	S471	NA	-0.319519	-0.264512	-0.292016	0.038895	FALSE	FALSE	FALSE	FALSE
POM121	POM121;KIAA0618;NUP121;POM121A;POM121;KIAA0618;NUP121;POM121A	Q96HA1	A8K933;A8MWL5;Q96DI0;Q96HA1;Q9H9X1	S128	NA	-0.335483	-0.254014	-0.294748	0.057607	FALSE	FALSE	FALSE	FALSE
DENND4A	DENND4A;IRLB;MYCPBP	Q7Z401	Q7Z401;A8K2M7;Q05C90	S1058	0.256286	1.974546	0.417704	0.882845	0.948879	FALSE	FALSE	FALSE	FALSE
TMEM57	TMEM57	Q8N5G2	Q8N5G2-1;Q8N5G2;A2A294	T306	0.598318	NA	0.193456	0.395887	0.28628	FALSE	FALSE	FALSE	FALSE
AKAP13	AKAP13;BRX;HT31;LBC;AKAP13;BRX;HT31;LBC;AKAP13;BRX;HT31;LBC;AKAP13;AKAP13;BRX;HT31;LBC;AKAP13;BRX;HT31;LBC;AKAP13;BRX;HT31;LBC	Q12802	Q12802-6;Q12802;Q12802-4;Q12802-2;A8MVN0;Q12802-1;A8MPW5;Q12802-3;Q12802-7;A8MYJ1	S1932	-0.137997	-0.252355	-0.222801	-0.204384	0.059362	FALSE	FALSE	FALSE	FALSE
OSBPL7	OSBPL7;ORP7	Q9BZF2	Q9BZF2;Q6PIV6;Q8WXP9;Q9NXG8	S272	-0.267496	-0.360118	-0.079691	-0.235769	0.14288	FALSE	FALSE	FALSE	FALSE
SEC23IP	SEC23IP;MSTP053	Q9Y6Y8	Q9Y6Y8-1;Q9Y6Y8	S926	-0.202672	-0.164142	-0.231024	-0.199279	0.03357	FALSE	FALSE	FALSE	FALSE
TWF2	TWF2;PTK9L;MSTP011	Q6IBS0	Q6IBS0	S349	0.124725	0.810832	0.233029	0.389529	0.368856	FALSE	FALSE	FALSE	FALSE
DOT1L	DOT1L;KIAA1814;KMT4;DOT1L;KIAA1814;KMT4	Q8TEK3	Q8TEK3-1;Q8TEK3;Q8TEK3-2	S1104	0.258802	0.077026	0.401958	0.245929	0.162848	FALSE	FALSE	FALSE	FALSE
LSP1	LSP1;WP34;LSP1;LSP1	P33241	P33241;A8K2L4;A8K7L8;Q53H48;Q6FHM3;Q9UEV8;Q9UEV7	T303	0.314174	0.052371	0.422986	0.263177	0.190498	FALSE	FALSE	FALSE	FALSE
ZEB2	ZEB2;KIAA0569;SIP1;ZFHX1B;ZFX1B;HRIHFB2411;ZFHX1B	O60315	O60315;A0JP08;Q53TD9;Q60F94;Q60F95	T402	0.226262	0.272002	0.128425	0.208896	0.073347	FALSE	FALSE	FALSE	FALSE
MAP7D1	MAP7D1;KIAA1187;PARCC1;RPRC1;PP2464;MAP7D1;KIAA1187;PARCC1;RPRC1;PP2464;MAP7D1;KIAA1187;PARCC1;RPRC1;PP2464	Q3KQU3	Q3KQU3-1;Q3KQU3;Q6NX58;Q3KQU3-4;Q3KQU3-2	S93	-0.063726	-0.297837	-0.371208	-0.244257	0.160591	FALSE	FALSE	FALSE	FALSE
GTF2F1	GTF2F1;RAP74	P35269	P35269;Q6IBK5	S433	0.42191	0.167813	0.135863	0.241862	0.156742	FALSE	FALSE	FALSE	FALSE
INPP5D	INPP5D;SHIP;SHIP1;INPP5D;SHIP;SHIP1;INPP5D;SHIP;SHIP1	Q92835	Q92835-1;Q92835;Q92835-2;Q92835-3	Y1022	-0.340295	-2.223677	NA	-1.281986	1.331752	FALSE	FALSE	FALSE	FALSE
NAT10	NAT10;ALP;KIAA1709	Q9H0A0	Q9H0A0;Q05CW7	S957	NA	-0.192957	-0.881507	-0.537232	0.486879	FALSE	FALSE	FALSE	FALSE
ARPP19	ARPP19	P56211	P56211-1;P56211	S23	-0.343055	-0.246722	NA	-0.294889	0.068118	FALSE	FALSE	FALSE	FALSE
EIF4ENIF1	EIF4ENIF1;EIF4ENIF1;EIF4ENIF1	Q9NRA8	Q9NRA8-1;Q9NRA8;Q5TF34;Q5TF35;Q6PJR2;Q5TF33;Q9NRA8-2;Q5TF32	S77	-0.502638	-0.192447	NA	-0.347543	0.219338	FALSE	FALSE	FALSE	FALSE
GIGYF2	GIGYF2;KIAA0642;PERQ2;TNRC15;GIGYF2;KIAA0642;PERQ2;TNRC15;GIGYF2;KIAA0642;PERQ2;TNRC15	Q6Y7W6	Q6Y7W6-3;Q6Y7W6;A6H8W4;Q6Y7W6-1;Q6Y7W6-2;Q7Z6I7	S20	NA	-0.283803	-0.291451	-0.287627	0.005408	FALSE	FALSE	FALSE	FALSE
MYB	MYB;MYB;MYB;MYB	P10242	P10242-4;P10242;Q5THS4;Q708E4;Q708E2;P10242-6;Q70AC3;P10242-1;Q708E1;Q708E3;Q708E9;Q708J0;P10242-2;Q708E7	T655	-0.503977	NA	-0.193717	-0.348847	0.219387	FALSE	FALSE	FALSE	FALSE
TICRR	C15orf42	Q7Z2Z1	Q7Z2Z1	S834	-0.30961	NA	-0.269199	-0.289404	0.028575	FALSE	FALSE	FALSE	FALSE
TNS3	TNS3;TEM6;TENS1;TPP;DKFZp434I2435;TNS3;TEM6;TENS1;TPP	Q68CZ2	Q68CZ2-1;Q68CZ2;Q8NDL6;Q9H8D5;Q68CZ2-2	S1149	-0.397562	NA	-0.21522	-0.306391	0.128936	FALSE	FALSE	FALSE	FALSE
OSBPL11	OSBPL11;ORP11;OSBP12;OSBPL11	Q9BXB4	Q9BXB4;A8K9I7;A8MZ15;Q9GZM0	S189	-0.308877	NA	-0.261379	-0.285128	0.033586	FALSE	FALSE	FALSE	FALSE
LSM11	LSM11	P83369	P83369	S10	NA	0.237286	0.346645	0.291965	0.077328	FALSE	FALSE	FALSE	FALSE
MYO18A	MYO18A;KIAA0216;MYSPDZ;MYO18A;KIAA0216;MYSPDZ;MYO18A;KIAA0216;MYSPDZ	Q92614	Q92614-1;Q92614;Q92614-4;Q5QD01;Q92614-3;Q9NYE8	S145	0.510861	0.195567	NA	0.353214	0.222946	FALSE	FALSE	FALSE	FALSE
PSMA5	PSMA5	P28066	P28066;Q5U0A0	S16	-0.191327	-0.553361	-0.108666	-0.284451	0.236521	FALSE	FALSE	FALSE	FALSE
BCL7C	BCL7C;BCL7C	Q8WUZ0	Q6PJY5;Q8WUZ0-2;Q8WUZ0;Q8WUZ0-1	S126	-0.346435	-0.169863	-0.139148	-0.218482	0.11187	FALSE	FALSE	FALSE	FALSE
MKI67	MKI67	P46013	P46013-1;P46013	T328	-0.212534	-0.317651	-0.114691	-0.214959	0.101502	FALSE	FALSE	FALSE	FALSE
ARHGEF2	ARHGEF2;KIAA0651;LFP40;ARHGEF2;RP11-336K24.3-004;ARHGEF2;KIAA0651;LFP40;ARHGEF2;KIAA0651;LFP40	Q92974	Q9H023;Q5VY93;Q5VY92;Q8WUG4;Q92974;Q8TDA3	S269	-0.092886	-0.396924	-0.219623	-0.236478	0.152718	FALSE	FALSE	FALSE	FALSE
PPP1R12A	PPP1R12A;MBS;MYPT1;PPP1R12A;MBS;MYPT1;PPP1R12A;MBS;MYPT1;PPP1R12A;MBS;MYPT1	O14974	O14974-1;O14974;Q2NKL4;O14974-2;Q569H0;O14974-3;O14974-4	S507	-0.040972	-0.698129	-0.315145	-0.351415	0.330077	FALSE	FALSE	FALSE	FALSE
TOP2A	TOP2A;TOP2;TOP2A;TOP2;TOP2A;TOP2;TOP2A;TOP2	P11388	P11388-4;P11388;A6NDM0;P11388-1;P11388-3;P11388-2	S1459	-0.795985	-0.061112	-0.311748	-0.389615	0.373573	FALSE	FALSE	FALSE	FALSE
RPS10P5;RPS10	RPS10;RPS10P5;RPS10L	Q9NQ39;P46783	P46783;A8MVA6;Q59GE4;Q9NQ39	S146	-0.361064	-0.421517	-0.02947	-0.270684	0.211073	FALSE	FALSE	FALSE	FALSE
SEC31A	SEC31A;KIAA0905;SEC31L1;HSPC275;HSPC334;SEC31A;KIAA0905;SEC31L1;HSPC275;HSPC334;SEC31A;KIAA0905;SEC31L1;HSPC275;HSPC334;SEC31A;KIAA0905;SEC31L1;HSPC275;HSPC334	O94979	O94979-8;O94979;O94979-1;O94979-2;O94979-3	S532	-0.370769	-0.104552	-0.20687	-0.227397	0.134291	FALSE	FALSE	FALSE	FALSE
PTOV1	PTOV1;ACID2;PP642;UNQ6127/PRO20092	Q86YD1	Q86YD1-1;Q86YD1	S34	-0.234296	-0.115555	-0.267783	-0.205878	0.079994	FALSE	FALSE	FALSE	FALSE
DENND1A	DENND1A;DENND1A;FAM31A;KIAA1608;KIAA1608	Q8TEH3	A8MVH2;Q8TEH3-1;Q8TEH3;Q9HCG4	S592	0.549521	0.075685	0.235929	0.287045	0.241019	FALSE	FALSE	FALSE	FALSE
EAF1;EAF2	EAF2;TRAITS;BM-040;EAF1	Q96JC9;Q96CJ1	Q96CJ1-1;Q96CJ1;Q96JC9	S22	0.556503	0.191953	0.11278	0.287079	0.236663	FALSE	FALSE	FALSE	FALSE
BCL9L	BCL9L;DLNB11;BCL9L;DLNB11;BCL9L;DLNB11	Q86UU0	Q67FY1;Q6ZWK2;Q86UU0;Q6ZWJ0;A1A4C1	S1010	0.275245	0.093648	0.272023	0.213639	0.103928	FALSE	FALSE	FALSE	FALSE
CHD9	CHD9;KIAA0308;KISH2;PRIC320;AD-013;x0008;CHD9;KIAA0308;KISH2;PRIC320;AD-013;x0008;CHD9;KIAA0308;KISH2;PRIC320;AD-013;x0008	Q3L8U1	Q3L8U1-1;Q3L8U1;Q461N2;Q9HA62;Q3L8U1-3;Q3L8U1-2;Q8NAR9	S2079	0.377762	0.154201	0.146916	0.226293	0.131227	FALSE	FALSE	FALSE	FALSE
CHD9	CHD9;KIAA0308;KISH2;PRIC320;AD-013;x0008;CHD9;KIAA0308;KISH2;PRIC320;AD-013;x0008;CHD9;KIAA0308;KISH2;PRIC320;AD-013;x0008	Q3L8U1	Q3L8U1-1;Q3L8U1;Q461N2;Q9HA62;Q3L8U1-3;Q3L8U1-2;Q8NAR9	S2075	0.377762	0.154201	0.146916	0.226293	0.131227	FALSE	FALSE	FALSE	FALSE
ANKRD12	ANKRD12;ANCO2;KIAA0874;ANKRD12;ANCO2;KIAA0874	Q6UB98	Q6UB98-1;Q6UB98;Q6PG48;Q6UB98-2;Q6NSE1;Q8NAT6;Q9NXU3	S15	0.393636	0.014325	0.458487	0.288816	0.239917	FALSE	FALSE	FALSE	FALSE
NCL	NCL;NCL;NCL	P19338	P19338-1;P19338;P19338-2;Q9BQ02;Q9UCF0	S28	0.185676	0.461693	0.116365	0.254578	0.182684	FALSE	FALSE	FALSE	FALSE
MED26	MED26;ARC70;CRSP7	O95402	O95402-1;O95402	S314	0.187071	0.291804	0.136979	0.205285	0.079003	FALSE	FALSE	FALSE	FALSE
TICRR	C15orf42	Q7Z2Z1	Q7Z2Z1	S292	0.116165	0.328519	0.200504	0.215063	0.106923	FALSE	FALSE	FALSE	FALSE
OSBPL5	OSBPL5;KIAA1534;OBPH1;ORP5;OSBPL5;hCG_16440	Q9H0X9	Q9H0X9;A6NJS8;Q54A90;A6NDP0;A8KAD5;Q8N596;Q8WVV2	S757	0.187641	0.329831	0.127019	0.21483	0.104104	FALSE	FALSE	FALSE	FALSE
NUP88	NUP88	Q99567	Q99567	S35	NA	-0.180657	-0.747052	-0.463854	0.400501	FALSE	FALSE	FALSE	FALSE
EIF3B	EIF3B;EIF3S9;EIF3B;EIF3S9	P55884	P55884-2;P55884;P55884-1;A4D208;A4D210;Q59FS8;Q86UM1;Q96G38	S117	-0.632316	-0.180894	NA	-0.406605	0.319203	FALSE	FALSE	FALSE	FALSE
USP24	USP24;KIAA1057	Q9UPU5	Q9UPU5;A6NCP2	T2565	-0.49285	-0.192109	NA	-0.34248	0.212656	FALSE	FALSE	FALSE	FALSE
NDRG1	NDRG1;CAP43;DRG1;RTP	Q92597	Q92597;Q53EU7;Q597H1;Q6IBG2;Q8N959;Q9BRH7	T328	-0.178176	-0.72011	NA	-0.449143	0.383206	FALSE	FALSE	FALSE	FALSE
RREB1	RREB1;FINB;RREB1;FINB;RREB1;FINB	Q92766	Q92766-2;Q92766;Q92766-1;Q92766-3	S36	0.433974	0.11177	0.181802	0.242515	0.169465	FALSE	FALSE	FALSE	FALSE
LMNB1	LMNB1;LMN2;LMNB	P20700	P20700	S408	NA	-0.280205	-0.27694	-0.278572	0.002309	FALSE	FALSE	FALSE	FALSE
HUWE1	HUWE1;KIAA0312;KIAA1578;UREB1;HSPC272;HUWE1;KIAA0312;KIAA1578;UREB1;HSPC272;HUWE1;KIAA0312;KIAA1578;UREB1;HSPC272;HUWE1;RP3-339A18.4-002	Q7Z6Z7	Q7Z6Z7-1;Q7Z6Z7;Q7Z6Z7-3;Q7Z6Z7-2;Q5H924	S2890	-0.176658	NA	-0.910968	-0.543813	0.519236	FALSE	FALSE	FALSE	FALSE
ZBTB2	ZBTB2;KIAA1483;ZNF437	Q8N680	Q8N680;A8K7C7;Q658W5	S488	NA	-0.71563	-0.172978	-0.444304	0.383713	FALSE	FALSE	FALSE	FALSE
HDLBP	HDLBP;HBP;VGL	Q00341	Q00341;Q2HJC8;Q53QU2;Q5HYC5;Q96CF6;Q6ZS03	Y437	-0.785005	NA	-0.172246	-0.478625	0.433286	FALSE	FALSE	FALSE	FALSE
DMXL2	DMXL2;KIAA0856	Q8TDJ6	Q8TDJ6;Q8WTV7	S1984	NA	0.992345	0.181929	0.587137	0.57305	FALSE	FALSE	FALSE	FALSE
STIM1	STIM1;GOK	Q13586	Q13586;Q8N382	S660	0.432906	NA	0.20063	0.316768	0.164244	FALSE	FALSE	FALSE	FALSE
CEP170;PLIN5	CEP170;FAM68A;KAB;KIAA0470;CEP170;FAM68A;KAB;KIAA0470;CEP170;FAM68A;KAB;KIAA0470;LSDP5	Q5SW79;Q00G26	Q5SW80;Q5SW79-1;Q5SW79;Q5SW79-3;A6H8X9;Q5SW79-2;Q6AZE1;Q9NSN9;A2RRC1;Q00G26	S1190	-0.217281	-0.084378	-0.624099	-0.308586	0.281206	FALSE	FALSE	FALSE	FALSE
GIGYF2	GIGYF2;KIAA0642;PERQ2;TNRC15;GIGYF2;KIAA0642;PERQ2;TNRC15;GIGYF2;KIAA0642;PERQ2;TNRC15	Q6Y7W6	Q6Y7W6-3;Q6Y7W6;A6H8W4;Q6Y7W6-1;Q6Y7W6-2;Q7Z6I7	S26	-0.32219	-0.170581	-0.1308	-0.207857	0.100993	FALSE	FALSE	FALSE	FALSE
KIAA0528	KIAA0528	Q86YS7	Q86YS7-1;Q86YS7	S295	-0.248622	-0.078203	-0.345253	-0.224026	0.135213	FALSE	FALSE	FALSE	FALSE
NUP210	NUP210;KIAA0906;PSEC0245	Q8TEM1	Q8TEM1-1;Q8TEM1;A6NN56	T1848	0.205205	0.088163	0.4654	0.252923	0.193092	FALSE	FALSE	FALSE	FALSE
SMG9	SMG9;C19orf61;SMG9;C19orf61	Q9H0W8	Q9H0W8-1;Q9H0W8;Q9H0W8-2	S53	0.256648	0.066275	0.38637	0.236431	0.161002	FALSE	FALSE	FALSE	FALSE
TMPO;TMPO	TMPO;LAP2;TMPO;LAP2;TMPO;TMPO;LAP2	P42167;P42166	P42167-1;P42167;Q59G12;P42167-2;A2T926;P42166	T160	0.202637	0.173743	0.193078	0.189819	0.01472	FALSE	FALSE	FALSE	FALSE
LSM11	LSM11	P83369	P83369	S15	0.143393	0.199407	0.236768	0.193189	0.046997	FALSE	FALSE	FALSE	FALSE
ZZZ3	ZZZ3;ZZZ3;ZZZ3	Q8IYH5	Q8IYH5-1;Q8IYH5;Q8IYH5-2;Q8IYH5-4	S113	0.068189	0.387789	0.250477	0.235485	0.160327	FALSE	FALSE	FALSE	FALSE
CHD4	CHD4;CHD4	Q14839	Q14839-2;Q14839;Q14839-1;Q05CG6	T1577	0.049561	0.434812	0.276794	0.253723	0.193659	FALSE	FALSE	FALSE	FALSE
ZC3H13	ZC3H13;KIAA0853;ZC3H13;KIAA0853	Q5T200	Q5T200-1;Q5T200;Q5T200-2;A0PJJ2;Q32Q34;Q6PJ96	T1033	0.35225	0.328833	0.042504	0.241196	0.17247	FALSE	FALSE	FALSE	FALSE
SLC45A4	SLC45A4;KIAA1126;SLC45A4;KIAA1126	Q5BKX6	Q6ZRI2;Q5BKX6;Q9ULU3	S403	0.310107	0.047443	0.351798	0.23645	0.165006	FALSE	FALSE	FALSE	FALSE
FAM21C;FAM21A;FAM21B	FAM21C;KIAA0592;FAM21C;KIAA0592;FAM21C;KIAA0592;FAM21A;FAM21B	Q9Y4E1;Q641Q2;Q5SNT6	Q9Y4E1-1;Q9Y4E1;A8K5W5;Q9Y4E1-2;Q9Y4E1-3;A2A3S2;Q641Q2;Q5SNT6;Q6DHY0;Q6P0Q7;Q9Y4N4;Q5VW24;Q5VW23;Q9NVB8	S728	-0.244651	-0.222242	-0.121871	-0.196255	0.065385	FALSE	FALSE	FALSE	FALSE
TOP2B	TOP2B;TOP2B	Q02880	Q02880-1;Q02880;Q6LBI8;Q02880-2;Q59H80;Q6LC06;Q6W6M6;Q71UH4;Q8WTY5	S1476	0.337426	0.049547	0.311968	0.23298	0.159367	FALSE	FALSE	FALSE	FALSE
ZNF704	ZNF704	Q6ZNC4	Q6ZNC4	S402	0.162726	0.181539	0.225768	0.190011	0.032364	FALSE	FALSE	FALSE	FALSE
DBN1	DBN1;DBN1;D0S117E;DBN1;D0S117E	Q16643	A8MV58;Q16643-2;Q16643;Q16643-1	S141	-0.504336	0.050957	-0.755308	-0.402895	0.412593	FALSE	FALSE	FALSE	FALSE
ILF3	ILF3;DRBF;MPHOSPH4;NF90;ILF3;DRBF;MPHOSPH4;NF90;ILF3;DRBF;MPHOSPH4;NF90;ILF3;DRBF;MPHOSPH4;NF90;ILF3;DRBF;MPHOSPH4;NF90;ILF3;DRBF;MPHOSPH4;NF90	Q12906	Q12906-1;Q12906;Q12906-3;A8K590;Q12906-2;Q12906-5;Q59GP7;Q12906-4;Q12906-6;A8K6F2	Y22	NA	-0.16453	-0.695489	-0.43001	0.375445	FALSE	FALSE	FALSE	FALSE
PARG	PARG;PARG;PARG	Q86W56	Q86W56-1;Q86W56;Q0MQR4;Q5SQP4;Q86W56-2;Q86W56-3	T139	NA	-0.19799	-0.398437	-0.298214	0.141737	FALSE	FALSE	FALSE	FALSE
ATG9A	ATG9A;APG9L1;ATG9A;APG9L1	Q7Z3C6	Q7Z3C6-1;Q7Z3C6;A8K140;Q7Z3C6-2;Q3ZAQ6	S656	NA	-0.234747	-0.316618	-0.275682	0.057891	FALSE	FALSE	FALSE	FALSE
ARHGEF2	ARHGEF2;KIAA0651;LFP40;ARHGEF2;RP11-336K24.3-004;ARHGEF2;KIAA0651;LFP40;ARHGEF2;KIAA0651;LFP40	Q92974	Q9H023;Q5VY93;Q5VY92;Q8WUG4;Q92974;Q8TDA3	T270	NA	-0.379066	-0.208811	-0.293939	0.120389	FALSE	FALSE	FALSE	FALSE
[]	dummy	dummy	dummy	Y272	NA	-0.586662	-0.168593	-0.377627	0.295619	FALSE	FALSE	FALSE	FALSE
RPS6KB1	RPS6KB1;STK14A;RPS6KB1;STK14A	P23443	P23443-1;P23443;P23443-2	S447	-2.179149	-0.086789	-0.605014	-0.956984	1.089681	FALSE	FALSE	FALSE	FALSE
TOR1AIP1	TOR1AIP1;TOR1AIP1	Q5JTV8	A8K630;Q5JTV8-1;Q5JTV8	S305	-0.425714	NA	-0.193981	-0.309848	0.16386	FALSE	FALSE	FALSE	FALSE
UBR5	UBR5;EDD;EDD1;HYD;KIAA0896	O95071	O95071;Q49A65	S169	-0.375104	NA	-0.208728	-0.291916	0.117646	FALSE	FALSE	FALSE	FALSE
LCK	LCK;LCK;LCK	P06239	P06239-3;P06239;Q573B4;P06239-1;Q7RTZ3	Y424	-0.136466	-1.25679	-0.272899	-0.555385	0.611253	FALSE	FALSE	FALSE	FALSE
MYC	MYC	P01106	P01106;Q6LBK7	S363	-0.241799	NA	-0.308707	-0.275253	0.047311	FALSE	FALSE	FALSE	FALSE
ACSL4	ACSL4;ACS4;FACL4;LACS4;ACSL4;ACS4;FACL4;LACS4	O60488	O60488-1;O60488;Q8TAF6;O60488-2;Q5JV16	T679	NA	0.173866	0.547351	0.360608	0.264094	FALSE	FALSE	FALSE	FALSE
OSBP	OSBP;OSBP1	P22059	P22059	T377	NA	0.180462	0.490159	0.335311	0.218989	FALSE	FALSE	FALSE	FALSE
BCL9L	BCL9L;DLNB11;BCL9L;DLNB11;BCL9L;DLNB11	Q86UU0	Q67FY1;Q6ZWK2;Q86UU0;Q6ZWJ0;A1A4C1	S1004	0.275245	NA	0.272023	0.273634	0.002279	FALSE	FALSE	FALSE	FALSE
OSBP	OSBP;OSBP1	P22059	P22059	S379	0.224102	0.196202	1.302465	0.574256	0.630802	FALSE	FALSE	FALSE	FALSE
FOXK1	FOXK1;MNF;FOXK1;MNF	P85037	P85037-1;P85037;P85037-2	S239	-0.453419	-0.250102	-0.051414	-0.251645	0.201007	FALSE	FALSE	FALSE	FALSE
SCRIB	SCRIB;CRIB1;KIAA0147;LAP4;SCRB1;VARTUL;SCRIB;CRIB1;KIAA0147;LAP4;SCRB1;VARTUL;SCRIB;CRIB1;KIAA0147;LAP4;SCRB1;VARTUL	Q14160	Q14160-4;Q14160;Q14160-1;Q14160-2;A0PJK8	S1571	-0.353874	-0.169925	-0.119589	-0.214463	0.123329	FALSE	FALSE	FALSE	FALSE
STAT3	STAT3;APRF;STAT3;APRF	P40763	P40763-1;P40763;A8K7B8;P40763-2	S727	-0.275254	-0.24614	-0.090212	-0.203869	0.0995	FALSE	FALSE	FALSE	FALSE
IWS1	IWS1;IWS1L	Q96ST2	Q96ST2-1;Q96ST2	S146	-0.142911	-0.151989	-0.306645	-0.200515	0.092023	FALSE	FALSE	FALSE	FALSE
IWS1	IWS1;IWS1L	Q96ST2	Q96ST2-1;Q96ST2	S144	-0.142911	-0.151989	-0.306645	-0.200515	0.092023	FALSE	FALSE	FALSE	FALSE
IWS1	IWS1;IWS1L	Q96ST2	Q96ST2-1;Q96ST2	S133	-0.142911	-0.151989	-0.306645	-0.200515	0.092023	FALSE	FALSE	FALSE	FALSE
IWS1	IWS1;IWS1L	Q96ST2	Q96ST2-1;Q96ST2	S131	-0.142911	-0.151989	-0.306645	-0.200515	0.092023	FALSE	FALSE	FALSE	FALSE
[]	dummy	dummy	dummy	T330	0.923187	0.144233	0.186374	0.417931	0.438071	FALSE	FALSE	FALSE	FALSE
STARD3NL	STARD3NL;MENTHO;UNQ855/PRO1864	O95772	O95772-1;O95772;A4D1X0	S15	0.926834	0.231201	0.103598	0.420545	0.443077	FALSE	FALSE	FALSE	FALSE
MKI67	MKI67;MKI67;MKI67	P46013	P46013-1;P46013;P46013-2;Q70L73	T543	0.293506	0.34623	0.048794	0.22951	0.158709	FALSE	FALSE	FALSE	FALSE
PTBP3	ROD1;ROD1	O95758	O95758-2;O95758;O95758-1;Q5T4E6;Q68DB9;Q5T8V9;Q5T8V8	S497	-0.026778	0.789087	0.419431	0.393913	0.408531	FALSE	FALSE	FALSE	FALSE
RNF219	RNF219;C13orf7	Q5W0B1	Q5W0B1;A6NHD8	S551	0.378179	0.009525	0.397584	0.261762	0.21866	FALSE	FALSE	FALSE	FALSE
PAG1	PAG1;CBP;PAG	Q9NWQ8	Q9NWQ8;A8K1A3	Y387	-0.341555	-1.884972	-0.198336	-0.808288	0.935182	FALSE	FALSE	FALSE	FALSE
CCDC6	CCDC6;D10S170;TST1;CCDC6;hCG_2024505;CCDC6	Q16204	Q16204;Q6GSG7;Q05CP8	S249	-0.43225	-0.180131	NA	-0.30619	0.178275	FALSE	FALSE	FALSE	FALSE
JARID2	JARID2;JMJ;JARID2	Q92833	Q92833;A8K9Z6;Q86X63;Q96PA1	S124	NA	-0.277389	-0.259642	-0.268516	0.012549	FALSE	FALSE	FALSE	FALSE
ESF1	ESF1;ABTAP;C20orf6;HDCMC28P	Q9H501	Q9H501;A0JLU5;Q05C10;Q3SWV1;Q6P6H6;Q8IWH6	S313	-0.161266	NA	-0.593126	-0.377196	0.305371	FALSE	FALSE	FALSE	FALSE
CEP170	CEP170;FAM68A;KAB;KIAA0470;CEP170;FAM68A;KAB;KIAA0470;CEP170;FAM68A;KAB;KIAA0470	Q5SW79	Q5SW80;Q5SW79-1;Q5SW79;Q5SW79-3;A6H8X9;Q5SW79-2;Q6AZE1;Q9NSN9	S324	-0.099881	-0.166064	-0.559186	-0.275044	0.24829	FALSE	FALSE	FALSE	FALSE
USP36	USP36;KIAA1453;USP36;KIAA1453	Q9P275	Q9P275-2;Q9P275;Q05C98;Q05DD0;Q9P275-1;Q9H9C5	S742	-0.084471	-0.190426	-0.451583	-0.24216	0.188945	FALSE	FALSE	FALSE	FALSE
MCM4	MCM4;CDC21	P33991	P33991	S9	0.424331	0.1863	NA	0.305316	0.168313	FALSE	FALSE	FALSE	FALSE
FAM21C;FAM21A;FAM21B	FAM21C;KIAA0592;FAM21C;KIAA0592;FAM21C;KIAA0592;FAM21A;FAM21B;FAM21C;FAM21B;RP11-98I6.1-003	Q9Y4E1;Q641Q2;Q5SNT6	Q9Y4E1-1;Q9Y4E1;A8K5W5;Q9Y4E1-2;Q9Y4E1-3;A2A3S2;Q641Q2;Q5SNT6;Q6DHY0;Q6P0Q7;Q9Y4N4;Q5VW24;Q5VW23;Q9NVB8;A6NLG0;Q5SNT8	S877	0.851239	NA	0.15782	0.50453	0.490322	FALSE	FALSE	FALSE	FALSE
EHBP1	EHBP1;KIAA0903;NACSIN;EHBP1;KIAA0903;NACSIN;EHBP1;KIAA0903;NACSIN	Q8NDI1	Q8NDI1-1;Q8NDI1;Q8NDI1-2;Q8NDI1-3;A8K930	S1058	-0.210997	-0.521142	-0.071035	-0.267725	0.230353	FALSE	FALSE	FALSE	FALSE
RERE	RERE;ARG;ARP;ATN1L;KIAA0458	Q9P2R6	Q9P2R6-1;Q9P2R6	S56	0.21313	NA	0.337768	0.275449	0.088133	FALSE	FALSE	FALSE	FALSE
RERE	RERE;ARG;ARP;ATN1L;KIAA0458	Q9P2R6	Q9P2R6-1;Q9P2R6	S53	0.21313	NA	0.337768	0.275449	0.088133	FALSE	FALSE	FALSE	FALSE
DOCK2	DOCK2;KIAA0209	Q92608	Q92608-1;Q92608;Q5XG91	S1731	-0.115808	-0.286925	-0.183449	-0.195394	0.086182	FALSE	FALSE	FALSE	FALSE
CIC	CIC;KIAA0306	Q96RK0	Q96RK0;A7XAK3	S496	-0.197666	-0.241195	-0.128677	-0.189179	0.056737	FALSE	FALSE	FALSE	FALSE
AKIRIN2	AKIRIN2;C6orf166	Q53H80	Q53H80;Q9NW35	S21	-0.183933	-0.22113	-0.146212	-0.183758	0.03746	FALSE	FALSE	FALSE	FALSE
LARP1	LARP1;KIAA0731;LARP;LARP1;KIAA0731;LARP;LARP1;KIAA0731;LARP	Q6PKG0	Q6PKG0-1;Q6PKG0;Q6PKG0-2;Q6PKG0-3	S766	-0.190083	-0.234856	-0.133092	-0.18601	0.051004	FALSE	FALSE	FALSE	FALSE
GIT1	GIT1;DKFZp686G1540;DKFZp686G1640	Q9Y2X7	Q59FC3;Q9Y2X7-1;Q9Y2X7;Q6NWZ0;Q7Z2E5	S419	-0.238247	-0.135684	-0.188833	-0.187588	0.051293	FALSE	FALSE	FALSE	FALSE
UBE2O	UBE2O;KIAA1734	Q9C0C9	Q9C0C9;A6NDU5	S401	NA	0.671186	0.154713	0.41295	0.365202	FALSE	FALSE	FALSE	FALSE
CDYL	CDYL;CDYL1;CDYL;CDYL1	Q9Y232	Q9Y232-1;Q9Y232;Q9Y232-2;A8K6D6	S214	0.228849	0.312691	NA	0.27077	0.059285	FALSE	FALSE	FALSE	FALSE
ARHGEF6	ARHGEF6;COOL2;KIAA0006;PIXA;ARHGEF6;COOL2;KIAA0006;PIXA;ARHGEF6;COOL2;KIAA0006;PIXA	Q15052	Q15052-1;Q15052;A8K6S7;Q7Z3W1;A6NMW9;Q15052-2;Q5JVP6;Q8N4Q3	S488	-0.003676	-0.692175	-0.322541	-0.339464	0.344561	FALSE	FALSE	FALSE	FALSE
CRKL	CRKL	P46109	P46109;A8KA44	Y127	0.03656	-0.589763	-0.436041	-0.329748	0.32641	FALSE	FALSE	FALSE	FALSE
KDM2A	KDM2A;CXXC8;FBL7;FBXL11;JHDM1A;KIAA1004;KDM2A;CXXC8;FBL7;FBXL11;JHDM1A;KIAA1004;KDM2A;CXXC8;FBL7;FBXL11;JHDM1A;KIAA1004	Q9Y2K7	Q9Y2K7-1;Q9Y2K7;Q9Y2K7-2;Q9Y2K7-3	S718	-0.412962	-0.022332	-0.307126	-0.247473	0.202032	FALSE	FALSE	FALSE	FALSE
LCP1	LCP1;PLS2	P13796	P13796;Q53FI1;Q59GX5;Q5TBN4	S257	0.387087	0.099051	0.174982	0.220373	0.149286	FALSE	FALSE	FALSE	FALSE
CLCN7	CLCN7;CLCN7;CLCN7	P51798	A6NEJ7;Q96RY8;P51798;A8K5T9;A8K7X1;Q2VPA2;Q4VXY0;Q9BRN4;Q9BSM4	S61	0.234379	0.106108	0.239887	0.193458	0.075697	FALSE	FALSE	FALSE	FALSE
SRRM2	SRRM2;KIAA0324;SRL300;SRM300;HSPC075;SRRM2;KIAA0324;SRL300;SRM300;HSPC075	Q9UQ35	Q9UQ35-1;Q9UQ35;A0AUK8;O60382;Q9UQ35-2;A6NKB9;Q05BI2;Q05CV9;Q9UQ39	S1537	0.118493	0.191983	0.277211	0.195896	0.079432	FALSE	FALSE	FALSE	FALSE
ABI1	ABI1;ABI1;SSH3BP1;ABI1;ABI1;SSH3BP1;ABI1;SSH3BP1;ABI1;SSH3BP1;ABI1;SSH3BP1;ABI1;SSH3BP1;ABI1;SSH3BP1;ABI1;SSH3BP1;ABI1;SSH3BP1;ABI1;SSH3BP1	Q8IZP0	A6NFN2;Q8IZP0-1;Q8IZP0;Q5W068;A6NNN0;A8MPR9;Q8IZP0-9;Q5W067;Q8IZP0-6;Q5W069;Q8IZP0-5;Q5W074;Q8IZP0-3;Q59G41;Q5W073;Q8IZP0-4;Q8IZP0-2;Q5W071;Q8IZP0-7;Q8IZP0-10;Q8IZP0-8	S184	0.121546	0.324316	0.167615	0.204492	0.106296	FALSE	FALSE	FALSE	FALSE
BRCA1	BRCA1;RNF53;BRCA1	P38398	P38398;O15129;Q3LRH8;Q3LRJ0;Q3LRJ6;Q5XLT4;Q05BZ9;Q3B890;Q3B891;Q4EW25;Q5YLB2;Q64FK3;Q6P671;Q7Z606	S423	0.052903	0.289951	0.313826	0.218893	0.144247	FALSE	FALSE	FALSE	FALSE
NCL	NCL;NCL;NCL	P19338	P19338-1;P19338;P19338-2;Q9BQ02;Q9UCF0	S34	0.185676	0.461693	0.083629	0.243666	0.19559	FALSE	FALSE	FALSE	FALSE
FMNL1	FMNL1;C17orf1;C17orf1B;FMNL;FMNL1;C17orf1;C17orf1B;FMNL;FLJ00304	O95466	O95466-2;O95466;O95466-1;Q6ZNK3	S184	-0.037273	0.547426	0.446097	0.31875	0.31246	FALSE	FALSE	FALSE	FALSE
MLTK	MLTK;ZAK;HCCS4	Q9NYL2	Q9NYL2-1;Q9NYL2	S633	0.001701	0.357819	0.432906	0.264142	0.23036	FALSE	FALSE	FALSE	FALSE
RANBP9	RANBP9;RANBPM;RANBP9;RANBPM	Q96S59	Q96S59-1;Q96S59;Q96S59-2	S485	0.41684	-0.026212	0.521453	0.304027	0.290739	FALSE	FALSE	FALSE	FALSE
POM121;POM121C;POM121B	KIAA0618;NUP121;POM121;POM121A;POM121C;POM121B;POM121;KIAA0618;NUP121;POM121A;POM121;KIAA0618;NUP121;POM121A	Q96HA1;A8CG34;A6NF01	Q9Y2N3;A8CG34;A6NF01;A6NFS9;A8MXG2;A8K933;A8MWL5;Q96DI0;Q96HA1;Q9H9X1	S411	0.340619	NA	0.211012	0.275816	0.091646	FALSE	FALSE	FALSE	FALSE
RAVER1	RAVER1;KIAA1978	Q8IY67	Q8IY67-2;Q8IY67	S728	-0.236724	-0.120751	-0.204649	-0.187375	0.059886	FALSE	FALSE	FALSE	FALSE
SAFB	SAFB;SAFB;HAP;HET;SAFB1	Q15424	A0AV56;Q15424;A8K329;Q68DW3	S604	-0.31811	-0.023459	-0.378457	-0.240009	0.189949	FALSE	FALSE	FALSE	FALSE
TCF20	TCF20;KIAA0292;SPBP;TCF20;TCF20;KIAA0292;SPBP	Q9UGU0	Q9UGU0-1;Q9UGU0;A8MWZ2;Q9UGU0-2;A6ND88	S640	NA	0.35038	0.205893	0.278136	0.102167	FALSE	FALSE	FALSE	FALSE
GRB10	GRB10;GRBIR;KIAA0207;GRB10;hCG_18341;tcag7.588;GRB10;GRBIR;KIAA0207;GRB10;GRBIR;KIAA0207	Q13322	Q13322-1;Q13322;A7VJ95;A4D258;A8K0E6;Q13322-2;Q75M93;Q13322-3;Q75MT1	S104	-0.230245	-0.116529	-0.214341	-0.187038	0.061578	FALSE	FALSE	FALSE	FALSE
DDX20	DDX20;DP103;GEMIN3	Q9UHI6	Q9UHI6;Q8IYV2;Q8NEH0;Q8TDR3;Q9H4N4	S677	-0.785266	0.022413	-0.377163	-0.380005	0.403847	FALSE	FALSE	FALSE	FALSE
ANKRD12	ANKRD12;ANCO2;KIAA0874;ANKRD12;ANCO2;KIAA0874	Q6UB98	Q6UB98-1;Q6UB98;Q6PG48;Q6UB98-2;Q6NSE1;Q8NAT6;Q9NXU3	S149	0.075738	0.205494	0.377735	0.219655	0.151496	FALSE	FALSE	FALSE	FALSE
SNX9	SNX9;SH3PX1;SH3PXD3A	Q9Y5X1	Q9Y5X1;Q59ES5	S116	0.075464	0.262586	0.266757	0.201602	0.109259	FALSE	FALSE	FALSE	FALSE
RPS6KA3	RPS6KA3;ISPK1;RSK2	P51812	P51812;Q7Z2J3;Q7Z2J4	T365	-0.818032	-0.145173	NA	-0.481603	0.475784	FALSE	FALSE	FALSE	FALSE
C14orf43	C14orf43;C14orf117	Q6PJG2	Q6PJG2;A0PJD3	S700	-0.415114	-0.160663	-0.100793	-0.225524	0.166897	FALSE	FALSE	FALSE	FALSE
NHSL2	NHSL2	Q5HYW2	Q5HYW2	S132	-0.049845	-0.320072	-0.275158	-0.215025	0.144802	FALSE	FALSE	FALSE	FALSE
DBNL	DBNL;CMAP;SH3P7;PP5423;DBNL;CMAP;SH3P7;PP5423;DBNL;CMAP;SH3P7;PP5423	Q9UJU6	Q9UJU6-3;Q9UJU6;Q9UJU6-2;A4D2I9;Q9UJU6-1;Q59FH4	S278	-0.542731	0.08801	-1.038288	-0.49767	0.564499	FALSE	FALSE	FALSE	FALSE
CHD4	CHD4;CHD4	Q14839	Q14839-2;Q14839;Q14839-1;Q05CG6	T1581	0.066468	0.244221	0.311852	0.207514	0.126743	FALSE	FALSE	FALSE	FALSE
ZNF655	ZNF655;VIK;ZNF655;VIK;ZNF655	Q8N720	Q8N720;A4D291;Q68DU4;Q9BQ85;A6NGD3	S12	0.067639	0.523666	0.198871	0.263392	0.234761	FALSE	FALSE	FALSE	FALSE
ARHGAP4	ARHGAP4;hCG_39227;ARHGAP4;KIAA0131;RGC1;RHOGAP4;ARHGAP4	P98171	Q86UY3;Q9UGE8;P98171;Q6PJ34	S941	0.151079	0.354696	0.117562	0.207779	0.128333	FALSE	FALSE	FALSE	FALSE
WNK1	WNK1;KDP;KIAA0344;PRKWNK1;WNK1;KDP;KIAA0344;PRKWNK1;WNK1;KDP;KIAA0344;PRKWNK1	Q9H4A3	Q9H4A3-1;Q9H4A3;Q9H4A3-2;A5D8Z4;Q9H4A3-3;Q4VBX9	S174	0.263515	0.307859	0.057416	0.209596	0.133644	FALSE	FALSE	FALSE	FALSE
MLL2	MLL2;MLL2;ALR;KMT2B;MLL2;ALR;KMT2B;MLL2;ALR;KMT2B	O14686	Q59FG6;Q6PIA1;Q99414;O14686-3;O14686;O14686-1;O14686-2	S2640	-0.182606	-0.268554	-0.115441	-0.188867	0.076748	FALSE	FALSE	FALSE	FALSE
HNRNPA1L2;HNRNPA1	HNRNPA1;HNRPA1;HNRNPA1;HNRPA1;HNRNPA1;HNRPA1;HNRNPA1L2;HNRNPA1L	Q32P51;P09651	P09651-1;P09651;P09651-2;A8K4Z8;Q0VAC0;Q32P51;Q3MI39;Q6IPF2;Q9BSM5;Q3MIB7;A6NHW6;Q5TBS2;A6NHW1	S338	-0.239617	-0.294356	-0.07174	-0.201904	0.116001	FALSE	FALSE	FALSE	FALSE
RIF1	RIF1;RIF1	Q5UIP0	Q5UIP0-1;Q5UIP0;A6NC27;Q5UIP0-2	S1690	1.447077	2.231007	-0.360573	1.105837	1.329062	FALSE	FALSE	FALSE	FALSE
[]	ATG2B;C14orf103	Q96DQ3	Q96DQ3	S1181	0.242694	0.278426	NA	0.26056	0.025266	FALSE	FALSE	FALSE	FALSE
FKBP5	FKBP5;AIG6;FKBP51	Q13451	Q13451;A6NFN8;Q2TA84;Q53GX4;Q5TGM6	S13	0.201446	0.086906	0.313246	0.200533	0.113173	FALSE	FALSE	FALSE	FALSE
NUP153	NUP153	P49790	P49790;A6NK43;Q4LE47;Q5T9I7;Q7Z743	T369	-1.736821	-0.183006	NA	-0.959913	1.098714	FALSE	FALSE	FALSE	FALSE
RNF219	RNF219;C13orf7	Q5W0B1	Q5W0B1;A6NHD8	S570	0.712156	NA	0.141564	0.42686	0.403469	FALSE	FALSE	FALSE	FALSE
RPL7L1	RPL7L1	Q6DKI1	Q6DKI1;A8K5J5;A8K7D4	S54	NA	0.660864	0.143393	0.402129	0.365907	FALSE	FALSE	FALSE	FALSE
PRR12	PRR12;KIAA1205;PRR12;KIAA1205	Q9ULL5	Q9ULL5-1;Q9ULL5;Q9ULL5-2;A6NFN6	S1077	0.43792	0.172331	0.085425	0.231892	0.183641	FALSE	FALSE	FALSE	FALSE
DOK1	DOK1	Q99704	Q99704-1;Q99704;Q14CB2;Q2TA81;Q53GP8	Y449	-0.332807	-3.7138	NA	-2.023304	2.390723	FALSE	FALSE	FALSE	FALSE
ARFGEF1	ARFGEF1;ARFGEP1;BIG1	Q9Y6D6	Q9Y6D6;Q59FY5	S1566	NA	0.180593	0.391878	0.286236	0.149401	FALSE	FALSE	FALSE	FALSE
MKI67	MKI67	P46013	P46013-1;P46013	S128	0.159758	NA	1.410992	0.785375	0.884756	FALSE	FALSE	FALSE	FALSE
CDK13	CDC2L5;CDC2L;CHED;KIAA1791;CDC2L5;CDC2L;CHED;KIAA1791	Q14004	Q14004-1;Q14004;Q14004-2;Q53G78	T1058	0.518132	0.055336	0.207893	0.260454	0.235833	FALSE	FALSE	FALSE	FALSE
PTPN13	PTPN13;PNP1;PTP1E;PTPL1;PTPN13;PNP1;PTP1E;PTPL1;PTPN13;PNP1;PTP1E;PTPL1;PTPN13;PNP1;PTP1E;PTPL1	Q12923	Q12923-4;Q12923;Q4W5F5;Q12923-1;Q12923-3;Q59H55;Q12923-2;Q6AWB9;Q9UDA8	S240	-0.410582	NA	-0.174361	-0.292471	0.167033	FALSE	FALSE	FALSE	FALSE
BCL7C	BCL7C;BCL7C	Q8WUZ0	Q6PJY5;Q8WUZ0-2;Q8WUZ0;Q8WUZ0-1	T111	-0.47283	-0.246226	-0.032772	-0.250609	0.220061	FALSE	FALSE	FALSE	FALSE
HDGFRP2	HDGFRP2;HDGF2;UNQ785/PRO1604;HDGFRP2;HDGF2;UNQ785/PRO1604	Q7Z4V5	Q7Z4V5;Q96GI5;Q9BW08;Q59H67	S236	0.219091	0.452057	0.050328	0.240492	0.201718	FALSE	FALSE	FALSE	FALSE
GEMIN8	GEMIN8;FAM51A1	Q9NWZ8	Q9NWZ8	S218	-0.21409	-0.087598	-0.968181	-0.42329	0.476109	FALSE	FALSE	FALSE	FALSE
FOXN3	FOXN3;C14orf116;CHES1;FOXN3;C14orf116;CHES1	O00409	O00409-1;O00409;O00409-2	S85	-0.196889	NA	-2.210563	-1.203726	1.423883	FALSE	FALSE	FALSE	FALSE
DGKZ	DGKZ;DAGK6;DGKZ;DAGK6;DGKZ	Q13574	Q13574-1;Q13574;Q6ZT25;Q6ZVG7;Q13574-2;A8MVN1;Q8IVW9;Q7Z5X8;Q59F26	S970	-0.169712	-0.404359	NA	-0.287036	0.16592	FALSE	FALSE	FALSE	FALSE
HCK;LYN	LYN;LYN;LYN;HCK;HCK	P08631;P07948	P07948-1;P07948;A8K379;Q6NUK7;P07948-2;P08631-1;P08631;A8K4G3;P08631-2;A8K1I1	Y397	-0.30718	-1.338681	-0.061195	-0.569019	0.6778	FALSE	FALSE	FALSE	FALSE
TOP2B	TOP2B;TOP2B	Q02880	Q02880-1;Q02880;Q6LBI8;Q02880-2;Q59H80;Q6LC06;Q6W6M6;Q71UH4;Q8WTY5	T1371	NA	1.743714	0.171719	0.957717	1.111568	FALSE	FALSE	FALSE	FALSE
MYL9;MYL12A;MYL12B	MYL12B;MRLC2;MYLC2B;MYL12A;MLCB;MRLC3;RLC;MYL9;MLC2;MRLC1;MYRL2;MYL9;RP5-977B1.9-002;hCG_1645602	P24844;P19105;O14950	Q53HL1;O14950;Q13182;P19105;Q2F834;Q53X45;P24844;Q6IBG1;Q71U02;Q9BUF9	T24	-0.759991	-0.195725	-0.068544	-0.34142	0.368029	FALSE	FALSE	FALSE	FALSE
LPIN2	LPIN2;KIAA0249	Q92539	Q92539;A7MD25	S243	0.458907	0.159574	NA	0.30924	0.211661	FALSE	FALSE	FALSE	FALSE
NFIC	NFIC;NFI;NFIC;NFI;NFIC;NFI;NFIC;NFI;NFIC;NFI	P08651	P08651-1;P08651;Q6FI30;P08651-2;A8K1H0;P08651-3;P08651-5;P08651-4	S294	NA	0.32507	0.200128	0.262599	0.088347	FALSE	FALSE	FALSE	FALSE
RNF219	RNF219;C13orf7	Q5W0B1	Q5W0B1;A6NHD8	S546	0.242084	0.270156	NA	0.25612	0.01985	FALSE	FALSE	FALSE	FALSE
PABPN1	PABPN1;PAB2;PABP2;PABPN1;PAB2;PABP2	Q86U42	Q86U42-1;Q86U42;Q86U42-2	S19	-0.100136	-0.187862	-0.280308	-0.189435	0.090096	FALSE	FALSE	FALSE	FALSE
PRRC2A	BAT2;G2;BAT2;G2;BAT2;G2;BAT2;BAT2;G2	P48634	P48634-1;P48634;Q05BK4;Q4LE37;Q8MGQ9;P48634-3;A6NG23;P48634-2	S761	-0.058683	-0.25275	-0.293774	-0.201736	0.125574	FALSE	FALSE	FALSE	FALSE
TIAM1	TIAM1	Q13009	Q13009;Q59GK8	S231	-0.443919	-0.081475	-0.16626	-0.230551	0.189582	FALSE	FALSE	FALSE	FALSE
PRKD2	PRKD2;PKD2;HSPC187;PRKD2	Q9BZL6	Q9BZL6;Q8N2H2;A0JLT6;Q8NCK8	S197	NA	0.781852	0.133169	0.45751	0.458688	FALSE	FALSE	FALSE	FALSE
ARHGEF7	ARHGEF7;COOL1;KIAA0142;P85SPR;PAK3BP;PIXB;Nbla10314;ARHGEF7;COOL1;KIAA0142;P85SPR;PAK3BP;PIXB;Nbla10314;ARHGEF7;COOL1;KIAA0142;P85SPR;PAK3BP;PIXB;Nbla10314;KIAA0142;ARHGEF7;COOL1;KIAA0142;P85SPR;PAK3BP;PIXB;Nbla10314	Q14155	Q14155-4;Q14155;Q5T2V3;Q14155-3;Q14155-2;Q3LIA4;Q5T2V2;Q5ZEZ3;Q5T2V0;Q5W9H1;Q14155-1;A2A302;Q5W9H0;Q5ZEZ2	S518	0.008085	-0.8427	-0.322541	-0.385719	0.428897	FALSE	FALSE	FALSE	FALSE
HIST1H1D	HIST1H1D;H1F3	P16402	P16402	T18	-0.311238	-0.094101	-0.177123	-0.194154	0.109566	FALSE	FALSE	FALSE	FALSE
KIF21A	KIF21A;KIAA1708;KIF2;KIF21A;KIAA1708;KIF2;KIF21A;KIAA1708;KIF2;KIF21A;KIAA1708;KIF2	Q7Z4S6	Q7Z4S6-4;Q7Z4S6;A8MX28;Q7Z4S6-1;Q7Z4S6-2;Q2UVF1;Q7Z4S6-3;Q68D13	S1225	0.133432	NA	0.83374	0.483586	0.495193	FALSE	FALSE	FALSE	FALSE
TP53BP1	TP53BP1;TP53BP1;TP53BP1	Q12888	Q12888-2;Q12888;Q12888-1;A6NNK5;A8KA50	S1033	0.184661	1.10262	0.126444	0.471242	0.547564	FALSE	FALSE	FALSE	FALSE
BPTF	BPTF;FAC1;FALZ;BPTF;FAC1;FALZ;BPTF;FAC1;FALZ;BPTF;FAC1;FALZ	Q12830	Q12830-2;Q12830;Q12830-1;Q12830-4;Q12830-3;A6NLQ3	S1558	-0.624466	0.025573	-0.343238	-0.314044	0.326001	FALSE	FALSE	FALSE	FALSE
NFYA	NFYA;NFYA	P23511	P23511-1;P23511;P23511-2	S326	0.231494	0.116406	0.197362	0.181754	0.05911	FALSE	FALSE	FALSE	FALSE
SUB1	SUB1;PC4;RPO2TC1	P53999	P53999;Q59G24;Q6IBA2	S118	0.27453	0.077553	0.223175	0.191753	0.102179	FALSE	FALSE	FALSE	FALSE
ADD3	ADD3;ADDL;ADD3;ADDL	Q9UEY8	Q9UEY8-1;Q9UEY8;Q53FL4;Q59EK1;Q5VU08;Q9UEY8-2;Q5VU09	S679	0.300709	0.126344	0.141956	0.18967	0.09648	FALSE	FALSE	FALSE	FALSE
SRRM2	SRRM2;KIAA0324;SRL300;SRM300;HSPC075;SRRM2;KIAA0324;SRL300;SRM300;HSPC075	Q9UQ35	Q9UQ35-1;Q9UQ35;A0AUK8;O60382;Q9UQ35-2;A6NKB9;Q05BI2;Q05CV9;Q9UQ39	S972	0.095992	0.24006	0.218099	0.184717	0.077619	FALSE	FALSE	FALSE	FALSE
EVL	EVL;RNB6;EVL;RNB6	Q9UI08	Q9UI08-2;Q9UI08;Q9UI08-1;A8K105;Q499Z9	S248	0.241169	0.19942	0.105624	0.182071	0.069418	FALSE	FALSE	FALSE	FALSE
SIRT1	SIRT1;SIR2L1	Q96EB6	Q96EB6;A8K128	S47	0.117695	0.337832	0.143393	0.19964	0.120366	FALSE	FALSE	FALSE	FALSE
GATA2	GATA2;GATA2;hCG_39270	P23769	P23769;Q53YE0;Q96BH0;Q96BH8	S192	0.228973	0.463331	0.036749	0.243018	0.213637	FALSE	FALSE	FALSE	FALSE
OXR1	OXR1;Nbla00307;OXR1;Nbla00307;OXR1;Nbla00307;OXR1;Nbla00307	Q8N573	A6NK11;Q8N573-1;Q8N573;A8KA34;Q8N573-3;Q8N573-2;Q05CY8	S200	-0.282939	-0.032136	-1.028087	-0.447721	0.518019	FALSE	FALSE	FALSE	FALSE
STARD3NL	STARD3NL;MENTHO;UNQ855/PRO1864	O95772	O95772-1;O95772;A4D1X0	S18	0.354339	0.15038	0.103598	0.202773	0.133328	FALSE	FALSE	FALSE	FALSE
NFIC	NFIC;NFI;NFIC;NFI;NFIC;NFI;NFIC;NFI;NFIC;NFI	P08651	P08651-1;P08651;Q6FI30;P08651-2;A8K1H0;P08651-3;P08651-5;P08651-4	S323	0.651132	0.230145	0.032171	0.304483	0.316105	FALSE	FALSE	FALSE	FALSE
FLYWCH2	FLYWCH2	Q96CP2	Q96CP2	S21	0.206768	2.572608	NA	1.389688	1.672902	FALSE	FALSE	FALSE	FALSE
SERBP1	SERBP1;PAIRBP1;CGI-55;SERBP1;PAIRBP1;CGI-55	Q8NC51	Q8NC51-3;Q8NC51;Q5VU20;Q8NC51-4;Q5VU21	S237	0.163628	0.415653	NA	0.28964	0.178209	FALSE	FALSE	FALSE	FALSE
BCORL1	BCORL1	Q5H9F3	Q5H9F3-3;Q5H9F3;Q86YA6;Q9HAM3	S1476	0.188021	0.342296	NA	0.265159	0.109089	FALSE	FALSE	FALSE	FALSE
INF2	INF2;INF2;C14orf151;C14orf173	Q27J81	A8MSL0;Q27J81;Q6P1X7;Q9H6N1;Q27J83;Q69YL8;Q6PK22	S1201	-0.17891	-0.088683	-0.311596	-0.193063	0.112128	FALSE	FALSE	FALSE	FALSE
WDR44	WDR44;WDR44;WDR44;RP13-25C19.1-004	Q5JSH3	Q5JSH3-1;Q5JSH3;Q5JSH3-2;Q5JSH4;Q8N397	S262	NA	-0.487899	-0.146036	-0.316967	0.241733	FALSE	FALSE	FALSE	FALSE
TAF15	TAF15;RBP56;TAF2N;TAF15;RBP56;TAF2N	Q92804	Q92804-1;Q92804;Q86X94;Q92804-2	S462	-0.281053	-0.088278	-0.193008	-0.187446	0.096508	FALSE	FALSE	FALSE	FALSE
PTGES3	PTGES3;P23;TEBP	Q15185	Q15185;A8K7D0	S151	0.226878	0.092904	0.225152	0.181645	0.076856	FALSE	FALSE	FALSE	FALSE
LRWD1	LRWD1	Q9UFC0	Q9UFC0;A8K4K2;Q59FT0	S212	0.503756	0.117793	0.11532	0.245623	0.223553	FALSE	FALSE	FALSE	FALSE
GEMIN5	GEMIN5	Q8TEQ6	Q8TEQ6;Q58EZ8	S757	NA	-0.710085	-0.124188	-0.417137	0.414292	FALSE	FALSE	FALSE	FALSE
MED14	MED14;ARC150;CRSP2;CXorf4;DRIP150;EXLM1;RGR1;TRAP170	O60244	O60244;A8KAK5	S1119	0.32987	0.190837	NA	0.260354	0.098311	FALSE	FALSE	FALSE	FALSE
MED14	MED14;ARC150;CRSP2;CXorf4;DRIP150;EXLM1;RGR1;TRAP170	O60244	O60244;A8KAK5	S1112	0.32987	0.190837	NA	0.260354	0.098311	FALSE	FALSE	FALSE	FALSE
MRGBP	MRGBP;C20orf20	Q9NV56	Q9NV56;A8C4L5	S194	0.216362	NA	0.285757	0.25106	0.04907	FALSE	FALSE	FALSE	FALSE
TEX2	TEX2;KIAA1738;TEX2;KIAA1738	Q8IWB9	Q8IWB9-2;Q8IWB9;Q8IWB9-1;Q2YDX6;Q7L166;Q7Z2T6;Q9NWL7;Q9NX99;Q9NZ39	S220	0.340277	NA	0.186501	0.263389	0.108737	FALSE	FALSE	FALSE	FALSE
SQSTM1	SQSTM1;ORCA;OSIL;SQSTM1;ORCA;OSIL	Q13501	Q13501-1;Q13501;A6NL52;A6NMK3;Q13501-2	T269	0.393855	0.187921	0.063254	0.21501	0.166957	FALSE	FALSE	FALSE	FALSE
SASH3	SASH3;CXorf9;SLY	O75995	O75995;A6NCH1;A8K7K8;Q5JZ38	T318	-0.04066	1.150818	0.397693	0.502617	0.602629	FALSE	FALSE	FALSE	FALSE
ZCCHC17	ZCCHC17;PS1D;HSPC243;HSPC251;LDC4;ZCCHC17;PS1D;HSPC243;HSPC251;LDC4	Q9NP64	Q9NP64-1;Q9NP64;Q9NP64-2	S114	NA	-0.146801	-0.472729	-0.309765	0.230466	FALSE	FALSE	FALSE	FALSE
PLCG1	PLCG1;RP3-511B24.2-013;hCG_2018597;PLCG1;PLC1;DKFZp434N101	P19174	A2A284;Q4LE43;P19174;Q6LC80;Q9UFY1	Y783	-0.119887	-0.769433	NA	-0.44466	0.459299	FALSE	FALSE	FALSE	FALSE
SRRM2	SRRM2;KIAA0324;SRL300;SRM300;HSPC075;SRRM2;KIAA0324;SRL300;SRM300;HSPC075	Q9UQ35	Q9UQ35-1;Q9UQ35;A0AUK8;O60382;Q9UQ35-2;A6NKB9;Q05BI2;Q05CV9;Q9UQ39	T1453	0.24653	NA	0.247928	0.247229	0.000988	FALSE	FALSE	FALSE	FALSE
MATR3	MATR3;MATR3;KIAA0723	P43243	A8MXP9;P43243;Q5CZA7;Q68D11;Q9H4N1	S604	-0.112373	-0.117675	-0.556415	-0.262154	0.254851	FALSE	FALSE	FALSE	FALSE
TARDBP	TARDBP;TDP43	Q13148	Q13148;A4GUK4;A4GUK5;Q53H27	S292	0.129481	0.143618	0.266697	0.179932	0.075472	FALSE	FALSE	FALSE	FALSE
TICRR	C15orf42	Q7Z2Z1	Q7Z2Z1	S865	0.243913	NA	0.249506	0.246709	0.003955	FALSE	FALSE	FALSE	FALSE
EP400	EP400;CAGH32;KIAA1498;KIAA1818;TNRC12;EP400;CAGH32;KIAA1498;KIAA1818;TNRC12;EP400NL;EP400;CAGH32;KIAA1498;KIAA1818;TNRC12;EP400;EP400;CAGH32;KIAA1498;KIAA1818;TNRC12	Q96L91	Q96L91-1;Q96L91;Q96L91-2;A6NLB7;Q96L91-3;A6NJX1;A7E2D7;Q96L91-4;A8MSW4	S1732	0.2587	0.271084	0.053647	0.194477	0.12212	FALSE	FALSE	FALSE	FALSE
PRDM2	PRDM2;KMT8;RIZ;PRDM2;PRDM2;KMT8;RIZ;PRDM2;KMT8;RIZ;PRDM2;PRDM2;RP5-1177E19.1-004	Q13029	Q13029-1;Q13029;Q59H82;A8MW16;Q13029-2;Q13029-3;A8MWY4;Q5THJ0;Q5THJ1	S643	-1.236707	-0.120219	NA	-0.678463	0.789477	FALSE	FALSE	FALSE	FALSE
CLASP1	CLASP1;KIAA0622;MAST1;CLASP1;KIAA0622;MAST1	Q7Z460	Q7Z460-3;Q7Z460;Q68D09;Q6TAR3;Q7Z460-2;A2RU21	S727	NA	0.218833	0.277033	0.247933	0.041153	FALSE	FALSE	FALSE	FALSE
FLNC	FLNC;ABPL;FLN2;FLNC;ABPL;FLN2	Q14315	Q14315-1;Q14315;Q59H94;Q14315-2	S2233	0.089159	-0.465867	-0.677207	-0.351305	0.395819	FALSE	FALSE	FALSE	FALSE
SMC1A	SMC1A;DXS423E;KIAA0178;SB1.8;SMC1;SMC1L1	Q14683	Q14683;A8K7A6;Q68EN4;Q6MZR8;Q6P2R1	S360	0.380064	0.067485	0.181166	0.209572	0.158214	FALSE	FALSE	FALSE	FALSE
FAM134C	FAM134C	Q86VR2	Q86VR2	S313	0.214498	0.044695	0.385155	0.214783	0.17023	FALSE	FALSE	FALSE	FALSE
SPTBN1	SPTBN1;SPTB2;SPTBN1;SPTB2;SPTBN1;SPTB2	Q01082	Q01082-1;Q01082;Q01082-2;Q53RC4;Q01082-3;Q8WYB3	S2141	0.249931	0.038372	0.327745	0.205349	0.149749	FALSE	FALSE	FALSE	FALSE
TPR	TPR	P12270	P12270;A0PJC9;Q15624;Q504U6;Q58F23;Q5SWY0;Q99968;Q9UE33	S379	-0.225514	-0.260147	NA	-0.242831	0.024489	FALSE	FALSE	FALSE	FALSE
EIF4E2	EIF4E2;EIF4EL3	O60573	A6NIG8;O60573;Q53RG0	S13	NA	-0.117474	-1.371165	-0.74432	0.886493	FALSE	FALSE	FALSE	FALSE
ATP11C	ATP11C;ATPIG;ATPIQ;ATP11C;ATPIG;ATPIQ;ATP11C;ATPIG;ATPIQ;ATP11C;ATPIG;ATPIQ	Q8NB49	Q8NB49-1;Q8NB49;A2RU26;Q8NB49-4;Q8NB49-3;Q8NB49-2	S445	NA	-1.631851	-0.123591	-0.877721	1.066501	FALSE	FALSE	FALSE	FALSE
CDKN3	CDKN3;CDI1;CIP2;KAP	Q16667	Q16667;Q53ZU6;Q5U0M4;Q6P1N8;Q9BPV5;Q9BY34;Q9C043;Q9C044;Q9C045;Q9C046;Q9C048;Q9C050;Q86SK8;Q86SK7	S15	-0.122287	-0.612022	NA	-0.367155	0.346295	FALSE	FALSE	FALSE	FALSE
CDKN3	CDKN3;CDI1;CIP2;KAP	Q16667	Q16667;Q53ZU6;Q5U0M4;Q6P1N8;Q9BPV5;Q9BY34;Q9C043;Q9C044;Q9C045;Q9C046;Q9C048;Q9C050;Q86SK8;Q86SK7	S14	-0.122287	-0.612022	NA	-0.367155	0.346295	FALSE	FALSE	FALSE	FALSE
LIG3	LIG3;LIG3	P49916	P49916-1;P49916;Q6NVK3;P49916-2;Q96DF0;Q6ZUA5	S912	NA	-0.108624	-1.163753	-0.636189	0.746088	FALSE	FALSE	FALSE	FALSE
WIZ	WIZ;ZNF803	O95785	O95785-1;O95785;A8MXH6	S996	-0.231396	NA	-0.254961	-0.243179	0.016662	FALSE	FALSE	FALSE	FALSE
ESF1	ESF1;ABTAP;C20orf6;HDCMC28P	Q9H501	Q9H501;A0JLU5;Q05C10;Q3SWV1;Q6P6H6;Q8IWH6	T311	-0.161266	NA	-0.377782	-0.269524	0.1531	FALSE	FALSE	FALSE	FALSE
WDR46	WDR46;BING4;C6orf11;FP221;WDR46;BING4;C6orf11;FP221;WDR46;BING4;C6orf11;FP221	O15213	O15213;A8K806;A8K9A1;Q4VXZ0;Q5HYZ0;Q5STR3	S41	-0.055891	-0.218833	-1.079417	-0.451381	0.549964	FALSE	FALSE	FALSE	FALSE
PAG1	PAG1;CBP;PAG	Q9NWQ8	Q9NWQ8;A8K1A3	Y417	-0.325937	-1.345103	-0.014871	-0.56197	0.695818	FALSE	FALSE	FALSE	FALSE
HNRNPD	HNRNPD;AUF1;HNRPD;HNRNPD;AUF1;HNRPD	Q14103	Q14103-1;Q14103;Q14103-3	S80	NA	0.118179	0.616452	0.367315	0.352332	FALSE	FALSE	FALSE	FALSE
TOP2A	TOP2A;TOP2;TOP2A;TOP2;TOP2A;TOP2;TOP2A;TOP2	P11388	P11388-4;P11388;A6NDM0;P11388-1;P11388-3;P11388-2	S1421	0.380785	0.15938	NA	0.270082	0.156557	FALSE	FALSE	FALSE	FALSE
TOP2A	TOP2A;TOP2;TOP2A;TOP2;TOP2A;TOP2;TOP2A;TOP2	P11388	P11388-4;P11388;A6NDM0;P11388-1;P11388-3;P11388-2	S1416	0.380785	0.15938	NA	0.270082	0.156557	FALSE	FALSE	FALSE	FALSE
RCC2	RCC2;KIAA1470;TD60	Q9P258	Q9P258;A5PLK7	S51	0.184344	NA	0.328607	0.256475	0.102009	FALSE	FALSE	FALSE	FALSE
PIN1	PIN1	Q13526	Q13526;A8K4V9;Q8NFL2	S38	0.209141	0.281807	NA	0.245474	0.051383	FALSE	FALSE	FALSE	FALSE
NLRC3	NLRC3;NOD3;NLRC3;NOD3;NLRC3;NOD3;NLRC3;NOD3;FLJ00398	Q7RTR2	Q7RTR2-2;Q7RTR2;Q7RTR2-1;Q7RTR2-4;Q7RTR2-3;Q8NF06	S67	-0.111796	-0.121695	-0.369595	-0.201029	0.146066	FALSE	FALSE	FALSE	FALSE
ZC3HC1	ZC3HC1;NIPA;HSPC216;ZC3HC1;NIPA;HSPC216	Q86WB0	Q86WB0-1;Q86WB0;A6NH66;Q86WB0-2;A4D1L4	S395	-0.110698	-0.134086	-0.318596	-0.187793	0.11388	FALSE	FALSE	FALSE	FALSE
ZRANB2	ZRANB2;ZIS;ZNF265;ZRANB2;ZIS;ZNF265;DKFZp686N09117	O95218	O95218-2;O95218;O95218-1;Q68CX7;Q68DP0	S120	-0.214449	-0.152272	-0.140142	-0.168955	0.039864	FALSE	FALSE	FALSE	FALSE
C14orf43	C14orf43;C14orf117	Q6PJG2	Q6PJG2;A0PJD3	T704	-0.323823	-0.127989	-0.113411	-0.188408	0.117499	FALSE	FALSE	FALSE	FALSE
UBAP2	UBAP2;KIAA1491;UBAP2;RP11-176F3.6-008	Q5T6F2	Q5T6F2;A6NLK8;A2A306;Q6UWR4	S473	-0.142099	-0.121405	-0.270382	-0.177962	0.080704	FALSE	FALSE	FALSE	FALSE
ARFGEF2	ARFGEF2;ARFGEP2;BIG2	Q9Y6D5	Q9Y6D5;Q59FR3;Q86TH5	S1511	0.165301	NA	0.372061	0.268681	0.146201	FALSE	FALSE	FALSE	FALSE
RIF1	RIF1;RIF1	Q5UIP0	Q5UIP0-1;Q5UIP0;A6NC27;Q5UIP0-2	S2198	0.161307	NA	0.385707	0.273507	0.158675	FALSE	FALSE	FALSE	FALSE
PANK2	PANK2;C20orf48;PANK2;C20orf48	Q9BZ23	Q9BZ23-1;Q9BZ23;Q7RTX5;Q9BZ23-3	S189	0.006133	-0.290475	-0.470759	-0.2517	0.240799	FALSE	FALSE	FALSE	FALSE
FASN	FASN;FAS	P49327	P49327;Q13587;Q4LE83;Q6PJJ3	S207	-0.24145	-0.014335	-0.824661	-0.360148	0.418	FALSE	FALSE	FALSE	FALSE
NCAPD2	NCAPD2;CAPD2;CNAP1;KIAA0159	Q15021	Q15021	S1333	-0.235858	-0.023698	-0.435427	-0.231661	0.205896	FALSE	FALSE	FALSE	FALSE
S1PR4	S1PR4;EDG6	O95977	O95977	S380	0.081203	-0.434533	-0.685269	-0.3462	0.390797	FALSE	FALSE	FALSE	FALSE
GSE1	GSE1;KIAA0182;GSE1;KIAA0182;GSE1;KIAA0182	Q14687	Q14687-1;Q14687;Q14687-3;Q14687-2;Q59GZ0	T831	0.317999	1.477623	0.042042	0.612554	0.761771	FALSE	FALSE	FALSE	FALSE
NHSL2	NHSL2	Q5HYW2	Q5HYW2	S668	-0.385036	0.01384	-0.342497	-0.237898	0.219046	FALSE	FALSE	FALSE	FALSE
DENND4C	DENND4C;C9orf55;C9orf55B;DENND4C;C9orf55;C9orf55B;DENND4C;C9orf55;C9orf55B;DENND4C;C9orf55;C9orf55B;DENND4C;C9orf55;C9orf55B	Q5VZ89	Q5VZ89-1;Q5VZ89;Q5VZ89-6;Q5VZ89-5;Q5VZ89-3;Q5VZ89-2	S1008	0.142087	0.084651	0.641823	0.28952	0.306452	FALSE	FALSE	FALSE	FALSE
MRGBP	MRGBP;C20orf20	Q9NV56	Q9NV56;A8C4L5	S191	0.34568	0.017737	0.286408	0.216608	0.174759	FALSE	FALSE	FALSE	FALSE
SASH3	SASH3;CXorf9;SLY	O75995	O75995;A6NCH1;A8K7K8;Q5JZ38	S320	-0.058721	0.791368	0.36233	0.364992	0.425051	FALSE	FALSE	FALSE	FALSE
PUM2	PUM2;KIAA0235;PUMH2;PUM2;KIAA0235;PUMH2;PUM2;KIAA0235;PUMH2	Q8TB72	Q8TB72-1;Q8TB72;Q8TB72-3;Q8TB72-2	T175	0.196922	0.225683	0.097678	0.173428	0.067159	FALSE	FALSE	FALSE	FALSE
UBE4B	UBE4B;HDNB1;KIAA0684;UFD2;UBE4B;HDNB1;KIAA0684;UFD2;UBE4B;HDNB1;KIAA0684;UFD2	O95155	O95155-1;O95155;O95155-2;A8K8S9;O95155-3	S1265	0.067501	0.494495	0.161436	0.241144	0.224379	FALSE	FALSE	FALSE	FALSE
GLE1	GLE1;GLE1L;GLE1;GLE1L	Q53GS7	Q53GS7-1;Q53GS7;A8K3B8;Q53GS7-2	S96	0.171079	0.415731	0.061707	0.216172	0.181268	FALSE	FALSE	FALSE	FALSE
ZNF609	ZNF609;KIAA0295	O15014	O15014	T566	0.266757	0.310814	0.034835	0.204135	0.148263	FALSE	FALSE	FALSE	FALSE
BCL11A	BCL11A;CTIP1;EVI9;KIAA1809;BCL11A;CTIP1;EVI9;KIAA1809;BCL11A;CTIP1;EVI9;KIAA1809;BCL11A;CTIP1;EVI9;KIAA1809	Q9H165	Q9H165-1;Q9H165;Q53TS1;Q9H165-6;Q9H165-4;Q9H165-2	S328	0.09216	0.670294	0.130404	0.297619	0.323312	FALSE	FALSE	FALSE	FALSE
EPS15L1	EPS15L1;EPS15R;EPS15L1;hCG_36964;EPS15L1	Q9UBC2	Q9UBC2;A8K5P4;A2RRF3;A5PKY0;A5PL29	S250	-0.601934	-0.117429	NA	-0.359682	0.342597	FALSE	FALSE	FALSE	FALSE
GTSE1	GTSE1;GTSE1	Q9NYZ3	A8MRT0;Q9NYZ3;Q20WK2	S701	-5.133451	NA	-0.239345	-2.686398	3.460656	FALSE	FALSE	FALSE	FALSE
[]	WDFY4	Q9HCG5;Q96BE1;Q86WZ4;Q6PIM1;	Q6PIM1;Q86WZ4;Q96BE1;Q9HCG5	S261	NA	-0.141623	-3.058173	-1.599898	2.062312	FALSE	FALSE	FALSE	FALSE
CNOT3	CNOT3;KIAA0691;LENG2;NOT3;FLJ00420;CNOT3;KIAA0691;LENG2;NOT3;CNOT3;KIAA0691;LENG2;NOT3	O75175	O75175-1;O75175;Q6ZMJ6;O75175-2;O75175-3	S299	-0.149545	NA	-2.650245	-1.399895	1.768262	FALSE	FALSE	FALSE	FALSE
HECTD1	HECTD1;KIAA1131	Q9ULT8	Q2KQ74;Q9ULT8	S1570	-0.249496	-0.223052	NA	-0.236274	0.018699	FALSE	FALSE	FALSE	FALSE
TDRD3	TDRD3	Q9H7E2	Q9H7E2;Q5VUZ2	S487	NA	-0.292899	-0.196211	-0.244555	0.068369	FALSE	FALSE	FALSE	FALSE
OTUB1	OTUB1;OTB1;OTU1;HSPC263;DKFZp564E242	Q96FW1	Q96FW1-1;Q96FW1;Q659F9	S16	NA	-0.236216	-0.241765	-0.238991	0.003924	FALSE	FALSE	FALSE	FALSE
PCNP	PCNP;PCNP	Q8WW12	Q8WW12-1;Q8WW12;Q53GF3;Q8WW12-3	T139	-0.116551	-0.545178	NA	-0.330864	0.303085	FALSE	FALSE	FALSE	FALSE
PHF6	PHF6;AC004383.6-002;hCG_1783600;PHF6;KIAA1823	Q8IWS0	Q5JRC6;Q8IWS0-2;Q8IWS0;A8K230;Q5JRC7	S156	-0.711984	-0.107688	NA	-0.409836	0.427302	FALSE	FALSE	FALSE	FALSE
MED1	MED1;ARC205;CRSP1;CRSP200;DRIP205;DRIP230;PBP;PPARBP;PPARGBP;RB18A;TRAP220;TRIP2	Q15648	Q15648-1;Q15648	S953	0.432211	0.140412	NA	0.286312	0.206333	FALSE	FALSE	FALSE	FALSE
HMGA1	HMGA1;HMGIY;HMGA1;HMGA1;HMGIY;HMGA1;HMGIY	P17096	P17096-2;P17096;Q5T6U8;Q6IPL9;P17096-1;Q5T6U9;P17096-3	S9	NA	0.105567	0.714224	0.409895	0.430385	FALSE	FALSE	FALSE	FALSE
EVL	EVL;RNB6;EVL;RNB6	Q9UI08	Q9UI08-2;Q9UI08;Q9UI08-1;A8K105;Q499Z9	T252	0.243425	NA	0.23217	0.237797	0.007959	FALSE	FALSE	FALSE	FALSE
[]		Q6PJY5	Q6PJY5	S103	-0.050741	-0.197362	-0.358288	-0.20213	0.153828	FALSE	FALSE	FALSE	FALSE
UBAP2L	UBAP2L;KIAA0144;NICE4;UBAP2L;KIAA0144;NICE4;UBAP2L;KIAA0144;NICE4;UBAP2L;RP11-205M9.4-013	Q14157	Q14157-2;Q14157;Q14157-3;Q14157-1;Q5VU85;Q9UGL4	S604	-0.104891	-0.119443	-0.388998	-0.204444	0.159994	FALSE	FALSE	FALSE	FALSE
TNS3	TNS3;TEM6;TENS1;TPP;DKFZp434I2435;TNS3;TEM6;TENS1;TPP	Q68CZ2	Q68CZ2-1;Q68CZ2;Q8NDL6;Q9H8D5;Q68CZ2-2	S776	-0.05416	-0.278223	-0.224317	-0.185567	0.11695	FALSE	FALSE	FALSE	FALSE
WIZ	WIZ;ZNF803	O95785	O95785-1;O95785;A8MXH6	S1012	-0.312393	-0.375197	0.011939	-0.225217	0.20777	FALSE	FALSE	FALSE	FALSE
WWC1	WWC1;KIAA0869;WWC1;KIAA0869	Q8IX03	Q8IX03-2;Q8IX03;Q8IX03-1	T527	0.011639	-0.324235	-0.371693	-0.228096	0.208968	FALSE	FALSE	FALSE	FALSE
CTDSPL2	CTDSPL2;HSPC058;HSPC129;CTDSPL2;HSPC058;HSPC129	Q05D32	Q3ZTU1;Q8IYI9;Q9NVT2;Q9NZX8;Q9P030;Q05D32;Q6AI06	S104	-0.374945	-0.364593	0.026963	-0.237525	0.229112	FALSE	FALSE	FALSE	FALSE
WDHD1	WDHD1;AND1;WDHD1	O75717	O75717;A8KAE0;Q05DR3;A8MRA5	S333	NA	0.664837	0.107688	0.386262	0.393964	FALSE	FALSE	FALSE	FALSE
UBE4B	UBE4B;HDNB1;KIAA0684;UFD2;UBE4B;HDNB1;KIAA0684;UFD2;UBE4B;HDNB1;KIAA0684;UFD2	O95155	O95155-1;O95155;O95155-2;A8K8S9;O95155-3	S803	0.247441	0.056984	0.24482	0.183082	0.109212	FALSE	FALSE	FALSE	FALSE
TRA2B	TRA2B;SFRS10;TRA2B;SFRS10	P62995	P62995-1;P62995;Q68DZ9;P62995-3;Q8N1H4;Q59GA1	S39	0.304511	0.036942	0.240375	0.193943	0.139697	FALSE	FALSE	FALSE	FALSE
PATL1	PATL1;OK/KNS-cl.5	Q86TB9	Q2TA86;Q86TB9;Q8N9M6;Q8NI63	S34	0.409581	0.059044	0.164593	0.211073	0.179831	FALSE	FALSE	FALSE	FALSE
DYNC1LI1	DYNC1LI1;DNCLI1	Q9Y6G9	Q9Y6G9;A2RRG7;Q6MZE7	S510	-0.390623	0.067666	-0.560111	-0.294356	0.324772	FALSE	FALSE	FALSE	FALSE
HIVEP1	HIVEP1;ZNF40;HIVEP1;ZNF40	P15822	Q5VW60;P15822;Q5MPB1;Q82133	S1753	0.288199	0.028531	0.269632	0.195454	0.144857	FALSE	FALSE	FALSE	FALSE
HIVEP1	HIVEP1;ZNF40;HIVEP1;ZNF40	P15822	Q5VW60;P15822;Q5MPB1;Q82133	S1749	0.288199	0.028531	0.269632	0.195454	0.144857	FALSE	FALSE	FALSE	FALSE
MAP3K1	MAP3K1;MAPKKK1;MEKK;MEKK1	Q13233	Q13233;A8MQ53	S21	0.131194	0.081127	0.488823	0.233715	0.222344	FALSE	FALSE	FALSE	FALSE
ZFPM1	ZFPM1;FOG1	Q8IX07	Q8IX07	S272	-0.044427	0.479139	0.358059	0.264257	0.274098	FALSE	FALSE	FALSE	FALSE
KDM1B	AOF1;AOF1;AOF1;AOF1	Q8NB78	Q8NB78-1;Q8NB78;A2A2C5;Q8NB78-2;Q8NB78-4;A2A2C6;Q08EI0;Q8NB78-3	S17	0.065434	0.151157	0.45607	0.224221	0.205311	FALSE	FALSE	FALSE	FALSE
ICAM1	ICAM1	P05362	P05362;Q5NKV7;Q5NKV8	T530	0.416732	0.222482	0.023468	0.220894	0.196637	FALSE	FALSE	FALSE	FALSE
ZMYM4	ZMYM4;KIAA0425;ZNF262;ZMYM4;KIAA0425;ZNF262;ZMYM4;KIAA0425;ZNF262	Q5VZL5	Q5VZL5-1;Q5VZL5;Q5VZL5-4;Q5VZL5-2	T107	0.175109	0.307277	0.075053	0.185813	0.116481	FALSE	FALSE	FALSE	FALSE
ZMYM4	ZMYM4;KIAA0425;ZNF262;ZMYM4;KIAA0425;ZNF262;ZMYM4;KIAA0425;ZNF262	Q5VZL5	Q5VZL5-1;Q5VZL5;Q5VZL5-4;Q5VZL5-2	S110	0.175109	0.307277	0.075053	0.185813	0.116481	FALSE	FALSE	FALSE	FALSE
RECQL4	RECQL4;RECQ4	O94761	O94761	T87	0.664738	-0.065296	0.358509	0.319317	0.366592	FALSE	FALSE	FALSE	FALSE
BAG3	BAG3;BIS	O95817	O95817;A8K5L8;Q53GY1	S289	0.205643	0.607705	0.020058	0.277802	0.300396	FALSE	FALSE	FALSE	FALSE
ETV6	ETV6;TEL;TEL1;ETV6;ETV6	P41212	P41212;A8K076;Q1XE77;Q9UBM2;Q9UME7	T18	0.165687	0.37118	0.06874	0.201869	0.154432	FALSE	FALSE	FALSE	FALSE
CTAGE5	CTAGE5;MEA11;MEA6;MGEA11;MGEA6;CTAGE5;MEA11;MEA6;MGEA11;MGEA6;CTAGE5;MEA11;MEA6;MGEA11;MGEA6;CTAGE5;MEA11;MEA6;MGEA11;MGEA6	O15320	O15320-1;O15320;Q59FD2;O15320-3;Q6MZN2;O15320-4;Q86TF6	S548	0.031254	0.618517	0.188717	0.279496	0.303974	FALSE	FALSE	FALSE	FALSE
PHF14	PHF14;PHF14;KIAA0783	O94880	A8MSQ1;O94880;A7MCZ3	S290	0.303225	0.020167	0.276199	0.199864	0.156207	FALSE	FALSE	FALSE	FALSE
ERCC6	ERCC6;CSB	Q03468	Q03468;A0JP10	S489	-0.224924	-0.243547	NA	-0.234236	0.013168	FALSE	FALSE	FALSE	FALSE
ERCC6	ERCC6;CSB	Q03468	Q03468;A0JP10	S486	-0.224924	-0.243547	NA	-0.234236	0.013168	FALSE	FALSE	FALSE	FALSE
GLCCI1	GLCCI1	Q86VQ1	Q86VQ1;A4D103	T81	-0.330356	-0.167615	NA	-0.248986	0.115075	FALSE	FALSE	FALSE	FALSE
FAM21C;FAM21A	FAM21C;KIAA0592;FAM21C;KIAA0592;FAM21C;KIAA0592;FAM21A	Q9Y4E1;Q641Q2	Q9Y4E1-1;Q9Y4E1;A8K5W5;Q9Y4E1-2;Q9Y4E1-3;A2A3S2;Q641Q2;Q5VW24	T331	-0.42744	-0.136192	NA	-0.281816	0.205944	FALSE	FALSE	FALSE	FALSE
SMEK1	SMEK1;KIAA2010;PP4R3A;PPP4R3A;MSTP033;SMEK1;KIAA2010;PP4R3A;PPP4R3A;MSTP033;SMEK1;KIAA2010;PP4R3A;PPP4R3A;MSTP033;SMEK1;KIAA2010;PP4R3A;PPP4R3A;MSTP033	Q6IN85	Q6IN85-1;Q6IN85;Q6IN85-2;Q6IN85-3;Q6IN85-4	S777	-0.401197	-0.140826	NA	-0.271011	0.18411	FALSE	FALSE	FALSE	FALSE
TYMS	TYMS;TS;OK/SW-cl.29;TS;TYMS;hCG_1994842	P04818	P04818;A8K9A5;Q53FB7;Q53Y97;Q8WYK3	S114	NA	-0.135797	-0.423062	-0.279429	0.203127	FALSE	FALSE	FALSE	FALSE
PHF3	PHF3;KIAA0244;PHF3;KIAA0244	Q92576	Q92576-1;Q92576;A8K376;Q92576-2	S680	-0.320486	NA	-0.170524	-0.245505	0.106039	FALSE	FALSE	FALSE	FALSE
SRRM2	SRRM2;KIAA0324;SRL300;SRM300;HSPC075;SRRM2;KIAA0324;SRL300;SRM300;HSPC075	Q9UQ35	Q9UQ35-1;Q9UQ35;A0AUK8;O60382;Q9UQ35-2;A6NKB9;Q05BI2;Q05CV9;Q9UQ39	S952	-0.018527	-0.210122	-0.865845	-0.364831	0.44434	FALSE	FALSE	FALSE	FALSE
MARK3	MARK3;CTAK1;MARK3;CTAK1;MARK3;CTAK1;MARK3;CTAK1;MARK3;CTAK1	P27448	P27448-1;P27448;Q86U11;P27448-5;P27448-2;P27448-4;P27448-3;Q86TT8	S399	0.339251	0.162331	NA	0.250791	0.125101	FALSE	FALSE	FALSE	FALSE
SAFB	SAFB;SAFB;HAP;HET;SAFB1	Q15424	A0AV56;Q15424;A8K329;Q68DW3	S384	0.465086	0.125117	NA	0.295102	0.240395	FALSE	FALSE	FALSE	FALSE
CLASP1	CLASP1;KIAA0622;MAST1;CLASP1;KIAA0622;MAST1;CLASP1;KIAA0622;MAST1	Q7Z460	Q7Z460-1;Q7Z460;Q7Z460-3;Q68D09;Q6TAR3;Q7Z460-2;A2RU21	S646	-0.120177	-0.290856	-0.121432	-0.177488	0.098181	FALSE	FALSE	FALSE	FALSE
SLC12A6	SLC12A6;KCC3;DKFZp686O1827;SLC12A6;hCG_1998565;SLC12A6;KCC3;SLC12A6	Q9UHW9	Q9UHW9-1;Q9UHW9;A8K935;Q2VI00;Q5HYC7;Q6NSI7;Q7Z4G5;Q9UHW9-2;A0AV76;A7E2U9;Q3ZCQ6;Q7Z2E7	S1032	-0.562921	-0.110019	-0.094056	-0.255665	0.266211	FALSE	FALSE	FALSE	FALSE
MED24	MED24;ARC100;CRSP4;DRIP100;KIAA0130;THRAP4;TRAP100;MED24	O75448	O75448;A8K4S5	S887	-0.590669	-0.210887	-0.011195	-0.270917	0.294364	FALSE	FALSE	FALSE	FALSE
DIDO1	DIDO1;C20orf158;DATF1;KIAA0333	Q9BTC0	Q9BTC0-4;Q9BTC0;Q4VXV9	S1456	-0.246336	-0.166428	-0.098289	-0.170351	0.074101	FALSE	FALSE	FALSE	FALSE
TBC1D4	TBC1D4;AS160;KIAA0603;TBC1D4;RP11-159J2.3-004	O60343	O60343;A7E2X8;Q68D14;Q5JU47	S570	-0.044665	-0.171333	-0.442095	-0.219364	0.203022	FALSE	FALSE	FALSE	FALSE
CDK12	CRKRS;CRK7;KIAA0904;CRKRS;CRK7;KIAA0904	Q9NYV4	A7E2B2;Q9NYV4	S251	0.142479	NA	0.39605	0.269264	0.179302	FALSE	FALSE	FALSE	FALSE
CEP68	CEP68;KIAA0582;CEP68;CEP68;KIAA0582	Q76N32	Q76N32-1;Q76N32;Q05C09;Q5HYA6;Q76N32-2;Q53RN6	S478	-0.126565	-0.088549	-0.376676	-0.197263	0.156534	FALSE	FALSE	FALSE	FALSE
CEP68	CEP68;KIAA0582;CEP68;CEP68;KIAA0582	Q76N32	Q76N32-1;Q76N32;Q05C09;Q5HYA6;Q76N32-2;Q53RN6	S472	-0.126565	-0.088549	-0.376676	-0.197263	0.156534	FALSE	FALSE	FALSE	FALSE
RPLP2	RPLP2;D11S2243E;RPP2	P05387	P05387;Q6FG96	S105	-0.416683	-0.327124	0.030901	-0.237635	0.236831	FALSE	FALSE	FALSE	FALSE
RPLP1	RPLP1;RRP1;RPLP1;hCG_38799	P05386	P05386;A6NFF6;Q6FG99;Q6ICQ4;Q7Z612;A6NIB2	S104	-0.416683	-0.327124	0.030901	-0.237635	0.236831	FALSE	FALSE	FALSE	FALSE
ABL2	ABL2;ABLL;ARG;ABL2;ABLL;ARG;ABL2;ABLL;ARG;ABL2;ABLL;ARG	P42684	P42684-1;P42684;A0M8X0;P42684-3;P42684-2;P42684-4	S631	0.539432	NA	0.112633	0.326033	0.301792	FALSE	FALSE	FALSE	FALSE
PKN1	PKN1;PKN;PRK1;PRKCL1	Q16512	A8K7W5;Q16512;Q15523;Q504U4;Q9UD44	S386	0.641454	NA	0.102658	0.372056	0.380986	FALSE	FALSE	FALSE	FALSE
TOP2B	TOP2B;TOP2B	Q02880	Q02880-1;Q02880;Q6LBI8;Q02880-2;Q59H80;Q6LC06;Q6W6M6;Q71UH4;Q8WTY5	S1552	0.19667	0.103729	0.196607	0.165669	0.053642	FALSE	FALSE	FALSE	FALSE
YTHDC1	YTHDC1;KIAA1966;YT521	Q96MU7	Q96MU7-1;Q96MU7	S317	0.076285	0.373589	0.143393	0.197756	0.155929	FALSE	FALSE	FALSE	FALSE
RANBP2	RANBP2;NUP358	P49792	P49792;Q13073;Q5JC45;Q5JC46	S1456	0.546857	0.499797	-0.106141	0.313505	0.364185	FALSE	FALSE	FALSE	FALSE
PCYT1A	PCYT1A;CTPCT;PCYT1	P49585	P49585;Q86Y88	S323	0.2458	0.159062	0.105611	0.170158	0.07075	FALSE	FALSE	FALSE	FALSE
HEATR5B	HEATR5B;KIAA1414	Q9P2D3	Q9P2D3-1;Q9P2D3	S1737	0.519542	0.175891	0.036327	0.24392	0.248687	FALSE	FALSE	FALSE	FALSE
FOXO3	FOXO3;FKHRL1;FOXO3A	O43524	O43524;Q68DV3	S280	1.291132	0.006104	0.275365	0.5242	0.67769	FALSE	FALSE	FALSE	FALSE
TRAK1	TRAK1;KIAA1042;OIP106;TRAK1;KIAA1042;OIP106	Q9UPV9	Q9UPV9-1;Q9UPV9;Q9UPV9-2;Q63HR0;Q659B5	T541	0.28404	NA	0.189666	0.236853	0.066732	FALSE	FALSE	FALSE	FALSE
REV1	REV1;REV1L;REV1;REV1L	Q9UBZ9	Q9UBZ9-1;Q9UBZ9;Q9UBZ9-2;A1L461;Q49AI5	S1088	-0.090557	NA	-0.754845	-0.422701	0.469723	FALSE	FALSE	FALSE	FALSE
PGBD1	PGBD1;hucep-4	Q96JS3	Q96JS3;A8K5B3	S363	-0.431384	-0.129745	NA	-0.280565	0.213291	FALSE	FALSE	FALSE	FALSE
PGBD1	PGBD1;hucep-4	Q96JS3	Q96JS3;A8K5B3	S360	-0.431384	-0.129745	NA	-0.280565	0.213291	FALSE	FALSE	FALSE	FALSE
TRAF3IP3	TRAF3IP3;T3JAM;TRAF3IP3;T3JAM;TRAF3IP3;T3JAM	Q9Y228	Q9Y228-1;Q9Y228;A1L464;Q9Y228-2;Q4VY05;Q9Y228-3;Q4VY04	Y322	NA	-0.118094	-0.485378	-0.301736	0.259709	FALSE	FALSE	FALSE	FALSE
TMEM48	TMEM48;NDC1;TMEM48;NDC1;TMEM48;NDC1	Q9BTX1	Q9BTX1-1;Q9BTX1;Q9BTX1-2;Q9BTX1-4	T440	0.172744	0.310916	NA	0.24183	0.097703	FALSE	FALSE	FALSE	FALSE
TMEM48	TMEM48;NDC1;TMEM48;NDC1;TMEM48;NDC1	Q9BTX1	Q9BTX1-1;Q9BTX1;Q9BTX1-2;Q9BTX1-4	S439	0.172744	0.310916	NA	0.24183	0.097703	FALSE	FALSE	FALSE	FALSE
ESYT2	FAM62B;ESYT2;KIAA1228;FAM62B;ESYT2;KIAA1228;FAM62B;ESYT2;KIAA1228;FAM62B;ESYT2;KIAA1228;FAM62B	A0FGR8	A0FGR8-1;A0FGR8;A0FGR8-2;A4D229;A0FGR8-3;A0FGR8-5;A6NFV7	S761	0.091666	0.149457	0.282321	0.174481	0.09776	FALSE	FALSE	FALSE	FALSE
USP11	USP11;UHX1	P51784	P51784;Q6P453	S648	0.496513	-0.108357	0.544238	0.310798	0.363782	FALSE	FALSE	FALSE	FALSE
NOP2	NOP2;NOL1;NOP2;NOL1;NOP2	P46087	P46087-1;P46087;Q3KQS4;P46087-2;A8MQ38	S765	-0.230118	-0.261028	-0.047972	-0.179706	0.115127	FALSE	FALSE	FALSE	FALSE
HELZ	HELZ;DRHC;KIAA0054	P42694	P42694;A1L4L4;Q504Q7;Q6PGP6	S1738	-0.607177	-0.094797	-0.100407	-0.26746	0.294217	FALSE	FALSE	FALSE	FALSE
PHF21A	PHF21A;BHC80;KIAA1696;BM-006;PHF21A;BHC80;KIAA1696;BM-006	Q96BD5	Q96BD5-3;Q96BD5;Q96BD5-1	T447	-0.737639	-0.140647	-0.058571	-0.312286	0.370646	FALSE	FALSE	FALSE	FALSE
NUP153	NUP153	P49790	P49790;A6NK43;Q4LE47;Q5T9I7;Q7Z743	S188	NA	0.302262	0.173127	0.237695	0.091312	FALSE	FALSE	FALSE	FALSE
TJP3	TJP3;TJP3;ZO3;TJP3;ZO3	O95049	Q32N01;O95049;A6NFP3;Q2VPE5;Q96KB4	S183	-0.055531	-0.147186	-0.46173	-0.221482	0.213048	FALSE	FALSE	FALSE	FALSE
YTHDC1	YTHDC1;KIAA1966;YT521	Q96MU7	Q96MU7-1;Q96MU7	S318	NA	0.373589	0.143393	0.258491	0.162773	FALSE	FALSE	FALSE	FALSE
RRBP1	RRBP1;RRBP1;KIAA1398;RRBP1;KIAA1398;RRBP1;KIAA1398	Q9P2E9	A7BI36;Q9P2E9-1;Q9P2E9;A1A5C4;Q32NB1;Q9P2E9-2;A2A2S5;Q05DK7;Q9P2E9-3;A1A5C5;A2A2S6;A6NCN6	S745	-0.046519	-0.206907	-0.290551	-0.181325	0.124011	FALSE	FALSE	FALSE	FALSE
RALGAPA1	GARNL1;KIAA0884;TULIP1;GARNL1;KIAA0884;TULIP1;GARNL1;KIAA0884;TULIP1;GARNL1;KIAA0884;TULIP1;GARNL1;KIAA0884;TULIP1	Q6GYQ0	Q6GYQ0-2;Q6GYQ0;A6NMA4;Q6GYQ0-5;Q6GYQ0-4;Q6GYQ0-1;Q6GYQ0-3;A0PJ59;Q9H984	S860	-0.148617	-0.125269	-0.211398	-0.161761	0.044543	FALSE	FALSE	FALSE	FALSE
RUNX1	RUNX1;AML1;CBFA2;RUNX1;AML1;CBFA2;RUNX1;AML1;CBFA2;RUNX1;AML1;CBFA2;RUNX1;AML1;CBFA2;RUNX1;AML1;CBFA2;RUNX1;AML1;CBFA2;RUNX1;AML1;CBFA2	Q01196	Q01196-8;Q01196;Q01196-2;Q01196-10;Q01196-9;Q01196-1;Q01196-3;A8MZI9;Q2TAM6;A8MV94;Q01196-11	S303	-0.031047	-0.23774	-0.293164	-0.187317	0.138142	FALSE	FALSE	FALSE	FALSE
PLEC	PLEC1;PLEC1;PLEC1;PLEC1;PLEC1;PLEC1;PLEC1;PLEC1;PLEC1	Q15149	Q15149-4;Q15149;Q15149-1;Q15149-2;Q6S380;Q15149-3;Q6S383;Q6S377;Q6S378;Q8WXV5;Q6S382;Q6S381;Q6S379;Q96IE3	S4249	0.015455	-0.358846	-0.302191	-0.215194	0.201746	FALSE	FALSE	FALSE	FALSE
TCOF1	TCOF1;TCOF1;TCOF1;TCOF1;TCOF1	Q13428	Q13428-4;Q13428;Q13428-3;Q13428-1;A0JLU0;Q13428-2;Q59FZ2;Q9UFD4	S1386	0.126312	-0.485978	-0.646711	-0.335459	0.407901	FALSE	FALSE	FALSE	FALSE
TAOK3	TAOK3;DPK;JIK;KDS;MAP3K18	Q9H2K8	Q9H2K8;A8K0J3	S324	0.233275	0.298446	0.030407	0.187376	0.13979	FALSE	FALSE	FALSE	FALSE
PRRC2A	BAT2;G2;BAT2;G2	P48634	P48634-1;P48634;Q05BK4;Q4LE37;Q8MGQ9	S1092	0.385486	-0.014355	0.286349	0.21916	0.208216	FALSE	FALSE	FALSE	FALSE
TRIP12	TRIP12;TRIP12;KIAA0045	Q14669	Q14CA3;Q14669;Q53TE7	S119	0.119356	0.111109	0.291957	0.174141	0.102115	FALSE	FALSE	FALSE	FALSE
SF3B1	SF3B1;SAP155	O75533	O75533;A0JLT9;A0PJH5;A8K355;Q32Q20;Q7Z497;Q9NTB4	T434	0.198934	0.389187	0.028873	0.205665	0.180251	FALSE	FALSE	FALSE	FALSE
LUC7L2	LUC7L2;CGI-59;CGI-74	Q9Y383	Q9Y383-1;Q9Y383;Q75M91	S18	0.641454	0.130571	0.063158	0.278394	0.31622	FALSE	FALSE	FALSE	FALSE
PPHLN1	PPHLN1;HSPC206;HSPC232;PPHLN1;HSPC206;HSPC232;PPHLN1;HSPC206;HSPC232;PPHLN1;HSPC206;HSPC232;PPHLN1;HSPC206;HSPC232;PPHLN1;HSPC206;HSPC232	Q8NEY8	Q8NEY8-1;Q8NEY8;Q8NEY8-3;Q6ZV68;Q8NEY8-2;Q8NEY8-8;Q8NEY8-6;Q8NEY8-5	S172	0.576377	0.635892	-0.149873	0.354132	0.437494	FALSE	FALSE	FALSE	FALSE
GSE1	GSE1;KIAA0182;GSE1;KIAA0182	Q14687	Q14687-1;Q14687;Q14687-3	T99	-0.685014	-0.086391	NA	-0.385702	0.42329	FALSE	FALSE	FALSE	FALSE
GORASP2	GORASP2;GORASP2	Q9H8Y8	Q9H8Y8-1;Q9H8Y8;Q53TE3;Q9H8Y8-2	T222	-0.150377	-0.140388	-0.179907	-0.156891	0.020549	FALSE	FALSE	FALSE	FALSE
KIF21B	KIF21B;KIAA0449;KIF21B	O75037	O75037-1;O75037;Q2UVF0	S1274	2.991644	0.079661	NA	1.535653	2.059083	FALSE	FALSE	FALSE	FALSE
WRNIP1	WRNIP1;WHIP;WRNIP1;WHIP	Q96S55	Q96S55-1;Q96S55;Q96S55-2	S75	0.003062	-0.218835	-0.541177	-0.252317	0.27366	FALSE	FALSE	FALSE	FALSE
RPS6KA4	RPS6KA4;MSK2;RPS6KA4;MSK2	O75676	O75676-1;O75676;A0PJF8;A8K7Z8;O75676-2;Q86VU2	S347	-1.072088	-0.022332	-0.206146	-0.433522	0.5606	FALSE	FALSE	FALSE	FALSE
ASAP1	ASAP1;DDEF1;KIAA1249;ASAP1;DDEF1;KIAA1249	Q9ULH1	Q9ULH1-2;Q9ULH1;Q9ULH1-1	S846	-0.263144	-0.05977	-0.197567	-0.173494	0.103802	FALSE	FALSE	FALSE	FALSE
ASAP1	ASAP1;DDEF1;KIAA1249;ASAP1;DDEF1;KIAA1249	Q9ULH1	Q9ULH1-2;Q9ULH1;Q9ULH1-1	S842	-0.263144	-0.05977	-0.197567	-0.173494	0.103802	FALSE	FALSE	FALSE	FALSE
PRR5L	PROTOR2	Q6MZQ0	Q6MZQ0	S28	-0.156595	-0.041653	-0.491166	-0.229805	0.233528	FALSE	FALSE	FALSE	FALSE
PPP1R18	KIAA1949;HKMT1098;KIAA1949;HKMT1098;KIAA1949;HKMT1098	Q6NYC8	Q6NYC8-1;Q6NYC8;A2AB01;A2BER5;A4UBI6;A2AIB8;A8MSS7;Q6NYC8-2;A6NCB7	S213	NA	0.063002	1.463779	0.763391	0.990499	FALSE	FALSE	FALSE	FALSE
KIF22	KIF22;KID;KNSL4	Q14807	Q14807;O60846;Q14984;Q14985;Q53F58	S412	-0.47333	-0.032591	-0.169834	-0.225252	0.225535	FALSE	FALSE	FALSE	FALSE
MATR3	MATR3;MATR3;KIAA0723	P43243	A8MXP9;P43243;Q5CZA7;Q68D11;Q9H4N1	S195	-0.252836	0.007475	-0.413096	-0.219486	0.21226	FALSE	FALSE	FALSE	FALSE
CDYL	CDYL;CDYL1;CDYL;CDYL1	Q9Y232	Q9Y232-1;Q9Y232;Q9Y232-2;A8K6D6	S216	0.385044	0.018724	0.209453	0.204407	0.183212	FALSE	FALSE	FALSE	FALSE
PCYT1A	PCYT1A;CTPCT;PCYT1	P49585	P49585;Q86Y88	S319	0.207393	0.087653	0.19478	0.163276	0.065794	FALSE	FALSE	FALSE	FALSE
NIPBL	NIPBL;IDN3;NIPBL;IDN3;NIPBL;IDN3	Q6KC79	Q6KC79-2;Q6KC79;A6QL62;A8K2T2;Q6KC79-1;A2RRA7;Q6IEH8;Q6KC79-3	S318	0.182184	0.231515	0.084881	0.166193	0.074613	FALSE	FALSE	FALSE	FALSE
FXR1	FXR1;FXR1;FXR1;FXR1	P51114	P51114-1;P51114;A8K9B8;P51114-3;Q14341;P51114-2	S107	0.236217	0.160879	0.094912	0.164003	0.070704	FALSE	FALSE	FALSE	FALSE
NUP133	NUP133;NUP133;NUP133;RP5-1068B5.4-003	Q8WUM0	Q8WUM0;Q5TA68;A6NGS4;Q5TA69;Q5TDI3	S45	-0.642054	-0.186132	-0.013276	-0.280487	0.324835	FALSE	FALSE	FALSE	FALSE
SRRM2	SRRM2;KIAA0324;SRL300;SRM300;HSPC075;SRRM2;KIAA0324;SRL300;SRM300;HSPC075	Q9UQ35	Q9UQ35-1;Q9UQ35;A0AUK8;O60382;Q9UQ35-2;A6NKB9;Q05BI2;Q05CV9;Q9UQ39	S778	-0.181239	-0.102541	-0.195021	-0.159601	0.049893	FALSE	FALSE	FALSE	FALSE
SRRM2	SRRM2;KIAA0324;SRL300;SRM300;HSPC075;SRRM2;KIAA0324;SRL300;SRM300;HSPC075	Q9UQ35	Q9UQ35-1;Q9UQ35;A0AUK8;O60382;Q9UQ35-2;A6NKB9;Q05BI2;Q05CV9;Q9UQ39	S1014	0.092207	-0.420187	-0.51344	-0.280473	0.326101	FALSE	FALSE	FALSE	FALSE
NCAPG	NCAPG;CAPG;NYMEL3	Q9BPX3	Q9BPX3;Q6NUR1	T670	0.488309	0.108363	NA	0.298336	0.268663	FALSE	FALSE	FALSE	FALSE
HCLS1	HCLS1;HS1	P14317	P14317;Q53Y93;Q6IBK9	T308	-0.160605	-0.312665	NA	-0.236635	0.107523	FALSE	FALSE	FALSE	FALSE
CDC37	CDC37;CDC37A	Q16543	Q16543;A1L0W4;Q53YA2;Q6FG59	S5	-0.161379	-0.292664	NA	-0.227022	0.092833	FALSE	FALSE	FALSE	FALSE
CLASP2	CLASP2;KIAA0627	O75122	O75122-1;O75122;Q6N029;Q96F87	S741	NA	-0.235482	-0.208561	-0.222022	0.019036	FALSE	FALSE	FALSE	FALSE
TOM1	TOM1;hCG_41524;TOM1	O60784	Q86X74;O60784	T164	-0.255822	-0.186247	NA	-0.221034	0.049197	FALSE	FALSE	FALSE	FALSE
LRRFIP1	LRRFIP1;GCF2;TRIP;LRRFIP1;GCF2;TRIP;LRRFIP1;tmp_locus_7	Q32MZ4	Q32MZ4-1;Q32MZ4;Q32MZ4-2;Q9BSL6;Q9Y607	S66	-0.20141	-0.232284	NA	-0.216847	0.021831	FALSE	FALSE	FALSE	FALSE
RAPGEF6	RAPGEF6;PDZGEF2;RAPGEF6;PDZGEF2;RAPGEF6;RAPGEF6;PDZGEF2;KIA001LB	Q8TEU7	Q8TEU7-1;Q8TEU7;Q8TEU7-3;A3KN82;Q8TEU7-2;A5PLL6;Q8TEA3;O43386;Q9UHV4	S1094	-0.296589	-0.159758	NA	-0.228174	0.096754	FALSE	FALSE	FALSE	FALSE
PDAP1	PDAP1;HASPP28	Q13442	Q13442	S60	NA	-0.110097	-0.453261	-0.281679	0.242654	FALSE	FALSE	FALSE	FALSE
FNTB	FNTB	P49356	P49356;Q86TX8	S3	-0.221472	NA	-0.213805	-0.217638	0.005421	FALSE	FALSE	FALSE	FALSE
YTHDC2	YTHDC2	Q9H6S0	Q9H6S0;Q6ZMY0	S1092	-0.373664	NA	-0.123607	-0.248635	0.176817	FALSE	FALSE	FALSE	FALSE
LNP	LNP;KIAA1715;LNP;KIAA1715;LNP;KIAA1715	Q9C0E8	Q9C0E8-1;Q9C0E8;Q9C0E8-2;Q9C0E8-3	S384	-0.115629	NA	-0.397733	-0.256681	0.199478	FALSE	FALSE	FALSE	FALSE
CBLB	CBLB;RNF56;Nbla00127;CBLB;RNF56;Nbla00127;CBLB;RNF56;Nbla00127	Q13191	Q13191-1;Q13191;A8K9S7;Q13191-2;Q13191-3	T479	NA	0.197137	0.243669	0.220403	0.032903	FALSE	FALSE	FALSE	FALSE
PPIG	PPIG	Q13427	Q13427-1;Q13427;Q2NKQ6;Q32LZ0;Q53R40;Q53SN4;Q6GMS9;Q6P432	S376	-0.017658	-0.177216	-1.179809	-0.458228	0.62998	FALSE	FALSE	FALSE	FALSE
MPLKIP	TTDN1;C7orf11	Q8TAP9	Q8TAP9;A4D1W6	S93	0.360083	0.13767	NA	0.248877	0.15727	FALSE	FALSE	FALSE	FALSE
MPLKIP	TTDN1;C7orf11	Q8TAP9	Q8TAP9;A4D1W6	S115	0.360083	0.13767	NA	0.248877	0.15727	FALSE	FALSE	FALSE	FALSE
SIPA1	SIPA1;SPA1	Q96FS4	Q96FS4	S908	-0.098598	-0.272665	-0.131171	-0.167478	0.092539	FALSE	FALSE	FALSE	FALSE
FNDC3B	FNDC3B;FAD104;NS5ABP37;UNQ2421/PRO4979/PRO34274;FNDC3B;FAD104;NS5ABP37;UNQ2421/PRO4979/PRO34274	Q53EP0	Q53EP0-1;Q53EP0;Q53EP0-2	S208	0.318346	0.145462	NA	0.231904	0.122247	FALSE	FALSE	FALSE	FALSE
NIPBL	NIPBL;IDN3	Q6KC79	Q6KC79-2;Q6KC79;A6QL62;A8K2T2	T2667	0.190552	NA	0.248778	0.219665	0.041172	FALSE	FALSE	FALSE	FALSE
BICD2	BICD2;KIAA0699;BICD2;KIAA0699	Q8TD16	Q8TD16-2;Q8TD16;Q8TD16-1	S574	0.319849	NA	0.158208	0.239028	0.114298	FALSE	FALSE	FALSE	FALSE
TICRR	C15orf42	Q7Z2Z1	Q7Z2Z1	S599	-0.017183	-0.17862	-0.541891	-0.245898	0.268746	FALSE	FALSE	FALSE	FALSE
ITGB1BP1	ITGB1BP1;ICAP1;ITGB1BP1;hCG_1686416;ITGB1BP1;ICAP1	O14713	O14713-1;O14713;A8K1A2;Q53RS0;Q6IAZ8;A8MPU2;O14713-2	S28	-0.093194	-0.269754	-0.131534	-0.164827	0.092869	FALSE	FALSE	FALSE	FALSE
APBB1IP	APBB1IP;PREL1;RARP1;RIAM	Q7Z5R6	Q7Z5R6	S526	-7.365039	NA	-0.022962	-3.694	5.191632	FALSE	FALSE	FALSE	FALSE
EPS15L1	EPS15L1;EPS15R;EPS15L1;hCG_36964;EPS15L1	Q9UBC2	Q9UBC2;A8K5P4;A2RRF3;A5PKY0;A5PL29	S575	-0.166179	-0.257131	-0.071353	-0.164888	0.092896	FALSE	FALSE	FALSE	FALSE
DBNL	DBNL;CMAP;SH3P7;PP5423;DBNL;CMAP;SH3P7;PP5423	Q9UJU6	Q9UJU6-3;Q9UJU6;Q9UJU6-2;A4D2I9	S232	-0.087825	-0.15879	-0.236096	-0.160904	0.074158	FALSE	FALSE	FALSE	FALSE
RANBP2	RANBP2;NUP358	P49792	P49792;Q13073;Q5JC45;Q5JC46	Y1271	-0.107827	-0.600772	-0.065733	-0.25811	0.297499	FALSE	FALSE	FALSE	FALSE
RFTN1	RFTN1;KIAA0084;MIG2;RFTN1	Q14699	Q14699;Q5JB43;Q8N5I0;Q9BRA3	S220	-0.055989	-0.25867	-0.186533	-0.167064	0.102734	FALSE	FALSE	FALSE	FALSE
UBAP2L	UBAP2L;KIAA0144;NICE4;UBAP2L;KIAA0144;NICE4;UBAP2L;KIAA0144;NICE4;UBAP2L;RP11-205M9.4-013	Q14157	Q14157-2;Q14157;Q14157-3;Q14157-1;Q5VU85;Q9UGL4	S607	-0.169923	-0.215578	-0.083967	-0.156489	0.066826	FALSE	FALSE	FALSE	FALSE
PLEKHG3	PLEKHG3;KIAA0599;PLEKHG3;KIAA0599;PLEKHG3;KIAA0599	A1L390	A1L390-1;A1L390;A1L390-3;A1L390-2	S647	-0.18618	-0.12424	-0.147969	-0.152796	0.031251	FALSE	FALSE	FALSE	FALSE
PAG1	PAG1;CBP;PAG	Q9NWQ8	Q9NWQ8;A8K1A3	Y227	-0.181779	-0.763269	-0.00487	-0.316639	0.396778	FALSE	FALSE	FALSE	FALSE
FAM117A	FAM117A	Q9C073	Q9C073	S201	-0.025001	-0.182947	-0.355498	-0.187815	0.165302	FALSE	FALSE	FALSE	FALSE
TWISTNB	TWISTNB	Q3B726	Q3B726	S316	0.008057	-0.192952	-0.673463	-0.286119	0.350182	FALSE	FALSE	FALSE	FALSE
CLASP2	CLASP2;KIAA0627;CLASP2;KIAA0627	O75122	O75122-1;O75122;Q6N029;Q96F87;Q07A20;Q8NB74;O75122-2	S594	-0.126777	-0.11871	-0.225219	-0.156902	0.059302	FALSE	FALSE	FALSE	FALSE
RPS6KB2	RPS6KB2;STK14B	Q9UBS0	Q9UBS0;Q9BRS0	S416	-0.350716	-0.249749	0.008487	-0.197326	0.18525	FALSE	FALSE	FALSE	FALSE
BCR	BCR;BCR1;D22S11;BCR;BCR1;D22S11;BCR;BCR/ABL fusion	P11274	P11274-1;P11274;P11274-2;Q13746;Q12843;Q12844;A8MU91;Q8TDA2	S1039	-0.600534	-0.254702	0.037748	-0.272496	0.319512	FALSE	FALSE	FALSE	FALSE
AFF1	AFF1;hCG_1816301;AFF1;AF4;FEL;MLLT2;PBM1	P51825	Q14C88;Q6LA76;P51825;Q8TD98	S750	-0.304576	-0.294036	0.012354	-0.195419	0.180014	FALSE	FALSE	FALSE	FALSE
C2orf49	C2orf49	Q9BVC5	Q9BVC5	S193	-0.368179	-0.092337	-0.099773	-0.186763	0.157155	FALSE	FALSE	FALSE	FALSE
EEF1B2	EEF1B2;EEF1B;EF1B;LOC392793;hCG_19809;tcag7.1190	P24534	P24534;A8K795;A8MY08;A4D1M6;A6NP08	Y79	0.129217	NA	0.383829	0.256523	0.180038	FALSE	FALSE	FALSE	FALSE
RNF219	RNF219;C13orf7	Q5W0B1	Q5W0B1;A6NHD8	S529	-0.162735	-0.042014	-0.365806	-0.190185	0.163632	FALSE	FALSE	FALSE	FALSE
ZDHHC5	ZDHHC5;KIAA1748;ZNF375;ZDHHC5;KIAA1748;ZNF375	Q9C0B5	Q9C0B5-1;Q9C0B5;Q2TGF0;Q9C0B5-2	S694	-0.230465	-0.045723	-0.232379	-0.169523	0.107218	FALSE	FALSE	FALSE	FALSE
FAM208B	C10orf18;KIAA2006	Q5VWN6	Q5VWN6-1;Q5VWN6	S685	0.483261	NA	0.106697	0.294979	0.266271	FALSE	FALSE	FALSE	FALSE
CHAMP1	ZNF828;C13orf8;KIAA1802	Q96JM3	Q96JM3	S231	0.881821	0.055441	NA	0.468631	0.584339	FALSE	FALSE	FALSE	FALSE
UBA5	UBA5;UBE1DC1;UBA5;UBE1DC1;hCG_15800	Q9GZZ9	Q9GZZ9;A6NJL3	S358	-0.202107	-0.030124	-0.29791	-0.176714	0.135687	FALSE	FALSE	FALSE	FALSE
PCBP2	PCBP2;hCG_2017557;PCBP2;PCBP2;hCG_2017557	Q15366	Q59HD4;Q6IPF4;Q15366;A8K7X6	S189	1.516671	0.142406	0.091436	0.583504	0.808548	FALSE	FALSE	FALSE	FALSE
TSC22D4	TSC22D4;TILZ2	Q9Y3Q8	Q9Y3Q8;A4D2C3;Q8IV54	S165	1.283003	0.050155	NA	0.666579	0.871755	FALSE	FALSE	FALSE	FALSE
HCK;LYN	LYN;LYN;LYN;HCK;HCK	P08631;P07948	P07948-1;P07948;A8K379;Q6NUK7;P07948-2;P08631-1;P08631;A8K4G3;P08631-2;A8K1I1	T398	-0.343019	-1.271761	0.101435	-0.504448	0.700686	FALSE	FALSE	FALSE	FALSE
TRPM7	TRPM7;CHAK1;LTRPC7	Q96QT4	Q96QT4	S1255	-0.615243	-0.011496	-0.166357	-0.264365	0.313579	FALSE	FALSE	FALSE	FALSE
SH2D3C	SH2D3C;NSP3;UNQ272/PRO309/PRO34088;SH2D3C;NSP3;UNQ272/PRO309/PRO34088;SH2D3C;NSP3;UNQ272/PRO309/PRO34088;SH2D3C;NSP3;UNQ272/PRO309/PRO34088;SH2D3C;RP11-56D16.1-002;SH2D3C;RP11-56D16.1-010	Q8N5H7	Q8N5H7-1;Q8N5H7;A8K9K3;Q8N5H7-4;A8K7M6;Q8N5H7-2;Q8N5H7-3;A8K5S8;Q5JU31;Q5JU30;Q5JU32	S348	0.019915	NA	-8.629501	-4.304793	6.116061	FALSE	FALSE	FALSE	FALSE
LBR	LBR	Q14739	Q14739	S156	-0.311918	-0.0113	-0.247423	-0.190214	0.158264	FALSE	FALSE	FALSE	FALSE
POLD3	POLD3;KIAA0039	Q15054	Q15054;Q05BV7;Q32MZ9;Q32N00;Q569I8;Q8WUF6	S458	NA	0.578909	0.085017	0.331963	0.349234	FALSE	FALSE	FALSE	FALSE
EIF4ENIF1	EIF4ENIF1;EIF4ENIF1;EIF4ENIF1	Q9NRA8	Q9NRA8-1;Q9NRA8;Q5TF34;Q5TF35;Q6PJR2;Q5TF33;Q9NRA8-2	S577	-0.262434	0.012757	-0.364088	-0.204588	0.194968	FALSE	FALSE	FALSE	FALSE
RHBDF2	RHBDF2;RHBDL5;RHBDL6;RHBDF2;RHBDL5;RHBDL6;FLJ00080	Q6PJF5	A6NEM3;A8K801;Q5YGQ8;Q6PJF5;Q5U607;Q9H6E9;Q6ZWP8	S129	NA	0.647189	0.074368	0.360779	0.405045	FALSE	FALSE	FALSE	FALSE
SRRM2	SRRM2;KIAA0324;SRL300;SRM300;HSPC075;SRRM2;KIAA0324;SRL300;SRM300;HSPC075	Q9UQ35	Q9UQ35-1;Q9UQ35;A0AUK8;O60382;Q9UQ35-2;A6NKB9;Q05BI2;Q05CV9;Q9UQ39	S1110	0.055473	NA	4.119439	2.087456	2.873658	FALSE	FALSE	FALSE	FALSE
MYBBP1A	MYBBP1A;P160;MYBBP1A;P160	Q9BQG0	Q9BQG0-2;Q9BQG0;Q9BQG0-1	S775	0.136323	0.12326	0.203389	0.154324	0.042991	FALSE	FALSE	FALSE	FALSE
LMO7	LMO7;FBX20;FBXO20;KIAA0858;LMO7;FBX20;FBXO20;KIAA0858;LMO7;FBX20;FBXO20;KIAA0858;LMO7;FBX20;FBXO20;KIAA0858	Q8WWI1	Q8WWI1-1;Q8WWI1;Q8WWI1-2;Q8WWI1-4;Q8WWI1-3;Q5TBK6	S246	0.433494	0.093187	0.083452	0.203377	0.199346	FALSE	FALSE	FALSE	FALSE
NDRG2	NDRG2;KIAA1248;SYLD;NDRG2;KIAA1248;SYLD;NDRG2;KIAA1248;SYLD;NDRG2;KIAA1248;SYLD;NDRG2;KIAA1248;SYLD	Q9UN36	Q9UN36-1;Q9UN36;Q9UN36-3;Q9UN36-2;Q8TDR6;Q9UN36-5;Q9UN36-4	T330	-0.008733	2.157206	0.35061	0.833028	1.160762	FALSE	FALSE	FALSE	FALSE
FAM193B	KIAA1931;FLJ10404	Q96PV7	Q96PV7;Q9NW00;Q6IPW0	S672	0.136323	0.068983	0.350837	0.185381	0.147192	FALSE	FALSE	FALSE	FALSE
RIF1	RIF1;RIF1	Q5UIP0	Q5UIP0-1;Q5UIP0;A6NC27;Q5UIP0-2	S1581	0.556797	0.162158	0.021622	0.246859	0.27746	FALSE	FALSE	FALSE	FALSE
[]	ARHGEF18;KIAA0521	Q6DD92;O60274;	O60274;Q6DD92	S945	0.123666	0.122459	0.237074	0.161067	0.065827	FALSE	FALSE	FALSE	FALSE
RSRC1	RSRC1;BM-011;RSRC1;BM-011	Q96IZ7	Q96IZ7-1;Q96IZ7;A8K2R9;Q96IZ7-2	S52	0.257614	0.150223	0.089905	0.165914	0.084949	FALSE	FALSE	FALSE	FALSE
KAT7	MYST2;HBO1;HBOa	O95251	O95251	S111	0.003602	0.249319	0.304511	0.185811	0.160192	FALSE	FALSE	FALSE	FALSE
SRCAP	SRCAP;KIAA0309;SRCAP;KIAA0309;SRCAP;KIAA0309	Q6ZRS2	Q6ZRS2-1;Q6ZRS2;Q6P4A2;Q6ZRS2-2;Q6ZRS2-3	S3148	0.135009	0.045757	0.481351	0.220706	0.230094	FALSE	FALSE	FALSE	FALSE
NDE1	NDE1;NUDE;NDE1;NUDE	Q9NXR1	Q9NXR1-1;Q9NXR1;Q9NXR1-2	T272	NA	0.819776	0.056084	0.43793	0.540012	FALSE	FALSE	FALSE	FALSE
RHBDF2	RHBDF2;RHBDL5;RHBDL6;RHBDF2;RHBDL5;RHBDL6	Q6PJF5	A6NEM3;A8K801;Q5YGQ8;Q6PJF5;Q5U607;Q9H6E9	S90	0.251325	0.037977	0.217107	0.168803	0.114583	FALSE	FALSE	FALSE	FALSE
LMO7	LMO7;FBX20;FBXO20;KIAA0858;LMO7;FBX20;FBXO20;KIAA0858;LMO7;FBX20;FBXO20;KIAA0858;LMO7;FBX20;FBXO20;KIAA0858	Q8WWI1	Q8WWI1-1;Q8WWI1;Q8WWI1-2;Q8WWI1-4;Q8WWI1-3;Q5TBK6	S1510	0.181611	0.17296	0.103867	0.152813	0.042609	FALSE	FALSE	FALSE	FALSE
ZFP106	ZFP106;SH3BP3;ZNF474;ZFP106;DKFZp451A177	Q9H2Y7	Q9H2Y7;Q05C49;Q0VGA6;Q86T35	S1026	0.176195	0.216644	0.080064	0.157634	0.070156	FALSE	FALSE	FALSE	FALSE
ZFP106	ZFP106;SH3BP3;ZNF474;ZFP106;DKFZp451A177	Q9H2Y7	Q9H2Y7;Q05C49;Q0VGA6;Q86T35	S1025	0.176195	0.216644	0.080064	0.157634	0.070156	FALSE	FALSE	FALSE	FALSE
STARD3NL	STARD3NL;MENTHO;UNQ855/PRO1864	O95772	O95772-1;O95772;A4D1X0	S21	0.954866	0.15038	0.038858	0.381368	0.499784	FALSE	FALSE	FALSE	FALSE
FAM65B	FAM65B;C6orf32;DIFF48;KIAA0386;PL48;FAM65B;C6orf32;DIFF48;KIAA0386;PL48	Q9Y4F9	Q9Y4F9-2;Q9Y4F9;Q9Y4F9-1;A6NHP2	S553	0.357496	0.066533	0.138618	0.187549	0.151527	FALSE	FALSE	FALSE	FALSE
NUMA1	NUMA1;NUMA;NUMA1 variant protein;NUMA1;NUMA;NUMA1;hCG_2017131	Q14980	Q14980-1;Q14980;Q9UNL7;Q4LE64;Q14980-2;A8K394;Q3SYK8;Q59HB8;Q7Z757;Q96HN5;Q9UPG3;Q86XH4;Q9BTE9	S1840	-0.025412	0.341027	0.308186	0.207934	0.202749	FALSE	FALSE	FALSE	FALSE
UBR5	UBR5;EDD;EDD1;HYD;KIAA0896	O95071	O95071;Q49A65	S2486	0.15069	0.103487	0.226632	0.160269	0.062129	FALSE	FALSE	FALSE	FALSE
MAP1S	MAP1S;BPY2IP1;C19orf5;MAP8;VCY2IP1	Q66K74	Q66K74;A8K940	S472	0.478351	-0.085463	0.38084	0.257909	0.301339	FALSE	FALSE	FALSE	FALSE
VCPIP1	VCPIP1;KIAA1850;VCIP135	Q96JH7	Q96JH7	T761	0.131326	0.253782	0.104853	0.163321	0.079453	FALSE	FALSE	FALSE	FALSE
HNRNPH3	HNRNPH3;HNRPH3;HNRNPH3;HNRPH3;HNRNPH3;HNRPH3;HNRNPH3;HNRPH3;HNRNPH3;HNRPH3;HNRNPH3;HNRPH3	P31942	P31942-1;P31942;Q53F48;P31942-3;P31942-4;P31942-2;A8K682;P31942-5;P31942-6	S216	-0.070315	0.438763	0.361544	0.243331	0.274356	FALSE	FALSE	FALSE	FALSE
PALM	PALM;KIAA0270;PALM;KIAA0270	O75781	O75781-1;O75781;O75781-2;Q05CZ2	S228	0.299186	0.103386	0.10427	0.168947	0.112791	FALSE	FALSE	FALSE	FALSE
CTAGE5	CTAGE5;MEA11;MEA6;MGEA11;MGEA6;CTAGE5;MEA11;MEA6;MGEA11;MGEA6;CTAGE5;MEA11;MEA6;MGEA11;MGEA6;CTAGE5;MEA11;MEA6;MGEA11;MGEA6	O15320	O15320-1;O15320;Q59FD2;O15320-3;Q6MZN2;O15320-4;Q86TF6	S536	0.144046	0.204379	0.117296	0.15524	0.044607	FALSE	FALSE	FALSE	FALSE
BAG3	BAG3;BIS	O95817	O95817;A8K5L8;Q53GY1	T285	0.160727	0.607705	0.020342	0.262925	0.306728	FALSE	FALSE	FALSE	FALSE
C14orf93	C14orf93	Q9H972	Q9H972-1;Q9H972	S428	-0.057001	0.721991	0.279174	0.314721	0.390711	FALSE	FALSE	FALSE	FALSE
NCOA2	NCOA2;TIF2	Q15596	Q15596;Q14CD2;Q569J4	S474	0.266643	0.130081	0.094506	0.163743	0.090871	FALSE	FALSE	FALSE	FALSE
MAP3K3	MAP3K3;MAPKKK3;MEKK3;MAP3K3;MAPKKK3;MEKK3	Q99759	Q8N3I9;Q99759;Q1PBM3;Q7Z4E6;Q96HN9	S371	0.042049	0.126571	0.698752	0.289124	0.357257	FALSE	FALSE	FALSE	FALSE
ARAF	ARAF;ARAF1;PKS;PKS2;ARAF;ARAF1;RP1-230G1.1-005	P10398	P10398;Q59HC8;Q5H9B2	S157	NA	0.857286	0.053146	0.455216	0.568613	FALSE	FALSE	FALSE	FALSE
BCL11A	BCL11A;CTIP1;EVI9;KIAA1809;BCL11A;CTIP1;EVI9;KIAA1809;BCL11A;CTIP1;EVI9;KIAA1809;BCL11A;CTIP1;EVI9;KIAA1809	Q9H165	Q9H165-1;Q9H165;Q53TS1;Q9H165-6;Q9H165-4;Q9H165-2	S332	0.07286	0.671465	0.092681	0.279002	0.340028	FALSE	FALSE	FALSE	FALSE
ARID4B	ARID4B;BRCAA1;RBBP1L1;RBP1L1;SAP180;ARID4B;BRCAA1;RBBP1L1;RBP1L1;SAP180;ARID4B;BRCAA1;RBBP1L1;RBP1L1;SAP180	Q4LE39	Q4LE39-1;Q4LE39;Q4LE39-2;Q4LE39-3	S295	0.062122	7.332121	NA	3.697121	5.140666	FALSE	FALSE	FALSE	FALSE
CHD8	CHD8;HELSNF1;KIAA1564;CHD8;HELSNF1;KIAA1564	Q9HCK8	Q9HCK8-2;Q9HCK8;Q9HCK8-1;Q4G0D8;Q6DKH9;Q6P440;Q6ZNL7	T413	-0.067228	1.132673	0.282499	0.449315	0.617099	FALSE	FALSE	FALSE	FALSE
ZNF318	ZNF318;HRIHFB2436;ZNF318;HRIHFB2436	Q5VUA4	Q5VUA4-1;Q5VUA4;Q5VUA4-2	S709	-2.731398	-0.122871	-0.207811	-1.020693	1.482122	FALSE	FALSE	FALSE	FALSE
SLCO4C1	DKFZp313M176	Q6ZQN7	Q63HP3;Q6ZQN7;Q86UG5	S16	0.260146	0.175712	NA	0.217929	0.059704	FALSE	FALSE	FALSE	FALSE
PHIP	PHIP;WDR11	Q8WWQ0	Q8WWQ0;A7J992;Q9NWP3	S881	0.280125	0.161621	NA	0.220873	0.083795	FALSE	FALSE	FALSE	FALSE
PHIP	PHIP;WDR11	Q8WWQ0	Q8WWQ0;A7J992;Q9NWP3	S880	0.280125	0.161621	NA	0.220873	0.083795	FALSE	FALSE	FALSE	FALSE
PHIP	PHIP;WDR11	Q8WWQ0	Q8WWQ0;A7J992;Q9NWP3	S879	0.280125	0.161621	NA	0.220873	0.083795	FALSE	FALSE	FALSE	FALSE
GATAD2A	GATAD2A;GATAD2A	Q86YP4	Q86YP4-1;Q86YP4;Q86YP4-2	S126	-0.140325	-0.270664	-0.078388	-0.163126	0.098145	FALSE	FALSE	FALSE	FALSE
MYC	MYC	P01106	P01106;Q6LBK7	S308	-0.267375	-0.142871	-0.076623	-0.162289	0.096847	FALSE	FALSE	FALSE	FALSE
AFF1	AFF1;hCG_1816301;AFF1;AF4;FEL;MLLT2;PBM1;AFF1	P51825	Q14C88;Q6LA76;P51825;Q05D98;Q712L1;Q13718	S212	-0.219673	-0.140248	-0.100871	-0.153597	0.060516	FALSE	FALSE	FALSE	FALSE
PAG1	PAG1;CBP;PAG	Q9NWQ8	Q9NWQ8;A8K1A3	Y181	-0.20558	-1.245995	0.008551	-0.481008	0.671094	FALSE	FALSE	FALSE	FALSE
RASSF2	RASSF2;KIAA0168;RASSF2	P50749	P50749;A6NIX9;A8K5Z3;Q8IZA5	S145	-0.493987	-0.185614	0.000577	-0.226341	0.249785	FALSE	FALSE	FALSE	FALSE
RSL1D1	RSL1D1;CATX11;CSIG;PBK1;L12;RSL1D1	O76021	O76021;A0PJ87;Q32Q62;A0PJ61	S427	-0.308832	-0.251247	0.001637	-0.186147	0.165155	FALSE	FALSE	FALSE	FALSE
TACC1	TACC1;KIAA1103;TACC1;KIAA1103;TACC1;KIAA1103;TACC1;KIAA1103	O75410	O75410-2;O75410;O75410-1;Q5HYH0;O75410-7;O75410-3	S276	-0.267028	-0.52095	0.04991	-0.246023	0.286009	FALSE	FALSE	FALSE	FALSE
MAP4	MAP4;MAP4;MAP4;MAP4;MAP4;DKFZp547H1810	P27816	P27816-1;P27816;Q05D06;Q6NX68;Q59FT2;P27816-2;Q6ZUW9;Q86Y04;Q68D74;Q8TB56;Q8NDS5	S928	0.372451	0.045226	0.143433	0.187037	0.167913	FALSE	FALSE	FALSE	FALSE
SMCR8	SMCR8;SMCR8	Q8TEV9	Q8TEV9-1;Q8TEV9;A5PKZ5;Q8TEV9-2	S498	0.170246	0.14464	0.132182	0.149023	0.019407	FALSE	FALSE	FALSE	FALSE
CRAMP1L	CRAMP1L;C16orf34;HN1L;KIAA1426;CRAMP1L;CRAMP1L;C16orf34;HN1L;KIAA1426	Q96RY5	Q96RY5-1;Q96RY5;A2A287;A8MZL1;A7MD53;A8MQ73;Q96RY5-2	S1201	0.149259	0.170183	0.126576	0.148673	0.021809	FALSE	FALSE	FALSE	FALSE
LSP1	LSP1;WP34;LSP1;LSP1	P33241	P33241;A8K2L4;A8K7L8;Q53H48;Q6FHM3;Q9UEV8;Q9UEV7	T323	0.318693	0.023152	0.195977	0.179274	0.148477	FALSE	FALSE	FALSE	FALSE
SLC25A11	SLC25A11;SLC20A4	Q02978	Q02978;Q6IBH0	T18	0.967759	0.318362	-0.100113	0.395336	0.538081	FALSE	FALSE	FALSE	FALSE
XRN2	XRN2;XRN2	Q9H0D6	Q9H0D6-1;Q9H0D6;Q9H0D6-2	T478	-0.762926	-0.052973	NA	-0.407949	0.502013	FALSE	FALSE	FALSE	FALSE
LPXN	LPXN;LPXN;LDLP	O60711	A8MVU0;O60711;Q53FW6;Q6FI07	S127	NA	-0.115699	-0.38289	-0.249294	0.188932	FALSE	FALSE	FALSE	FALSE
REPS1	REPS1;REPS1;REPS1;RP3-509I19.2-005;REPS1	Q96D71	Q96D71-1;Q96D71;Q59GG6;Q5JWJ7;Q96D71-2;Q5JWJ6;Q5JWJ8;Q5JWJ9;Q96D71-3;Q5JWJ5	S340	-0.08712	-0.495797	NA	-0.291458	0.288978	FALSE	FALSE	FALSE	FALSE
SRRM2	SRRM2;KIAA0324;SRL300;SRM300;HSPC075;SRRM2;KIAA0324;SRL300;SRM300;HSPC075	Q9UQ35	Q9UQ35-1;Q9UQ35;A0AUK8;O60382;Q9UQ35-2;A6NKB9;Q05BI2;Q05CV9;Q9UQ39	S1083	-0.390671	-0.112367	NA	-0.251519	0.19679	FALSE	FALSE	FALSE	FALSE
CCAR1	CCAR1;CARP1;DIS	Q8IX12	Q8IX12;A0JLT7;A1L4P7;A8K9D4;Q5EBM3	T861	0.240559	0.186862	NA	0.21371	0.037969	FALSE	FALSE	FALSE	FALSE
TNKS1BP1	TNKS1BP1;hCG_1811635;TNKS1BP1;KIAA1741;TAB182;TNKS1BP1;KIAA1741;TAB182	Q9C0C2	A7E2F8;Q9C0C2-1;Q9C0C2;Q9C0C2-2	S691	-0.376864	-0.161694	-0.02894	-0.189166	0.175581	FALSE	FALSE	FALSE	FALSE
HIST1H1E	HIST1H1E;H1F4	P10412	P10412;A3R0T7;A3R0T8;Q4VB24	T18	-0.224713	-0.132575	-0.102442	-0.153243	0.063702	FALSE	FALSE	FALSE	FALSE
AKAP13	AKAP13;BRX;HT31;LBC;AKAP13;BRX;HT31;LBC;AKAP13;BRX;HT31;LBC;AKAP13;AKAP13;BRX;HT31;LBC;AKAP13;BRX;HT31;LBC;AKAP13;BRX;HT31;LBC	Q12802	Q12802-6;Q12802;Q12802-4;Q12802-2;A8MVN0;Q12802-1;A8MPW5;Q12802-3;Q12802-7;A8MYJ1	S1929	0.257855	0.09213	0.125585	0.158524	0.087635	FALSE	FALSE	FALSE	FALSE
UBE2O	UBE2O;KIAA1734	Q9C0C9	Q9C0C9;A6NDU5	S839	0.084609	0.178209	0.195096	0.152638	0.059517	FALSE	FALSE	FALSE	FALSE
GTF2F1	GTF2F1;RAP74	P35269	P35269;Q6IBK5	S436	0.455965	-0.037846	0.254715	0.224278	0.248309	FALSE	FALSE	FALSE	FALSE
ACIN1	ACIN1;ACINUS;KIAA0670	Q9UKV3	Q9UKV3-1;Q9UKV3;Q69YJ6	S657	0.354791	-0.022314	0.263515	0.198664	0.196739	FALSE	FALSE	FALSE	FALSE
RPRD2	RPRD2;KIAA0460;HSPC099;RPRD2;KIAA0460;HSPC099;RPRD2;KIAA0460;HSPC099	Q5VT52	Q5VT52-1;Q5VT52;A8K6N8;Q9P0D7;Q5VT52-3;Q5VT52-2	S476	0.872159	NA	0.041664	0.456911	0.587249	FALSE	FALSE	FALSE	FALSE
PALB2	PALB2;FANCN	Q86YC2	Q86YC2;A6NIE1	S380	NA	0.091268	0.46999	0.280629	0.267797	FALSE	FALSE	FALSE	FALSE
SDCCAG3	SDCCAG3;SDCCAG3;SDCCAG3;SDCCAG3;SDCCAG3;SDCCAG3	Q96C92	Q5SXN2;A6NCP1;Q5SXN3;Q6V704;Q5SXN4;Q96C92;O60525;Q9NVY5;Q5SXN1	S174	-0.327783	-0.162431	-0.038599	-0.176271	0.145088	FALSE	FALSE	FALSE	FALSE
PPP6R1	SAPS1;KIAA1115;PP6R1;SAPS1;KIAA1115;PP6R1	Q9UPN7	Q2M2H3;Q9UPN7;Q96ID3	S592	0.038296	0.571793	0.119157	0.243082	0.287529	FALSE	FALSE	FALSE	FALSE
BAG6	BAT3;G3;BAT3;G3;BAT3;G3	P46379	A2ADJ7;A3KQ44;A6NGY6;A6PWF7;Q5STX3;P46379-1;P46379;Q5HYL9;Q5SQ41;Q5SRP9;Q5STC1;P46379-2;A3KQ42	S1116	0.037593	0.904467	NA	0.47103	0.612973	FALSE	FALSE	FALSE	FALSE
RREB1	RREB1;FINB;RREB1;FINB;RREB1;FINB;RREB1;FINB	Q92766	Q92766-2;Q92766;Q92766-1;Q92766-3;Q92766-4	S1708	0.211884	0.049084	0.220578	0.160515	0.0966	FALSE	FALSE	FALSE	FALSE
FLNA	FLNA;FLN;FLN1;FLNA;XX-FW83128A1.1-001;hCG_41341;FLNA;XX-FW83128A1.1-010;FLNA;XX-FW83128A1.1-015	P21333	P21333;Q5HY55;Q60FE5;Q8NF52;Q5HY53;Q60FE6;Q6NXF2;Q8TES4;Q5HY54;Q86TQ3;Q96C61;Q5HY89	S1630	0.299069	NA	0.147307	0.223188	0.107312	FALSE	FALSE	FALSE	FALSE
LSP1	LSP1;WP34;LSP1;LSP1	P33241	P33241;A8K2L4;A8K7L8;Q53H48;Q6FHM3;Q9UEV8;Q9UEV7	T312	0.336055	0.129908	NA	0.232981	0.145768	FALSE	FALSE	FALSE	FALSE
VPRBP	VPRBP;DCAF1;KIAA0800;RIP;VPRBP;DCAF1;KIAA0800;RIP;VPRBP;DCAF1;KIAA0800;RIP	Q9Y4B6	Q9Y4B6-1;Q9Y4B6;Q9Y4B6-2;Q9Y4B6-3	T906	-0.656353	-0.05686	NA	-0.356607	0.423906	FALSE	FALSE	FALSE	FALSE
VPRBP	VPRBP;DCAF1;KIAA0800;RIP;VPRBP;DCAF1;KIAA0800;RIP;VPRBP;DCAF1;KIAA0800;RIP	Q9Y4B6	Q9Y4B6-1;Q9Y4B6;Q9Y4B6-2;Q9Y4B6-3	S899	-0.656353	-0.05686	NA	-0.356607	0.423906	FALSE	FALSE	FALSE	FALSE
BRAF	BRAF;BRAF1;RAFB1	P15056	P15056;A4D1T4;Q75MQ8	S446	0.033723	-0.262313	-0.386544	-0.205045	0.215907	FALSE	FALSE	FALSE	FALSE
SRRM2	SRRM2;KIAA0324;SRL300;SRM300;HSPC075;SRRM2;KIAA0324;SRL300;SRM300;HSPC075	Q9UQ35	Q9UQ35-1;Q9UQ35;A0AUK8;O60382;Q9UQ35-2;A6NKB9;Q05BI2;Q05CV9;Q9UQ39	S913	0.129217	NA	0.335826	0.232522	0.146095	FALSE	FALSE	FALSE	FALSE
GNL1	GNL1;HSR1;HSR1;GNL1;DADB-87H23.2-002;DAMA-199F12.2-002;DAMC-32J6.2-002;DAQB-256B5.1-002;DASS-249B18.3-002;XXbac-BCX98J21.2-002;XXbac-BPG249D20.1-002	P36915	P36915-1;P36915;Q6P458;Q0EFC6;Q86Z07;A2AB27	T48	0.146134	0.296876	NA	0.221505	0.10659	FALSE	FALSE	FALSE	FALSE
DENND3	DENND3;KIAA0870;DENND3;KIAA0870	A2RUS2	A2RUS2-1;A2RUS2;A2RUS2-2	S552	-0.270025	-0.036595	-0.191187	-0.165936	0.118746	FALSE	FALSE	FALSE	FALSE
FAM76B	FAM76B;FAM76B	Q5HYJ3	Q5HYJ3-1;Q5HYJ3;Q5HYJ3-2	S193	0.171079	2.441668	0.104605	0.905784	1.33053	FALSE	FALSE	FALSE	FALSE
UBE2J1	UBE2J1;NCUBE1;CGI-76;HSPC153;HSPC205	Q9Y385	Q9Y385;A8K3F9;Q53F25	S268	-0.214675	-0.013028	-0.298673	-0.175459	0.146805	FALSE	FALSE	FALSE	FALSE
LYSMD2	LYSMD2	Q8IV50	Q8IV50-1;Q8IV50	S4	0.139469	0.084619	0.242572	0.155554	0.080195	FALSE	FALSE	FALSE	FALSE
AKAP11	AKAP11;AKAP220;KIAA0629;DKFZp781I12161	Q9UKA4	Q9UKA4;Q6AI61	T1100	-0.020919	0.827233	0.185105	0.330473	0.442368	FALSE	FALSE	FALSE	FALSE
SMARCAD1	SMARCAD1;KIAA1122;SMARCAD1;KIAA1122	Q9H4L7	Q9H4L7-2;Q9H4L7;Q9H4L7-1;Q05D56	S152	0.061984	0.960938	0.093087	0.372003	0.51027	FALSE	FALSE	FALSE	FALSE
YWHAE	YWHAE	P62258	P62258;Q4VJB6;Q53XZ5	S210	0.362105	NA	0.11703	0.239568	0.173294	FALSE	FALSE	FALSE	FALSE
CTPS1	CTPS	P17812	P17812	S568	0.182184	0.013415	0.362217	0.185939	0.174431	FALSE	FALSE	FALSE	FALSE
KIAA1967	KIAA1967;DBC1;KIAA1967;DBC1	Q8N163	Q8N163-1;Q8N163;A6NL03;Q8N163-2;A6NIK5	S689	0.055196	0.491998	0.101381	0.216192	0.239969	FALSE	FALSE	FALSE	FALSE
GTSE1	GTSE1;GTSE1	Q9NYZ3	A8MRT0;Q9NYZ3;Q20WK2	S690	-5.133451	-0.277032	-0.239345	-1.883276	2.814797	TRUE	FALSE	FALSE	FALSE
GTSE1	GTSE1;GTSE1	Q9NYZ3	A8MRT0;Q9NYZ3;Q20WK2	S707	-5.133451	-0.277032	-0.239345	-1.883276	2.814797	FALSE	FALSE	FALSE	FALSE
SCAP	SCAP;KIAA0199;PSEC0227;SCAP;KIAA0199;PSEC0227;SCAP;KIAA0199;PSEC0227	Q12770	Q12770-1;Q12770;Q12770-2;A8K619;Q12770-4	S838	-0.262936	-0.161952	NA	-0.212444	0.071407	FALSE	FALSE	FALSE	FALSE
THRAP3	THRAP3;TRAP150	Q9Y2W1	Q9Y2W1;Q05D20;Q6P0P7;Q6PJV4;Q7Z5U1	S240	NA	-0.206768	-0.207461	-0.207115	0.00049	FALSE	FALSE	FALSE	FALSE
INF2	INF2;INF2;C14orf151;C14orf173	Q27J81	A8MSL0;Q27J81;Q6P1X7;Q9H6N1;Q27J83;Q69YL8;Q6PK22	S1147	-0.162993	-0.241473	NA	-0.202233	0.055494	FALSE	FALSE	FALSE	FALSE
POLR2A	POLR2A	P24928	P24928;A6NN93;Q6NX41	T1887	-0.253859	-0.161597	NA	-0.207728	0.065239	FALSE	FALSE	FALSE	FALSE
LRRC8D	LRRC8D;LRRC5;UNQ213/PRO239;LRRC8D	Q7L1W4	Q7L1W4;Q53GZ4;Q658W7;Q659A9;Q5VW99;Q96GG5	S242	-0.166098	-0.231198	NA	-0.198648	0.046033	FALSE	FALSE	FALSE	FALSE
HUWE1	HUWE1;KIAA0312;KIAA1578;UREB1;HSPC272;HUWE1;KIAA0312;KIAA1578;UREB1;HSPC272;HUWE1;KIAA0312;KIAA1578;UREB1;HSPC272;HUWE1;RP3-339A18.4-002	Q7Z6Z7	Q7Z6Z7-1;Q7Z6Z7;Q7Z6Z7-3;Q7Z6Z7-2;Q5H924	S3119	-0.330157	-0.120484	NA	-0.22532	0.148261	FALSE	FALSE	FALSE	FALSE
ANKRD17	ANKRD17;GTAR;KIAA0697;ANKRD17;GTAR;KIAA0697;ANKRD17;GTAR;KIAA0697	O75179	O75179-1;O75179;O75179-2;A6NEH7;O75179-4	S1696	-0.022991	-0.27414	-3.490278	-1.26247	1.933421	FALSE	FALSE	FALSE	FALSE
IRF2BPL	EAP1;C14orf4;KIAA1865;My039	Q9H1B7	Q9H1B7	S658	NA	-0.115699	-0.361435	-0.238567	0.173762	FALSE	FALSE	FALSE	FALSE
AKAP13	AKAP13;BRX;HT31;LBC;AKAP13;BRX;HT31;LBC;AKAP13;BRX;HT31;LBC;AKAP13;AKAP13;BRX;HT31;LBC;AKAP13;BRX;HT31;LBC;AKAP13;BRX;HT31;LBC	Q12802	Q12802-6;Q12802;Q12802-4;Q12802-2;A8MVN0;Q12802-1;A8MPW5;Q12802-3;Q12802-7;A8MYJ1	S2718	NA	-0.158207	-0.228469	-0.193338	0.049683	FALSE	FALSE	FALSE	FALSE
RBM6	RBM6;DEF3	P78332	P78332;A8K6Q4;Q86SS3	S912	NA	-0.434455	-0.084502	-0.259479	0.247454	FALSE	FALSE	FALSE	FALSE
JRKL	JRKL	Q9Y4A0	Q9Y4A0;A8K3G4;Q32MC2	S461	-0.237575	NA	-0.171482	-0.204528	0.046734	FALSE	FALSE	FALSE	FALSE
JRKL	JRKL	Q9Y4A0	Q9Y4A0;A8K3G4;Q32MC2	S460	-0.237575	NA	-0.171482	-0.204528	0.046734	FALSE	FALSE	FALSE	FALSE
NCOA5	NCOA5;KIAA1637	Q9HCD5	Q9HCD5	T379	-0.319235	NA	-0.125132	-0.222183	0.137251	FALSE	FALSE	FALSE	FALSE
WDR59	WDR59;KIAA1923;FP977;WDR59;KIAA1923;FP977;WDR59;KIAA1923;FP977	Q6PJI9	Q6PJI9-1;Q6PJI9;Q6PJI9-3;Q6PJI9-2	S595	-0.208744	NA	-0.191623	-0.200184	0.012107	FALSE	FALSE	FALSE	FALSE
MSL1	MSL1;MSL1L1;MSL1;MSL1L1	Q68DK7	Q0VF46;Q68DK7;Q69Z03	T402	-0.427246	NA	-0.094395	-0.260821	0.235361	FALSE	FALSE	FALSE	FALSE
PRPF4B	PRPF4B;KIAA0536;PRP4;PRP4H;PRP4K	Q13523	Q13523;A8K5C9;Q5D0F6;Q5TAY8;Q8IVC3	S565	-0.158864	-0.187007	NA	-0.172936	0.0199	FALSE	FALSE	FALSE	FALSE
RBBP6	RBBP6;P2PR;PACT;RBQ1;My038;RBBP6;P2PR;PACT;RBQ1;My038;RBBP6;P2PR;PACT;RBQ1;My038	Q7Z6E9	Q7Z6E9-1;Q7Z6E9;A6NFG6;Q7Z6E9-2;Q7Z6E9-4	S1699	-0.217994	-0.14283	NA	-0.180412	0.053149	FALSE	FALSE	FALSE	FALSE
HYLS1	HYLS1;HLS	Q96M11	Q96M11	S179	-0.226949	-0.136585	NA	-0.181767	0.063897	FALSE	FALSE	FALSE	FALSE
LASP1	LASP1;MLN50;LASP1;MLN50	Q14847	Q14847-1;Q14847;A8K1D2;Q14847-2	T68	-0.186262	NA	-0.203967	-0.195115	0.012519	FALSE	FALSE	FALSE	FALSE
DYNC1LI1	DYNC1LI1;DNCLI1	Q9Y6G9	Q9Y6G9;A2RRG7;Q6MZE7	T513	-0.150097	NA	-0.251668	-0.200882	0.071821	FALSE	FALSE	FALSE	FALSE
C14orf43	C14orf43;C14orf117	Q6PJG2	Q6PJG2;A0PJD3	S709	-0.230482	NA	-0.162129	-0.196306	0.048333	FALSE	FALSE	FALSE	FALSE
HSP90AB1;HSP90AA1	HSP90AA1;HSP90A;HSPC1;HSPCA;HSP90AA1;HSP90A;HSPC1;HSPCA;HSP90AB1;HSP90B;HSPC2;HSPCB	P08238;P07900	P07900-2;P07900;Q86SX1;P07900-1;A8K500;Q2VPJ6;Q8TBA7;Q96HX7;O75322;Q86U12;P08238;A8K3W9;Q6PK50;Q9H6X9	S307	NA	-0.275484	-0.102543	-0.189013	0.122288	FALSE	FALSE	FALSE	FALSE
FAM53C	FAM53C;C5orf6	Q9NYF3	Q9NYF3	S122	-0.262434	-0.119289	NA	-0.190862	0.101219	FALSE	FALSE	FALSE	FALSE
MTDH	MTDH;AEG1;LYRIC	Q86UE4	Q86UE4;Q05DH2;Q52QU9	S216	-0.098822	-0.264956	NA	-0.181889	0.117474	FALSE	FALSE	FALSE	FALSE
WDR62	WDR62;C19orf14;DKFZp434J046	O43379	O43379-1;O43379;A2VCQ6;Q9UFV9	S1233	NA	-0.195096	-0.144345	-0.16972	0.035886	FALSE	FALSE	FALSE	FALSE
NUP98	NUP98;ADAR2;NUP98;ADAR2;NUP98;ADAR2;NUP98;ADAR2	P52948	P52948-5;P52948;P52948-1;A8KA17;P52948-2;P52948-4;Q9HDC8	S1026	-0.194113	-0.148479	NA	-0.171296	0.032268	FALSE	FALSE	FALSE	FALSE
PAG1	PAG1;CBP;PAG	Q9NWQ8	Q9NWQ8;A8K1A3	S419	-0.190273	NA	-0.179319	-0.184796	0.007746	FALSE	FALSE	FALSE	FALSE
TSC22D4	TSC22D4;TILZ2;TSC22D4;hCG_1770615	Q9Y3Q8	Q9Y3Q8;A4D2C3;Q8IV54;A8MWR6	S306	-0.210129	-0.134352	NA	-0.17224	0.053582	FALSE	FALSE	FALSE	FALSE
9-Sep	SEPT9;KIAA0991;MSF;SEPT9;KIAA0991;MSF;SEPT9;KIAA0991;MSF;SEPT9	Q9UHD8	Q9UHD8-2;Q9UHD8;Q9UHD8-1;A8K2V3;Q96QF2;Q9UHD8-5;Q1WWK5	S67	-0.099958	NA	-0.341181	-0.220569	0.17057	FALSE	FALSE	FALSE	FALSE
UBXN7	UBXN7;KIAA0794;UBXD7	O94888	O94888-1;O94888	S278	-0.226088	-0.125652	NA	-0.17587	0.071019	FALSE	FALSE	FALSE	FALSE
MAP3K2	MAP3K2;MAPKKK2;MEKK2	Q9Y2U5	Q9Y2U5;Q96K88	S153	NA	-0.315334	-0.081484	-0.198409	0.165357	FALSE	FALSE	FALSE	FALSE
PRRC2C	BAT2D1;KIAA1096;XTP2;BAT2D1;KIAA1096;XTP2;BAT2D1;KIAA1096;XTP2;BAT2D1;KIAA1096;XTP2	Q9Y520	Q9HA05;Q9NXL3;Q9UF29;Q9UPQ6;Q05DM8;Q6PD54;Q9H2N2;Q49A39;Q9Y520;Q9NSM8	S2143	-0.300573	-0.105545	NA	-0.203059	0.137906	FALSE	FALSE	FALSE	FALSE
NUP153	NUP153	P49790	P49790;A6NK43;Q4LE47;Q5T9I7;Q7Z743	S320	-0.25441	-0.114847	NA	-0.184629	0.098686	FALSE	FALSE	FALSE	FALSE
RANBP2	RANBP2;NUP358	P49792	P49792;Q13073;Q5JC45;Q5JC46	S18	NA	-0.287235	-0.085359	-0.186297	0.142748	FALSE	FALSE	FALSE	FALSE
PAK4	PAK4;KIAA1142;PAK4;KIAA1142;PAK4;KIAA1142	O96013	O96013-1;O96013;A8K724;O96013-4;O96013-2	S99	NA	-0.537183	-0.053673	-0.295428	0.341893	FALSE	FALSE	FALSE	FALSE
RAB11B;RAB11A;RAB25	RAB11B;YPT3;RAB11A;RAB11;RAB25;CATX8	Q15907;P62491;P57735	Q15907;A5YM50;Q5U0I1;Q6FHR0;Q6FI42;P62491;A6NF77;P57735;Q5VYA2	S78	-0.064578	-0.365357	NA	-0.214967	0.212683	FALSE	FALSE	FALSE	FALSE
PARP10	PARP10	Q53GL7	Q53GL7;A2RUM0;Q96K72;A6NIA3;Q8N7W4	S457	-0.471829	NA	-0.066178	-0.269003	0.286838	FALSE	FALSE	FALSE	FALSE
KIAA0528	KIAA0528;KIAA0528	Q86YS7	Q86YS7-1;Q86YS7;Q86YS7-2	S661	NA	-0.148999	-0.179735	-0.164367	0.021734	FALSE	FALSE	FALSE	FALSE
C12orf45	C12orf45	Q8N5I9	Q8N5I9	S178	-0.270373	-0.107887	NA	-0.18913	0.114895	FALSE	FALSE	FALSE	FALSE
DYNC1I2	DYNC1I2;DNCI2;DNCIC2;DYNC1I2;DNCI2;DNCIC2;DYNC1I2;DNCI2;DNCIC2	Q13409	Q13409-2;Q13409;Q32LY9;Q13409-3;Q5BJF8;Q7Z4X1;Q13409-6	S73	-0.133432	NA	-0.238374	-0.185903	0.074205	FALSE	FALSE	FALSE	FALSE
SRRM2	SRRM2;KIAA0324;SRL300;SRM300;HSPC075;SRRM2;KIAA0324;SRL300;SRM300;HSPC075	Q9UQ35	Q9UQ35-1;Q9UQ35;A0AUK8;O60382;Q9UQ35-2;A6NKB9;Q05BI2;Q05CV9;Q9UQ39	S1443	-0.184474	NA	-0.165353	-0.174914	0.01352	FALSE	FALSE	FALSE	FALSE
NCOR1	NCOR1;KIAA1047;NCOR1;KIAA1047;NCOR1;NCOR1;NCOR1	O75376	O75376-2;O75376;A5PKW7;O75376-1;Q9NSZ0;Q7Z516;Q86YY1;Q86YY2;Q86YY0;Q6NTH1;Q6PDT8;Q86W52;Q05CG3;Q6PGR4;Q3B773;A6NGY8	S158	NA	-0.146134	-0.173938	-0.160036	0.01966	FALSE	FALSE	FALSE	FALSE
SRRM2	SRRM2;KIAA0324;SRL300;SRM300;HSPC075;SRRM2;KIAA0324;SRL300;SRM300;HSPC075	Q9UQ35	Q9UQ35-1;Q9UQ35;A0AUK8;O60382;Q9UQ35-2;A6NKB9;Q05BI2;Q05CV9;Q9UQ39	S1818	NA	-0.349932	-0.061451	-0.205691	0.203987	FALSE	FALSE	FALSE	FALSE
GAPVD1	GAPVD1;GAPEX5;KIAA1521;RAP6;GAPVD1;GAPEX5;KIAA1521;RAP6;GAPVD1;GAPEX5;KIAA1521;RAP6;GAPVD1;GAPEX5;KIAA1521;RAP6;GAPVD1;GAPEX5;KIAA1521;RAP6	Q14C86	A6PWC0;Q2Q1W1;Q9P207;Q9Y4N0;Q14C86;Q14C76;Q8ND92;Q96CZ4;Q9NXQ1;A8MYK3;Q8WU86	Y460	NA	-0.166891	-0.14476	-0.155826	0.015649	FALSE	FALSE	FALSE	FALSE
NCOR2	NCOR2;CTG26;NCOR2;CTG26	Q9Y618	Q9Y618-1;Q9Y618;Q59GM0;Q9Y618-2;Q56D06;Q9BT61	S221	-0.073014	NA	-0.370005	-0.221509	0.210004	FALSE	FALSE	FALSE	FALSE
UBE2O	UBE2O;KIAA1734	Q9C0C9	Q9C0C9;A6NDU5	S429	-0.220009	-0.114234	NA	-0.167121	0.074795	FALSE	FALSE	FALSE	FALSE
LRRFIP2	LRRFIP2;LRRFIP2	Q9Y608	Q9Y608-1;Q9Y608;A8K649;Q9Y608-2	S91	NA	0.146802	0.243791	0.195297	0.068581	FALSE	FALSE	FALSE	FALSE
ADNP	ADNP;ADNP1;KIAA0784	Q9H2P0	Q9H2P0;Q6DHZ8	S1071	NA	0.104821	0.365804	0.235313	0.184543	FALSE	FALSE	FALSE	FALSE
EEPD1	EEPD1;KIAA1706	Q7L9B9	Q7L9B9;Q9C0F7	S110	NA	0.150014	0.241596	0.195805	0.064759	FALSE	FALSE	FALSE	FALSE
PARF	PARF;C9orf86;PARF;C9orf86	Q3YEC7	Q3YEC7-2;Q3YEC7;Q3YEC7-1;Q9NW45;Q9NWD6;Q5T5S5	S472	NA	0.187355	0.198243	0.192799	0.007699	FALSE	FALSE	FALSE	FALSE
PARF	PARF;C9orf86;PARF;C9orf86	Q3YEC7	Q3YEC7-2;Q3YEC7;Q3YEC7-1;Q9NW45;Q9NWD6;Q5T5S5	S471	NA	0.187355	0.198243	0.192799	0.007699	FALSE	FALSE	FALSE	FALSE
FAM117B	FAM117B;ALS2CR13;FAM117B;ALS2CR13	Q6P1L5	Q6P1L5-1;Q6P1L5;Q6P1L5-2	T95	-0.173954	NA	-0.15547	-0.164712	0.01307	FALSE	FALSE	FALSE	FALSE
MIER2	MIER2;KIAA1193	Q8N344	Q8N344	S178	-0.21922	-0.109963	NA	-0.164591	0.077256	FALSE	FALSE	FALSE	FALSE
MIER2	MIER2;KIAA1193	Q8N344	Q8N344	S177	-0.21922	-0.109963	NA	-0.164591	0.077256	FALSE	FALSE	FALSE	FALSE
ARHGEF2	ARHGEF2;KIAA0651;LFP40;ARHGEF2;RP11-336K24.3-004;ARHGEF2;KIAA0651;LFP40;ARHGEF2;KIAA0651;LFP40	Q92974	Q9H023;Q5VY93;Q5VY92;Q8WUG4;Q92974;Q8TDA3	S244	-0.266941	NA	-0.093263	-0.180102	0.122808	FALSE	FALSE	FALSE	FALSE
NUP153	NUP153	P49790	P49790;A6NK43;Q4LE47;Q5T9I7;Q7Z743	S334	-0.156072	NA	-0.165208	-0.16064	0.00646	FALSE	FALSE	FALSE	FALSE
NCAPD3	NCAPD3;CAPD3;KIAA0056	P42695	P42695;A6NFS2;Q96FA6	S1370	NA	-0.057554	-0.553236	-0.305395	0.3505	FALSE	FALSE	FALSE	FALSE
NFATC2	NFATC2;NFAT1;NFATP;NFATC2;NFAT1;NFATP	Q13469	Q13469-1;Q13469;Q13469-2	S757	-0.257131	NA	-0.093525	-0.175328	0.115687	FALSE	FALSE	FALSE	FALSE
SUN2	UNC84B;FRIGG;KIAA0668;RAB5IP;SUN2	Q9UH99	Q9UH99;A8K129;Q2T9F7;Q504T5;Q6NT72	S38	NA	0.144203	0.236768	0.190486	0.065453	FALSE	FALSE	FALSE	FALSE
NDRG3	NDRG3;RP3-460J8.1-003;hCG_1785125;NDRG3;NDRG3;NDRG3	Q9UGV2	Q5TH30;Q9UGV2-1;Q9UGV2;Q9UGV2-2;A2A2S8;Q9UGV2-3;A6NP49	T345	NA	-0.094506	-0.259081	-0.176793	0.116372	FALSE	FALSE	FALSE	FALSE
PACS1	PACS1;KIAA1175;PACS1;KIAA1175	Q6VY07	Q6VY07-2;Q6VY07;Q6VY07-1;Q9NTH2	S430	-0.210747	NA	-0.113809	-0.162278	0.068545	FALSE	FALSE	FALSE	FALSE
ZNF318	ZNF318;HRIHFB2436	Q5VUA4	Q5VUA4-2;Q5VUA4	S40	NA	-0.080112	-0.309681	-0.194897	0.16233	FALSE	FALSE	FALSE	FALSE
INPPL1	INPPL1;SHIP2;INPPL1;SHIP2	O15357	O15357-1;O15357;O15357-2	S980	-0.271931	NA	-0.085145	-0.178538	0.132078	FALSE	FALSE	FALSE	FALSE
NECAP1	NECAP1;NECAP1;hCG_22219	Q8NC96	Q8NC96-1;Q8NC96;A8K3C2	T211	-0.289263	NA	-0.075383	-0.182323	0.151236	FALSE	FALSE	FALSE	FALSE
CDCA3	CDCA3;C8;GRCC8;TOME1	Q99618	Q99618;A8K5V6	T37	-0.083974	-0.228234	-0.140778	-0.150996	0.072671	FALSE	FALSE	FALSE	FALSE
FAM129B	C9orf88 variant protein;FAM129B;C9orf88	Q96TA1	Q4LE55;Q5VVW7;Q6NWY7;Q96TA1;Q2YD88;Q5VVW6;Q9H6L6;Q9H8K1	S665	-0.147226	-0.1811	-0.104938	-0.144421	0.038159	FALSE	FALSE	FALSE	FALSE
ITGB1BP1	ITGB1BP1;ICAP1;ITGB1BP1;hCG_1686416;ITGB1BP1;ICAP1	O14713	O14713-1;O14713;A8K1A2;Q53RS0;Q6IAZ8;A8MPU2;O14713-2	S25	-0.093194	-0.269754	-0.101188	-0.154712	0.099709	FALSE	FALSE	FALSE	FALSE
SDCCAG3	SDCCAG3;SDCCAG3;SDCCAG3;SDCCAG3;SDCCAG3;SDCCAG3	Q96C92	Q5SXN2;A6NCP1;Q5SXN3;Q6V704;Q5SXN4;Q96C92;O60525;Q9NVY5;Q5SXN1	S170	-0.300457	-0.162431	-0.038599	-0.167162	0.130993	FALSE	FALSE	FALSE	FALSE
PCF11	PCF11;KIAA0824	O94913	O94913;A6H8W7	S487	NA	0.235233	0.163241	0.199237	0.050906	FALSE	FALSE	FALSE	FALSE
KIF13B	KIF13B;GAKIN;KIAA0639	Q9NQT8	Q9NQT8;A0JLQ2;Q05C91	S1410	NA	0.227304	0.166266	0.196785	0.04316	FALSE	FALSE	FALSE	FALSE
SRRM1	SRRM1;SRM160	Q8IYB3	Q8IYB3-2;Q8IYB3;A6NJY5;Q5VVN3	T881	NA	0.175258	0.195285	0.185271	0.014161	FALSE	FALSE	FALSE	FALSE
MST4	MST4;MST4;MASK;MST4;RP6-213H19.1;hCG_1783468	Q9P289	Q499L9;Q9P289;Q8NBY1;Q9BXC3;Q8NC04;Q96SR7;Q9NWX4	T178	NA	0.227845	0.16543	0.196637	0.044134	FALSE	FALSE	FALSE	FALSE
SYMPK	SYMPK;SPK	Q92797	Q92797-1;Q92797	S1259	0.331705	0.115189	NA	0.223447	0.1531	FALSE	FALSE	FALSE	FALSE
AHDC1	AHDC1	Q5TGY3	Q5TGY3;Q6ZUQ6;Q99769;Q9NUF5	S596	-0.029087	-0.379288	NA	-0.204188	0.247629	FALSE	FALSE	FALSE	FALSE
MDC1	MDC1;KIAA0170;NFBD1;MDC1;KIAA0170;NFBD1;MDC1;KIAA0170;NFBD1	Q14676	Q14676-1;Q14676;A2BF04;Q0EFC2;Q2L6H7;Q14676-2;A1Z5I7;A2AB04;A2RRA8;A7YY86;Q2TAZ4	T341	-0.259599	-0.084471	NA	-0.172035	0.123834	FALSE	FALSE	FALSE	FALSE
GIT1	GIT1;GIT1	Q9Y2X7	Q59FC3;Q9Y2X7-1;Q9Y2X7;Q6NWZ0;Q6PIN6	Y607	-0.289351	NA	-0.069679	-0.179515	0.155332	FALSE	FALSE	FALSE	FALSE
ZFP106	ZFP106;SH3BP3;ZNF474	Q9H2Y7	Q9H2Y7;Q05C49;Q0VGA6	S861	-0.096383	-0.189919	-0.136831	-0.141044	0.04691	FALSE	FALSE	FALSE	FALSE
SURF2	SURF2	Q15527	Q15527;Q6IBP9	T190	-0.081385	-0.167193	-0.17674	-0.141772	0.052515	FALSE	FALSE	FALSE	FALSE
PPP1R10	PPP1R10;CAT53;FB19;PNUTS	Q96QC0	Q96QC0;Q2L6I0;Q58F28	S313	-0.107539	-0.158724	-0.147618	-0.13796	0.026924	FALSE	FALSE	FALSE	FALSE
PDLIM2	PDLIM2;PP6345;PDLIM2;PP6345;PDLIM2;PP6345;PDLIM2;PP6345	Q96JY6	Q96JY6-3;Q96JY6;Q96JY6-1;Q96JY6-4;Q96JY6-2	S384	-0.87139	-0.127237	-0.010687	-0.336438	0.466933	FALSE	FALSE	FALSE	FALSE
PATL1	PATL1;OK/KNS-cl.5	Q86TB9	Q2TA86;Q86TB9;Q8N9M6;Q8NI63	S41	-0.052588	-0.340333	-0.116364	-0.169762	0.151122	FALSE	FALSE	FALSE	FALSE
RBL1	RBL1;RBL1	P28749	P28749-1;P28749;A8K2W5;P28749-2	T385	-0.150033	-0.156429	-0.106234	-0.137565	0.027322	FALSE	FALSE	FALSE	FALSE
CCDC86	CCDC86;CYCLON	Q9H6F5	Q9H6F5;Q6ZW18	S58	-0.206504	-0.331923	-0.00109	-0.179839	0.167021	FALSE	FALSE	FALSE	FALSE
FNBP1	FNBP1;FBP17;KIAA0554;FNBP1;FBP17;KIAA0554;FNBP1;FNBP1;FBP17;KIAA0554;FNBP1;FBP17;KIAA0554	Q96RU3	Q96RU3-1;Q96RU3;A8MPY8;Q96RU3-2;A8MS86;Q96RU3-3;Q5TC89;Q96RU3-4	S296	-0.030295	-0.23381	-0.207586	-0.15723	0.110708	FALSE	FALSE	FALSE	FALSE
HNRNPA1L2;HNRNPA1	HNRNPA1;HNRPA1;HNRNPA1;HNRPA1;HNRNPA1;HNRPA1	Q32P51;P09651	P09651-1;P09651;P09651-2;A8K4Z8;Q0VAC0;Q32P51;Q3MI39;Q6IPF2;Q9BSM5;Q3MIB7;A8MYG3;A6NNX4	S365	-0.288258	-0.075867	NA	-0.182063	0.150184	FALSE	FALSE	FALSE	FALSE
KIAA0528	KIAA0528;KIAA0528	Q86YS7	Q86YS7-1;Q86YS7;Q86YS7-2	S659	-0.260714	-0.150689	-0.051384	-0.154262	0.10471	FALSE	FALSE	FALSE	FALSE
FYB	FYB;FYB;SLAP130	O15117	A8K2Y8;Q05DE9;Q9NZI9;O15117	S209	NA	-0.375289	-0.025919	-0.200604	0.247042	FALSE	FALSE	FALSE	FALSE
RRP1B	RRP1B;KIAA0179;RRP1B;KIAA0179	Q14684	Q14684-1;Q14684;Q6PJM8;Q14684-2	S245	-0.163413	-0.237772	-0.045357	-0.148847	0.097031	FALSE	FALSE	FALSE	FALSE
ZNF609	ZNF609;KIAA0295	O15014	O15014	T840	-0.11352	-0.14104	-0.159283	-0.137948	0.023038	FALSE	FALSE	FALSE	FALSE
ASMTL	ASMTL;ASMTL	O95671	O95671-1;O95671;A6ND50;A6NIX6;O95671-2;Q5JQ52	S224	-0.183589	-0.147958	-0.087457	-0.139668	0.048599	FALSE	FALSE	FALSE	FALSE
EIF4G1	EIF4G1;EIF4F;EIF4G;EIF4GI;EIF4G1;EIF4F;EIF4G;EIF4GI;EIF4G1;EIF4F;EIF4G;EIF4GI;EIF4G1;EIF4F;EIF4G;EIF4GI;EIF4G1;EIF4F;EIF4G;EIF4GI	Q04637	Q04637-1;Q04637;Q04637-3;Q04637-4;Q04637-5;Q04637-6;Q96I65	S1232	-0.063922	-0.164747	-0.201054	-0.143241	0.07105	FALSE	FALSE	FALSE	FALSE
OTUD4	OTUD4;HIN1;KIAA1046;OTUD4	Q01804	Q01804-1;Q01804;A0PJA7	S1024	-0.053194	-0.188907	-0.19066	-0.144254	0.078865	FALSE	FALSE	FALSE	FALSE
RRN3	RRN3;TIFIA;RRN3	Q9NYV6	Q9NYV6;A2RTY9;Q3MHU9	S172	-0.369175	NA	-0.039696	-0.204436	0.232977	FALSE	FALSE	FALSE	FALSE
RRN3	RRN3;TIFIA;RRN3	Q9NYV6	Q9NYV6;A2RTY9;Q3MHU9	S170	-0.369175	NA	-0.039696	-0.204436	0.232977	FALSE	FALSE	FALSE	FALSE
DYNC1LI1	DYNC1LI1;DNCLI1	Q9Y6G9	Q9Y6G9;A2RRG7;Q6MZE7	S516	-0.150097	-0.156201	-0.098714	-0.135004	0.031576	FALSE	FALSE	FALSE	FALSE
METAP2	METAP2;MNPEP;P67EIF2	P50579	P50579;Q8NB11;Q96B43	S29	-0.794658	NA	-0.006202	-0.40043	0.557522	FALSE	FALSE	FALSE	FALSE
LCP1	LCP1;PLS2;LCP1;RP11-139H14.1-001;LCP1;RP11-139H14.1-005	P13796	P13796;Q53FI1;Q59GX5;Q5TBN4;Q5TBN3;Q5TBN5	S7	-0.010062	-0.142428	-0.474923	-0.209138	0.239503	FALSE	FALSE	FALSE	FALSE
DEK	DEK	P35659	P35659	S356	NA	-0.082975	-0.253567	-0.168271	0.120627	FALSE	FALSE	FALSE	FALSE
DEK	DEK	P35659	P35659	S355	NA	-0.082975	-0.253567	-0.168271	0.120627	FALSE	FALSE	FALSE	FALSE
ZMYM3	ZMYM3;ZMYM3;DXS6673E;KIAA0385;ZNF261;ZMYM3;DXS6673E;KIAA0385;ZNF261;ZMYM3	Q14202	A6NHB5;Q14202-1;Q14202;Q14202-2;A6NHN7	T828	-0.382137	NA	-0.034825	-0.208481	0.245587	FALSE	FALSE	FALSE	FALSE
CENPC1	CENPC1;CENPC;ICEN7	Q03188	Q03188;Q6PIR0;Q8IW27	T130	-0.470449	NA	-0.022683	-0.246566	0.316618	FALSE	FALSE	FALSE	FALSE
FAM129B	C9orf88 variant protein;FAM129B;C9orf88	Q96TA1	Q4LE55;Q5VVW7;Q6NWY7;Q96TA1;Q2YD88;Q5VVW6;Q9H6L6;Q9H8K1	S692	-0.253464	-0.140209	-0.054632	-0.149435	0.099736	FALSE	FALSE	FALSE	FALSE
CWC22	CWC22;KIAA1604;NCM	Q9HCG8	Q9HCG8	S829	-0.330864	-0.062314	NA	-0.196589	0.189894	FALSE	FALSE	FALSE	FALSE
SF3B1	SF3B1;SAP155	O75533	O75533;A0JLT9;A0PJH5;A8K355;Q32Q20;Q7Z497;Q9NTB4	T125	NA	-0.066234	-0.31928	-0.192757	0.17893	FALSE	FALSE	FALSE	FALSE
MED26	MED26;ARC70;CRSP7	O95402	O95402-1;O95402	T323	0.187071	0.217944	NA	0.202508	0.021831	FALSE	FALSE	FALSE	FALSE
NASP	NASP;NASP	P49321	P49321-1;P49321;A8K6H2;Q6PJY7;Q9P1N1;Q53H03;Q5T622	S480	0.350497	0.103381	NA	0.226939	0.174738	FALSE	FALSE	FALSE	FALSE
ZKSCAN2	ZKSCAN2;ZNF694	Q63HK3	Q63HK3-1;Q63HK3;A1L3B4	S591	NA	0.114254	0.251568	0.182911	0.097096	FALSE	FALSE	FALSE	FALSE
FXR2	FXR2;FMR1L2	P51116	P51116;Q86V09	T411	-0.081247	-0.407733	-0.056566	-0.181849	0.19601	FALSE	FALSE	FALSE	FALSE
FAM129B	C9orf88 variant protein;FAM129B;C9orf88	Q96TA1	Q4LE55;Q5VVW7;Q6NWY7;Q96TA1;Q2YD88;Q5VVW6;Q9H6L6;Q9H8K1	S696	-0.239719	-0.140209	-0.054632	-0.144853	0.092631	FALSE	FALSE	FALSE	FALSE
MFF	MFF;C2orf33;AD030;AD033;GL004;MFF;C2orf33;AD030;AD033;GL004;MFF;C2orf33;AD030;AD033;GL004;MFF;C2orf33;AD030;AD033;GL004;MFF;C2orf33;AD030;AD033;GL004	Q9GZY8	Q9GZY8-5;Q9GZY8;Q9GZY8-1;Q9GZY8-2;Q9GZY8-3;Q9GZY8-4	S131	-0.344355	-0.084897	-0.090365	-0.173206	0.148245	FALSE	FALSE	FALSE	FALSE
YTHDF2	YTHDF2;HGRG8	Q9Y5A9	Q9Y5A9-1;Q9Y5A9;A6NKG4;A8K966;A8MX43	S5	-0.042293	-0.398562	-0.103891	-0.181582	0.190417	FALSE	FALSE	FALSE	FALSE
CHAMP1	ZNF828;C13orf8;KIAA1802	Q96JM3	Q96JM3	S386	-0.078152	-0.197838	-0.125187	-0.133726	0.060298	FALSE	FALSE	FALSE	FALSE
PRR5	PROTOR1;PRR5;PP610;PROTOR1;PRR5;PP610;PROTOR1;PRR5;PP610;PROTOR1;PRR5;PP610	P85299	P85299-1;P85299;A8K699;P85299-3;P85299-4;P85299-2	S254	-0.355996	-0.056722	NA	-0.206359	0.211619	FALSE	FALSE	FALSE	FALSE
CDCA3	CDCA3;C8;GRCC8;TOME1	Q99618	Q99618;A8K5V6	S44	-0.053913	-0.228234	-0.140778	-0.140975	0.087161	FALSE	FALSE	FALSE	FALSE
VCPIP1	VCPIP1;KIAA1850;VCIP135	Q96JH7	Q96JH7	S997	0.244522	0.14896	NA	0.196741	0.067572	FALSE	FALSE	FALSE	FALSE
XRCC1	XRCC1	P18887	P18887;Q59HH7;Q6IBS4	S410	0.31545	0.11097	NA	0.21321	0.14459	FALSE	FALSE	FALSE	FALSE
DOCK10	DOCK10;KIAA0694;ZIZ3	Q96BY6	Q96BY6-1;Q96BY6;Q3LIC8;Q4ZG60;Q68DA4	S877	0.186501	NA	0.215306	0.200903	0.020368	FALSE	FALSE	FALSE	FALSE
MKI67	MKI67;MKI67	P46013	P46013-1;P46013;P46013-2	T1233	NA	0.17132	0.187008	0.179164	0.011093	FALSE	FALSE	FALSE	FALSE
JUNB	JUNB	P17275	P17275;Q53HP8;Q5U079	S259	-0.079394	-0.15574	-0.161871	-0.132335	0.04595	FALSE	FALSE	FALSE	FALSE
SNRPD2	SNRPD2;SNRPD1	P62316	P62316;A8K797	T12	0.200379	0.186383	NA	0.193381	0.009897	FALSE	FALSE	FALSE	FALSE
PPP1CB	PPP1CB	P62140	P62140	T356	-0.085229	-0.108169	-0.247046	-0.146814	0.087558	FALSE	FALSE	FALSE	FALSE
OTUD4	OTUD4;HIN1;KIAA1046;OTUD4	Q01804	Q01804-1;Q01804;A0PJA7	S1023	-0.041135	-0.188907	-0.19066	-0.140234	0.085827	FALSE	FALSE	FALSE	FALSE
STMN1	STMN1;LAP18;OP18;STMN1;RP1-125I3.5-006;STMN1;RP1-125I3.5-004	P16949	P16949;Q96CE4;A2A2D2;A2A2D0;Q59G27	S16	-0.176952	-0.232008	-0.02393	-0.144296	0.107814	FALSE	FALSE	FALSE	FALSE
XPC	XPC;XPCC	Q01831	Q01831;A8K146	S94	-0.073712	-0.10706	-0.278645	-0.153139	0.109963	FALSE	FALSE	FALSE	FALSE
LARP1	LARP1;KIAA0731;LARP	Q6PKG0	Q6PKG0-1;Q6PKG0	S75	-0.248639	-0.187641	-0.012963	-0.149748	0.122322	FALSE	FALSE	FALSE	FALSE
RSL1D1	RSL1D1;CATX11;CSIG;PBK1;L12;RSL1D1	O76021	O76021;A0PJ87;Q32Q62;A0PJ61	S421	-0.627583	-0.034357	NA	-0.33097	0.419474	FALSE	FALSE	FALSE	FALSE
FAM102B	FAM102B	Q5T8I3	Q5T8I3;A1L1A1	S320	-0.089666	-0.215409	-0.09171	-0.132262	0.072015	FALSE	FALSE	FALSE	FALSE
FNBP4	FNBP4;FBP30;KIAA1014	Q8N3X1	Q8N3X1;Q7Z666	T479	-0.029117	-0.195862	-0.194675	-0.139885	0.095929	FALSE	FALSE	FALSE	FALSE
ESPL1	ESPL1;ESP1;KIAA0165;ESPL1;ESP1;KIAA0165	Q14674	Q14674-1;Q14674;Q14674-2	S1399	-0.033186	-0.151961	-0.252054	-0.145734	0.109567	FALSE	FALSE	FALSE	FALSE
ESPL1	ESPL1;ESP1;KIAA0165;ESPL1;ESP1;KIAA0165	Q14674	Q14674-1;Q14674;Q14674-2	S1396	-0.033186	-0.151961	-0.252054	-0.145734	0.109567	FALSE	FALSE	FALSE	FALSE
LMNB2	LMNB2;LMN2	Q03252	Q03252	T34	-0.181591	-0.230513	-0.016629	-0.142911	0.112066	FALSE	FALSE	FALSE	FALSE
CD3EAP	CD3EAP;ASE1;CAST;PAF49;CD3EAP;ASE1;CAST;PAF49	O15446	O15446-2;O15446;A8K818;O15446-1;A0JLT1;Q05BI1	S130	-0.032359	-0.141825	-0.275603	-0.149929	0.121824	FALSE	FALSE	FALSE	FALSE
TAF15	TAF15;RBP56;TAF2N;TAF15;RBP56;TAF2N	Q92804	Q92804-1;Q92804;Q86X94;Q92804-2	S463	-0.20727	-0.158724	-0.040601	-0.135531	0.085721	FALSE	FALSE	FALSE	FALSE
CHD4	CHD4;CHD4	Q14839	Q14839-2;Q14839;Q14839-1;Q05CG6	S319	NA	0.352953	0.118626	0.235789	0.165694	FALSE	FALSE	FALSE	FALSE
ECT2	ECT2;ECT2	Q9H8V3	Q9H8V3;Q0MT80;Q2M269;Q6U836;Q96J05;Q96SJ9	S861	NA	0.155261	0.192952	0.174106	0.026651	FALSE	FALSE	FALSE	FALSE
PRKCD	PRKCD;PRKCD	Q05655	Q86XJ6;Q05655	T295	0.002739	-0.721853	NA	-0.359557	0.512364	FALSE	FALSE	FALSE	FALSE
RTN4	RTN4;KIAA0886;NOGO;My043;SP1507;RTN4;KIAA0886;NOGO;My043;SP1507	Q9NQC3	Q9NQC3-1;Q9NQC3;Q3LIF1;Q53RF4;Q7L7Q8;Q96B16	S181	-0.101722	-0.251645	-0.055306	-0.136225	0.102616	FALSE	FALSE	FALSE	FALSE
PAG1	PAG1;CBP;PAG	Q9NWQ8	Q9NWQ8;A8K1A3	S318	NA	-0.440101	-0.001328	-0.220714	0.310259	FALSE	FALSE	FALSE	FALSE
CLASP2	CLASP2;KIAA0627	O75122	O75122-1;O75122;Q6N029;Q96F87	S737	-0.051608	-0.174833	-0.163026	-0.129822	0.067992	FALSE	FALSE	FALSE	FALSE
WIZ	WIZ;ZNF803;WIZ;ZNF803	O95785	O95785-1;O95785;A8MXH6;O95785-2	S1146	-0.387817	-0.275664	0.0604	-0.201027	0.233244	FALSE	FALSE	FALSE	FALSE
MATR3	MATR3;MATR3;KIAA0723	P43243	A8MXP9;P43243;Q5CZA7;Q68D11;Q9H4N1	S188	-0.026477	-0.18245	-0.205638	-0.138189	0.097437	FALSE	FALSE	FALSE	FALSE
KIF21B	KIF21B;KIAA0449;KIF21B;KIAA0449	O75037	O75037-1;O75037;O75037-2;Q5T4J4	S1167	-0.220648	-0.082839	-0.12536	-0.142949	0.070568	FALSE	FALSE	FALSE	FALSE
RPL18	RPL18	Q07020	Q07020;Q0QEW2	S130	-0.246241	-0.0707	-0.136902	-0.151281	0.08865	FALSE	FALSE	FALSE	FALSE
TMPO;TMPO	TMPO;LAP2;TMPO;LAP2;TMPO;TMPO;LAP2	P42167;P42166	P42167-1;P42167;Q59G12;P42167-2;A2T926;P42166	S66	-0.06648	-0.150046	-0.164917	-0.127148	0.053063	FALSE	FALSE	FALSE	FALSE
THRAP3	THRAP3;TRAP150	Q9Y2W1	Q9Y2W1;Q05D20;Q6P0P7;Q6PJV4;Q7Z5U1	S377	-0.391777	-0.298659	0.070252	-0.206728	0.244349	FALSE	FALSE	FALSE	FALSE
KDM3A	KDM3A;JHDM2A;JMJD1;JMJD1A;KIAA0742;TSGA	Q9Y4C1	A6NKG0;Q9Y4C1	S463	0.056584	-0.247563	-0.500994	-0.230658	0.279173	FALSE	FALSE	FALSE	FALSE
MLLT6	MLLT6;AF17	P55198	P55198;Q59F28;Q96IU3;Q9H5F6	S423	-2.596946	-0.218229	0.075197	-0.913326	1.46542	FALSE	FALSE	FALSE	FALSE
[]	SHANK3	Q3S3B4	Q3S3B4	S339	0.478661	0.073074	NA	0.275868	0.286793	FALSE	FALSE	FALSE	FALSE
XRCC1	XRCC1	P18887	P18887;Q59HH7;Q6IBS4	S409	0.31545	0.09999	NA	0.20772	0.152353	FALSE	FALSE	FALSE	FALSE
XRCC1	XRCC1	P18887	P18887;Q59HH7;Q6IBS4	S408	0.31545	0.09999	NA	0.20772	0.152353	FALSE	FALSE	FALSE	FALSE
DENND4B	DENND4B;KIAA0476	O75064	O75064	S732	0.205393	NA	0.187008	0.1962	0.013	FALSE	FALSE	FALSE	FALSE
ZMYND8	ZMYND8;KIAA1125;PRKCBP1;RACK7;ZMYND8;KIAA1125;PRKCBP1;RACK7;ZMYND8;KIAA1125;PRKCBP1;RACK7;ZMYND8;KIAA1125;PRKCBP1;RACK7;ZMYND8;KIAA1125;PRKCBP1;RACK7;ZMYND8;KIAA1125;PRKCBP1;RACK7;ZMYND8;KIAA1125;PRKCBP1;RACK7;ZMYND8;KIAA1125;PRKCBP1;RACK7;ZMYND8;DKFZp564P1772	Q9ULU4	Q9ULU4-7;Q9ULU4;Q2HXV8;Q9ULU4-1;Q2HXV2;Q9ULU4-9;Q2HXW2;Q9ULU4-5;Q2HXV7;Q9ULU4-3;Q2HXV1;Q2HXV3;Q2HXV4;Q2HXV9;Q2HXW0;Q5TH11;Q9ULU4-4;Q2HXW1;Q9ULU4-8;Q2HXV5;Q569J9;Q5TH08;Q9ULU4-6;A6H8Y8;Q5TH12;Q5JV90	S452	NA	0.078199	0.329066	0.203632	0.17739	FALSE	FALSE	FALSE	FALSE
FZR1	FZR1;CDH1;FYR;FZR;KIAA1242;FZR1;CDH1;FYR;FZR;KIAA1242;FZR1;CDH1;FYR;FZR;KIAA1242	Q9UM11	Q9UM11-1;Q9UM11;Q9UM11-2;Q9UM11-3	T32	-0.125534	-0.171693	-0.073606	-0.123611	0.049072	FALSE	FALSE	FALSE	FALSE
LBR	LBR	Q14739	Q14739	S99	-0.440498	-0.046841	-0.115238	-0.200859	0.210333	FALSE	FALSE	FALSE	FALSE
SH3GL1	SH3GL1;CNSA1;SH3D2B;SH3GL1	Q99961	Q99961;Q6FGM0;Q9UQD4;Q9BVL7;Q9BWP4	S288	-0.221135	-0.300768	0.029135	-0.164256	0.172149	FALSE	FALSE	FALSE	FALSE
DDX24	DDX24	Q9GZR7	Q9GZR7;Q4V9L5;Q59FS7;Q7Z4W0;Q7Z4X3;Q9P054	S82	-0.121502	-0.263622	-0.027557	-0.137561	0.118849	FALSE	FALSE	FALSE	FALSE
NEMF	SDCCAG1;SDCCAG1	O60524	O60524-1;O60524;Q32Q66;A0JLQ3	S417	-0.441576	NA	-0.008733	-0.225154	0.306066	FALSE	FALSE	FALSE	FALSE
AHCTF1	AHCTF1P;AHCTF1;ELYS;TMBS62;MSTP108;AHCTF1;ELYS;TMBS62;MSTP108	Q8WYP5	A6NP09;A8MSG9;Q8WYP5-2;Q8WYP5;Q8WYP5-1;A6NGM0	S1321	-0.233888	-0.244576	0.01904	-0.153141	0.149209	FALSE	FALSE	FALSE	FALSE
TNIK	TNIK;KIAA0551;TNIK;KIAA0551;TNIK;KIAA0551;TNIK;KIAA0551;TNIK;KIAA0551;TNIK;KIAA0551;TNIK;KIAA0551;TNIK;KIAA0551	Q9UKE5	Q9UKE5-4;Q9UKE5;Q9UKE5-1;A7E2A3;Q9UKE5-6;Q9UKE5-2;Q9UKE5-7;Q9UKE5-3;Q9UKE5-5;A8K4U1;Q9UKE5-8;Q7Z4L4;Q9Y6Z1	S640	0.023922	-0.193242	-0.360342	-0.176554	0.192675	FALSE	FALSE	FALSE	FALSE
SRRM2	SRRM2;KIAA0324;SRL300;SRM300;HSPC075;SRRM2;KIAA0324;SRL300;SRM300;HSPC075	Q9UQ35	Q9UQ35-1;Q9UQ35;A0AUK8;O60382;Q9UQ35-2;A6NKB9;Q05BI2;Q05CV9;Q9UQ39	S973	-0.348868	-0.075464	-0.078548	-0.167627	0.156967	FALSE	FALSE	FALSE	FALSE
RPS6KC1	RPS6KC1;RPK118	Q96S38	Q96S38;Q5VUN8	T659	0.174023	NA	0.213254	0.193638	0.027741	FALSE	FALSE	FALSE	FALSE
ASPM	ASPM;MCPH5;ASPM;MCPH5	Q8IZT6	Q8IZT6-1;Q8IZT6;A6NCH7;Q5VYL3;Q8IZT6-2;Q4G1H1;Q5VYL4	S348	NA	0.228944	0.142087	0.185515	0.061418	FALSE	FALSE	FALSE	FALSE
BNIP2	BNIP2;NIP2	Q12982	Q12982	S235	-0.052446	-0.327135	-0.07265	-0.150743	0.153093	FALSE	FALSE	FALSE	FALSE
DVL3	DVL3;KIAA0208	Q92997	Q92997;Q8WVA8;Q13518	S48	0.033511	-0.257768	-0.283536	-0.169264	0.176081	FALSE	FALSE	FALSE	FALSE
TCOF1	TCOF1;TCOF1;TCOF1;TCOF1;TCOF1;TCOF1	Q13428	Q13428-4;Q13428;Q13428-3;Q13428-1;A0JLU0;Q13428-2;Q59FZ2;Q9UFD4;Q13428-5	S583	0.0104	-0.167872	-0.35159	-0.169687	0.181002	FALSE	FALSE	FALSE	FALSE
TRA2A	TRA2A	Q13595	Q13595-1;Q13595;Q549U1	Y87	-0.003828	NA	-0.498953	-0.251391	0.350106	FALSE	FALSE	FALSE	FALSE
TFDP1	TFDP1;DP1;TFDP1;RP11-230F18.1-005;TFDP1;RP11-230F18.1-006	Q14186	Q14186;Q5JSB5;Q5JSB6	S23	-0.150185	-0.198778	-0.031688	-0.126884	0.085948	FALSE	FALSE	FALSE	FALSE
RALBP1	RALBP1;RLIP1;RLIP76	Q15311	Q15311;Q59E87;Q5GJ68	S463	-0.085489	-0.249858	-0.056694	-0.13068	0.104211	FALSE	FALSE	FALSE	FALSE
MMACHC	MMACHC	Q9Y4U1	Q9Y4U1	S279	-0.047778	-0.118387	-0.253739	-0.139968	0.104663	FALSE	FALSE	FALSE	FALSE
MMACHC	MMACHC	Q9Y4U1	Q9Y4U1	S275	-0.047778	-0.118387	-0.253739	-0.139968	0.104663	FALSE	FALSE	FALSE	FALSE
LIG3	LIG3;LIG3	P49916	P49916-1;P49916;Q6NVK3;P49916-2;Q96DF0	S210	-0.183024	-0.06728	-0.171328	-0.140544	0.063717	FALSE	FALSE	FALSE	FALSE
NUMA1	NUMA1;NUMA;NUMA1 variant protein;NUMA1;NUMA;NUMA1;hCG_2017131	Q14980	Q14980-1;Q14980;Q9UNL7;Q4LE64;Q14980-2;A8K394;Q3SYK8;Q59HB8;Q7Z757;Q96HN5;Q9UPG3;Q86XH4;Q9BTE9	S1887	-0.444007	NA	-0.004942	-0.224475	0.310466	FALSE	FALSE	FALSE	FALSE
PKN1	PKN1;PKN;PRK1;PRKCL1	Q16512	A8K7W5;Q16512;Q15523;Q504U4;Q9UD44	S568	-0.065514	-0.096177	-0.27535	-0.14568	0.113339	FALSE	FALSE	FALSE	FALSE
NIPBL	NIPBL;IDN3;NIPBL;IDN3;NIPBL;IDN3	Q6KC79	Q6KC79-2;Q6KC79;A6QL62;A8K2T2;Q6KC79-1;A2RRA7;Q6IEH8;Q6KC79-3	S103	0.015783	-0.178825	-0.326299	-0.163114	0.171581	FALSE	FALSE	FALSE	FALSE
ARAF	ARAF;ARAF1;PKS;PKS2;ARAF	P10398	P10398;Q59HC8;A6NIT1;Q96II5	T253	-0.070436	-0.048603	-0.842646	-0.320562	0.45227	FALSE	FALSE	FALSE	FALSE
CCDC6	CCDC6;D10S170;TST1;CCDC6;hCG_2024505;CCDC6	Q16204	Q16204;Q6GSG7;Q05CP8	S244	-0.048345	-0.21001	-0.124519	-0.127625	0.080877	FALSE	FALSE	FALSE	FALSE
HTATSF1	HTATSF1	O43719	O43719	S616	0.010637	NA	-0.838074	-0.413718	0.600129	FALSE	FALSE	FALSE	FALSE
RNF113A	RNF113A;RNF113;ZNF183	O15541	O15541;A2VCQ9	S253	NA	0.096792	0.250173	0.173483	0.108457	FALSE	FALSE	FALSE	FALSE
PHACTR1	PHACTR1;KIAA1733;RPEL1;PHACTR1;KIAA1733;RPEL1;RPEL;RP1-257A7.1-002	Q9C0D0	Q9C0D0-1;Q9C0D0;A8K1V2;Q4VY15;Q9C0D0-2;Q5JSJ3;Q5JRC3	T104	-0.295845	-0.099229	-0.05288	-0.149318	0.128995	FALSE	FALSE	FALSE	FALSE
TOP2B	TOP2B;TOP2B	Q02880	Q02880-1;Q02880;Q6LBI8;Q02880-2;Q59H80;Q6LC06;Q6W6M6;Q71UH4;Q8WTY5	S1473	NA	0.358103	0.110096	0.234099	0.175367	FALSE	FALSE	FALSE	FALSE
LIN54	LIN54;CXCDC1;KIAA2037;DKFZp686L18142	Q6MZP7	Q6MZP7;Q6N071;Q76B60;Q7Z3G2	S314	-0.015892	-0.2512	-0.141056	-0.13605	0.117734	FALSE	FALSE	FALSE	FALSE
CTU2	CTU2;C16orf84;NCS2;CTU2;C16orf84;NCS2;CTU2;C16orf84;NCS2	Q2VPK5	Q2VPK5-4;Q2VPK5;Q2VPK5-1;Q2VPK5-3	S490	-0.048039	-0.228706	-0.107764	-0.12817	0.092046	FALSE	FALSE	FALSE	FALSE
SCAF8	RBM16;KIAA1116	Q9UPN6	Q9UPN6;Q05BU5;Q6NSK3	S617	-0.225312	-0.040494	-0.210129	-0.158645	0.102603	FALSE	FALSE	FALSE	FALSE
CCDC9	CCDC9	Q9Y3X0	Q9Y3X0	S386	0.159694	0.228469	NA	0.194081	0.048631	FALSE	FALSE	FALSE	FALSE
NFIX	NFIX;NFIX;NFIX;NFIX;NFIX;DKFZp686I05275	Q14938	Q14938-1;Q14938;Q14938-4;Q14938-2;Q14938-3;Q5U094;Q14938-5;Q0VG09;Q7Z3K7	S265	0.031572	-0.140124	-0.644307	-0.250953	0.351305	FALSE	FALSE	FALSE	FALSE
SIPA1	SIPA1;SPA1	Q96FS4	Q96FS4	S314	0.001154	NA	-0.522136	-0.260491	0.370022	FALSE	FALSE	FALSE	FALSE
LRRFIP2	LRRFIP2	Q9Y608	Q9Y608-1;Q9Y608;A8K649	S328	-0.132657	-0.053649	-0.272454	-0.15292	0.110801	FALSE	FALSE	FALSE	FALSE
YTHDC2	YTHDC2	Q9H6S0	Q9H6S0;Q6ZMY0	S1267	0.151209	0.236299	NA	0.193754	0.060168	FALSE	FALSE	FALSE	FALSE
PNN	PNN;DRS;MEMA;PNN;DRS;MEMA	Q9H307	A8K964;Q9H307-1;Q9H307;Q15789;Q9H307-2	S441	-0.144194	-0.371503	0.019915	-0.16526	0.196558	FALSE	FALSE	FALSE	FALSE
CHAMP1	ZNF828;C13orf8;KIAA1802	Q96JM3	Q96JM3	S382	-0.07679	-0.163885	-0.103899	-0.114858	0.04457	FALSE	FALSE	FALSE	FALSE
UBR5	UBR5;EDD;EDD1;HYD;KIAA0896	O95071	O95071;Q49A65	S1549	-0.25038	-0.079452	-0.089459	-0.139764	0.095927	FALSE	FALSE	FALSE	FALSE
GNL3L	GNL3L;GNL3L	Q9NVN8	Q9NVN8;A8MX10;Q05DU1	S465	0.064848	-0.476109	-0.2572	-0.22282	0.272112	FALSE	FALSE	FALSE	FALSE
MPHOSPH8	MPHOSPH8;MPP8	Q99549	Q99549;Q5JPE5;Q5JTQ0;Q96MK4	S188	-0.52797	NA	0.01035	-0.25881	0.38065	FALSE	FALSE	FALSE	FALSE
DDX20	DDX20;DP103;GEMIN3	Q9UHI6	Q9UHI6;Q8IYV2;Q8NEH0;Q8TDR3;Q9H4N4	S672	-0.037651	-0.155939	-0.173628	-0.122406	0.073931	FALSE	FALSE	FALSE	FALSE
JARID2	JARID2;JMJ;JARID2	Q92833	Q92833;A8K9Z6;Q86X63;Q96PA1	S120	0.051442	-0.326652	-0.259642	-0.178284	0.20175	FALSE	FALSE	FALSE	FALSE
NIPBL	NIPBL;IDN3;NIPBL;IDN3	Q6KC79	Q6KC79-2;Q6KC79;A6QL62;A8K2T2;Q6KC79-1;A2RRA7;Q6IEH8	S1160	-0.42082	-0.032806	NA	-0.226813	0.274367	FALSE	FALSE	FALSE	FALSE
NIPBL	NIPBL;IDN3;NIPBL;IDN3	Q6KC79	Q6KC79-2;Q6KC79;A6QL62;A8K2T2;Q6KC79-1;A2RRA7;Q6IEH8	S1154	-0.42082	-0.032806	NA	-0.226813	0.274367	FALSE	FALSE	FALSE	FALSE
NIPBL	NIPBL;IDN3;NIPBL;IDN3	Q6KC79	Q6KC79-2;Q6KC79;A6QL62;A8K2T2;Q6KC79-1;A2RRA7;Q6IEH8	S1152	-0.42082	-0.032806	NA	-0.226813	0.274367	FALSE	FALSE	FALSE	FALSE
NIPBL	NIPBL;IDN3;NIPBL;IDN3	Q6KC79	Q6KC79-2;Q6KC79;A6QL62;A8K2T2;Q6KC79-1;A2RRA7;Q6IEH8	S1150	-0.42082	-0.032806	NA	-0.226813	0.274367	FALSE	FALSE	FALSE	FALSE
CNOT2	CNOT2;CDC36;NOT2;HSPC131;MSTP046;CNOT2;CDC36;NOT2;HSPC131;MSTP046;CNOT2;CDC36;NOT2;HSPC131;MSTP046	Q9NZN8	Q9NZN8-1;Q9NZN8;Q9NZN8-5;Q9NZN8-4	S161	0.140517	NA	0.250598	0.195557	0.077839	FALSE	FALSE	FALSE	FALSE
CASC3	CASC3;MLN51	O15234	O15234;A8K8R0	S265	NA	0.346003	0.107688	0.226845	0.168514	FALSE	FALSE	FALSE	FALSE
CCDC88A	CCDC88A;APE;GRDN;KIAA1212;CCDC88A;APE;GRDN;KIAA1212	Q3V6T2	Q3V6T2-1;Q3V6T2;Q3V6T2-2;O14997;Q6DCA5;Q6PAV0;Q86YH1;Q9NW05;Q9UI01;Q9ULK8	S1702	NA	0.069376	0.330788	0.200082	0.184846	FALSE	FALSE	FALSE	FALSE
CORO7	CORO7	P57737	P57737;Q17RK4	S21	NA	0.052192	0.527471	0.289831	0.336073	FALSE	FALSE	FALSE	FALSE
ACLY	ACLY	P53396	P53396;Q4LE36;Q8N9C4	S455	0.004055	-0.568518	-0.105691	-0.223384	0.30389	FALSE	FALSE	FALSE	FALSE
SAP30	SAP30	O75446	O75446	S131	-0.067395	-0.174223	-0.101707	-0.114441	0.054541	FALSE	FALSE	FALSE	FALSE
ANAPC1	ANAPC1;TSG24	Q9H1A4	Q9H1A4	S547	-0.122421	-0.148511	-0.068544	-0.113159	0.04078	FALSE	FALSE	FALSE	FALSE
DNMT3A	DNMT3A;DNMT3A	Q9Y6K1	Q9Y6K1;Q59HC6;Q86XF5;Q86TE8	S75	0.315914	NA	0.119356	0.217635	0.138987	FALSE	FALSE	FALSE	FALSE
ZYX	ZYX;ZYX	Q15942	Q15942;A4D2G6;Q28617;Q9BUS0;Q96AF9	S368	0.226509	0.129129	NA	0.177819	0.068858	FALSE	FALSE	FALSE	FALSE
ANKRD28	ANKRD28;KIAA0379;ANKRD28;KIAA0379	O15084	O15084-1;O15084;Q29RW6;Q3B857;O15084-2	S1044	0.038015	-0.287108	-0.224048	-0.157714	0.172413	FALSE	FALSE	FALSE	FALSE
COL4A3BP	COL4A3BP;CERT;STARD11	Q9Y5P4	Q9Y5P4-1;Q9Y5P4	S508	0.032348	-0.197186	-0.29604	-0.153626	0.168472	FALSE	FALSE	FALSE	FALSE
RBM6	RBM6;DEF3	P78332	P78332;A8K6Q4;Q86SS3	S891	NA	-0.037452	-0.379751	-0.208602	0.242042	FALSE	FALSE	FALSE	FALSE
GTF3C1	GTF3C1;GTF3C1;GTF3C1;GTF3C1	Q12789	Q12789-1;Q12789;Q6AWA4;Q12789-2;Q6AHZ7;Q12789-3;Q7Z7H4;Q6ZMV1	S1886	-0.174027	-0.089484	-0.104752	-0.122754	0.045055	FALSE	FALSE	FALSE	FALSE
SIK2	SIK2;KIAA0781;QIK;SNF1LK2	Q9H0K1	Q9H0K1;A8K5B8	S587	-0.124212	-0.501312	0.021636	-0.201296	0.269861	FALSE	FALSE	FALSE	FALSE
DDX20	DDX20;DP103;GEMIN3	Q9UHI6	Q9UHI6;Q8IYV2;Q8NEH0;Q8TDR3;Q9H4N4	S678	-0.124306	-0.127885	-0.087273	-0.113155	0.022485	FALSE	FALSE	FALSE	FALSE
WWC1	WWC1;KIAA0869;WWC1;KIAA0869	Q8IX03	Q8IX03-2;Q8IX03;Q8IX03-1	S523	0.08134	-0.324235	-0.371693	-0.204863	0.248992	FALSE	FALSE	FALSE	FALSE
PHF21A	PHF21A;BHC80;KIAA1696;BM-006;PHF21A;BHC80;KIAA1696;BM-006	Q96BD5	Q96BD5-3;Q96BD5;Q96BD5-1	S448	NA	-0.025312	-0.535478	-0.280395	0.360742	FALSE	FALSE	FALSE	FALSE
MPHOSPH8	MPHOSPH8;MPP8	Q99549	Q99549;Q5JPE5;Q5JTQ0;Q96MK4	S189	-0.52797	NA	0.012426	-0.257772	0.382117	FALSE	FALSE	FALSE	FALSE
CLASP1	CLASP1;KIAA0622;MAST1;CLASP1;KIAA0622;MAST1;CLASP1;KIAA0622;MAST1	Q7Z460	Q7Z460-1;Q7Z460;Q7Z460-3;Q68D09;Q6TAR3;Q7Z460-2;A2RU21	S1091	-0.126352	-0.091925	-0.139109	-0.119129	0.024407	FALSE	FALSE	FALSE	FALSE
NCOR1	NCOR1;KIAA1047;NCOR1;KIAA1047;NCOR1;NCOR1;NCOR1	O75376	O75376-2;O75376;A5PKW7;O75376-1;Q9NSZ0;Q7Z516;Q86YY1;Q86YY2;Q86YY0;Q6NTH1;Q6PDT8;Q86W52;Q05CG3;Q6PGR4;Q3B773;A6NGY8	S172	-0.036511	-0.146134	-0.173938	-0.118861	0.072659	FALSE	FALSE	FALSE	FALSE
TNRC6B	TNRC6B;TNRC6B;KIAA1093	Q9UPQ9	A8MYY3;Q9UPQ9-1;Q9UPQ9	S603	0.056167	-0.212507	-0.401787	-0.186042	0.230121	FALSE	FALSE	FALSE	FALSE
WIZ	WIZ;ZNF803	O95785	O95785-1;O95785;A8MXH6	S1006	-0.249788	-0.205668	0.030089	-0.141789	0.150476	FALSE	FALSE	FALSE	FALSE
RACGAP1	RACGAP1;KIAA1478;MGCRACGAP	Q9H0H5	Q9H0H5;Q9H9L9	S628	-0.079326	-0.361993	-0.017724	-0.153014	0.183583	FALSE	FALSE	FALSE	FALSE
PRKCD	PRKCD;PRKCD	Q05655	Q86XJ6;Q05655	S299	-0.271914	-0.707701	0.094641	-0.294991	0.401669	FALSE	FALSE	FALSE	FALSE
RANBP2	RANBP2;NUP358	P49792	P49792;Q13073;Q5JC45;Q5JC46	S796	0.035497	-0.250598	-0.230194	-0.148432	0.159613	FALSE	FALSE	FALSE	FALSE
AHCTF1	AHCTF1P;AHCTF1;ELYS;TMBS62;MSTP108;AHCTF1;ELYS;TMBS62;MSTP108	Q8WYP5	A6NP09;A8MSG9;Q8WYP5-2;Q8WYP5;Q8WYP5-1;A6NGM0	S2264	-0.206853	-0.164142	-0.002816	-0.124604	0.107612	FALSE	FALSE	FALSE	FALSE
AHCTF1	AHCTF1P;AHCTF1;ELYS;TMBS62;MSTP108;AHCTF1;ELYS;TMBS62;MSTP108	Q8WYP5	A6NP09;A8MSG9;Q8WYP5-2;Q8WYP5;Q8WYP5-1;A6NGM0	S2260	-0.206853	-0.164142	-0.002816	-0.124604	0.107612	FALSE	FALSE	FALSE	FALSE
NR2C2	NR2C2;NR2C2;TAK1;TR4	P49116	Q6PHZ7;P49116;A8K3H5	T243	-0.939399	-0.014213	NA	-0.476806	0.654206	FALSE	FALSE	FALSE	FALSE
NR2C2	NR2C2;NR2C2;TAK1;TR4	P49116	Q6PHZ7;P49116;A8K3H5	S238	-0.939399	-0.014213	NA	-0.476806	0.654206	FALSE	FALSE	FALSE	FALSE
PUM2	PUM2;KIAA0235;PUMH2;PUM2;KIAA0235;PUMH2;PUM2;KIAA0235;PUMH2	Q8TB72	Q8TB72-1;Q8TB72;Q8TB72-3;Q8TB72-2	S82	-0.478406	-0.020484	-0.130942	-0.209944	0.238965	FALSE	FALSE	FALSE	FALSE
SLCO4A1	SLCO4A1;OATP1;OATPE;SLC21A12;SLCO4A1;OATP1;OATPE;SLC21A12;SLCO4A1;OATP1;OATPE;SLC21A12;SLCO4A1;OATP1;OATPE;SLC21A12	Q96BD0	Q96BD0-1;Q96BD0;Q96BD0-4;Q96BD0-3;Q96BD0-2	S40	-0.094718	-0.070097	-0.240086	-0.134967	0.091864	FALSE	FALSE	FALSE	FALSE
C1orf150	C1orf150;C1orf150	Q5JQS6	Q5JQS6-1;Q5JQS6;Q5JQS6-2	S80	0.02432	-0.136716	-0.424494	-0.178964	0.22737	FALSE	FALSE	FALSE	FALSE
RRP15	RRP15;KIAA0507;CGI-115	Q9Y3B9	Q9Y3B9;A0JLN3;A8K201	S11	-0.355267	-0.087732	-0.02883	-0.157276	0.173976	FALSE	FALSE	FALSE	FALSE
PLEKHM1	PLEKHM1;KIAA0356	Q9Y4G2	Q9Y4G2	T434	-0.814996	-0.013927	NA	-0.414462	0.566441	FALSE	FALSE	FALSE	FALSE
TBC1D9B	TBC1D9B;KIAA0676;TBC1D9B;KIAA0676	Q66K14	Q66K14-1;Q66K14;Q66K14-2;A1L3A9;Q9BW24	S432	0.005903	-0.13328	-0.316852	-0.148076	0.161885	FALSE	FALSE	FALSE	FALSE
DOCK2	DOCK2;KIAA0209	Q92608	Q92608-1;Q92608;Q5XG91	S1685	-0.380803	-0.125367	0.019887	-0.162094	0.202854	FALSE	FALSE	FALSE	FALSE
NUP153	NUP153	P49790	P49790;A6NK43;Q4LE47;Q5T9I7;Q7Z743	S1463	NA	0.096607	0.236584	0.166596	0.098979	FALSE	FALSE	FALSE	FALSE
ATF7IP	ATF7IP;MCAF;MCAF1;ATF7IP;MCAF;MCAF1;ATF7IP;MCAF;MCAF1;ATF7IP	Q6VMQ6	Q6VMQ6-1;Q6VMQ6;Q6VMQ6-2;Q6VMQ6-3;A8MV73	S477	0.132248	NA	0.253505	0.192877	0.085742	FALSE	FALSE	FALSE	FALSE
ARAF	ARAF;ARAF1;PKS;PKS2;ARAF	P10398	P10398;Q59HC8;A6NIT1;Q96II5	S257	-0.070436	-0.048603	-0.449907	-0.189649	0.225654	FALSE	FALSE	FALSE	FALSE
OSBPL11	OSBPL11;ORP11;OSBP12;OSBPL11	Q9BXB4	Q9BXB4;A8K9I7;A8MZ15;Q9GZM0	S181	-0.049965	-0.340119	-0.04069	-0.143591	0.170261	FALSE	FALSE	FALSE	FALSE
PLEKHA5	PLEKHA5;KIAA1686;PEPP2;PLEKHA5;KIAA1686;PEPP2;PLEKHA5;KIAA1686;PEPP2;PLEKHA5;KIAA1686;PEPP2	Q9HAU0	Q9HAU0-4;Q9HAU0;Q9HAU0-2;Q9HAU0-1;A0JP02;Q9HAU0-5	S918	-0.361064	-0.03337	NA	-0.197217	0.231715	FALSE	FALSE	FALSE	FALSE
RRAGC	RRAGC	Q9HB90	Q9HB90	S2	-0.377191	-0.03096	NA	-0.204076	0.244823	FALSE	FALSE	FALSE	FALSE
CEP350	CEP350;CAP350;KIAA0480;GM133	Q5VT06	Q5VT06	S1256	0.077995	-0.203014	-0.560536	-0.228518	0.320029	FALSE	FALSE	FALSE	FALSE
DDX50	DDX50	Q9BQ39	Q9BQ39;Q53FI9;Q5VX37;Q9NTA9;Q96N29	S82	0.266397	0.102621	NA	0.184509	0.115807	FALSE	FALSE	FALSE	FALSE
MAP3K1	MAP3K1;MAPKKK1;MEKK;MEKK1	Q13233	Q13233;A8MQ53	S925	NA	0.21501	0.135141	0.175075	0.056476	FALSE	FALSE	FALSE	FALSE
CBX8	CBX8;PC3;RC1	Q9HC52	Q9HC52	S191	0.131063	0.272524	NA	0.201793	0.100028	FALSE	FALSE	FALSE	FALSE
NUDC	NUDC;NUDC;NUDC;NPD011	Q9Y266	Q9Y266;A8MU04;Q9H2R7	S139	-0.486604	-0.029135	-0.096807	-0.204182	0.246914	FALSE	FALSE	FALSE	FALSE
LMNB1	LMNB1;LMN2;LMNB;LMNB1	P20700	P20700;Q6DC98	S23	-0.269182	-0.15108	0.017922	-0.134113	0.144302	FALSE	FALSE	FALSE	FALSE
DEK	DEK	P35659	P35659	S350	-0.040349	-0.082975	-0.319046	-0.147456	0.150121	FALSE	FALSE	FALSE	FALSE
PLK1	PLK1;PLK	P53350	P53350;Q59GD0	T210	-0.389527	-0.022758	-0.128992	-0.180426	0.188716	FALSE	FALSE	FALSE	FALSE
SRRM2	SRRM2;KIAA0324;SRL300;SRM300;HSPC075;SRRM2;KIAA0324;SRL300;SRM300;HSPC075	Q9UQ35	Q9UQ35-1;Q9UQ35;A0AUK8;O60382;Q9UQ35-2;A6NKB9;Q05BI2;Q05CV9;Q9UQ39	S1694	0.31603	NA	0.113967	0.214999	0.14288	FALSE	FALSE	FALSE	FALSE
GTF3C1	GTF3C1;GTF3C1;GTF3C1;GTF3C1	Q12789	Q12789-1;Q12789;Q6AWA4;Q12789-2;Q6AHZ7;Q12789-3;Q7Z7H4;Q6ZMV1	S1889	-0.058233	-0.107332	-0.182524	-0.11603	0.062601	FALSE	FALSE	FALSE	FALSE
TOX4	TOX4;C14orf92;KIAA0737	O94842	O94842	S178	0.176259	NA	0.188781	0.18252	0.008854	FALSE	FALSE	FALSE	FALSE
SLC1A5	SLC1A5;ASCT2;M7V1;RDR;RDRC	Q15758	Q15758;A8K9H5;Q59ES3;Q71UA6	S503	NA	0.213504	0.1318	0.172652	0.057773	FALSE	FALSE	FALSE	FALSE
NOP2	NOP2;NOL1;NOP2;NOL1	P46087	P46087-1;P46087;Q3KQS4;P46087-2	S819	-0.176251	-0.107454	-0.05845	-0.114052	0.059177	FALSE	FALSE	FALSE	FALSE
CEP170P1;CEP170	CEP170;FAM68A;KAB;KIAA0470;CEP170;FAM68A;KAB;KIAA0470;CEP170;FAM68A;KAB;KIAA0470;CEP170L;KIAA0470L	Q96L14;Q5SW79	Q5SW80;Q5SW79-1;Q5SW79;Q5SW79-3;A6H8X9;Q5SW79-2;Q6AZE1;Q9NSN9;Q96L14	S1562	0.346191	0.072801	NA	0.209496	0.193316	FALSE	FALSE	FALSE	FALSE
CEP170P1;CEP170	CEP170;FAM68A;KAB;KIAA0470;CEP170;FAM68A;KAB;KIAA0470;CEP170;FAM68A;KAB;KIAA0470;CEP170L;KIAA0470L	Q96L14;Q5SW79	Q5SW80;Q5SW79-1;Q5SW79;Q5SW79-3;A6H8X9;Q5SW79-2;Q6AZE1;Q9NSN9;Q96L14	S1561	0.346191	0.072801	NA	0.209496	0.193316	FALSE	FALSE	FALSE	FALSE
NCL	NCL;NCL	P19338	P19338-1;P19338;P19338-2;Q6ZS99	S356	0.120617	0.304113	NA	0.212365	0.129751	FALSE	FALSE	FALSE	FALSE
MSH6	MSH6;GTBP;MSH6;GTBP	P52701	P52701-1;P52701;Q1L838;Q3SWU9;P52701-2	S935	NA	0.168609	0.15017	0.159389	0.013038	FALSE	FALSE	FALSE	FALSE
WRNIP1	WRNIP1;WHIP;WRNIP1;WHIP	Q96S55	Q96S55-1;Q96S55;Q96S55-2	S151	0.015069	NA	-0.520128	-0.252529	0.378442	FALSE	FALSE	FALSE	FALSE
UBAP2L	UBAP2L;KIAA0144;NICE4;UBAP2L;KIAA0144;NICE4;UBAP2L;KIAA0144;NICE4	Q14157	Q14157-2;Q14157;Q14157-3;Q14157-1	S416	-0.073173	-0.354339	-0.010687	-0.146066	0.183055	FALSE	FALSE	FALSE	FALSE
TRAF3IP3	TRAF3IP3;T3JAM;TRAF3IP3;T3JAM;TRAF3IP3;T3JAM	Q9Y228	Q9Y228-1;Q9Y228;A1L464;Q9Y228-2;Q4VY05;Q9Y228-3	Y254	-0.15938	-0.000642	-0.463271	-0.207764	0.235079	FALSE	FALSE	FALSE	FALSE
ZFC3H1	ZFC3H1;CCDC131;KIAA0546;PSRC2;ZFC3H1;CCDC131;KIAA0546;PSRC2	O60293	O60293-1;O60293;O60293-2	S352	0.029135	-0.126577	-0.434588	-0.177344	0.235993	FALSE	FALSE	FALSE	FALSE
ABLIM1	ABLIM1;ABLIM1;ABLIM;KIAA0059;LIMAB1;ABLIM1;ABLIM;KIAA0059;LIMAB1;ABLIM1;ABLIM;KIAA0059;LIMAB1;ABLIM1;RP11-317F20.1-002;ABLIM1;ABLIM1;RP11-317F20.1-003;ABLIM1;RP11-317F20.1-004;ABLIM1;RP11-317F20.1-008;ABLIM1;ABLIM;KIAA0059;LIMAB1;ABLIM1;ABLIM1;ABLIM;KIAA0059;LIMAB1;ABLIM1;RP11-317F20.1-011;ABLIM1;RP11-317F20.1-012	O14639	A6NCD9;Q5T6N4;O14639-1;O14639;Q5T6N5;O14639-2;A6NI16;A6NKJ2;Q5T6N3;A8MSS6;Q5T6N2;Q5JVU6;Q5T6N6;Q5JVV3;O14639-3;A6NJ06;Q5JVV2;A8MXA9;O14639-4;A6NDU2;Q5JVV1;Q5JVV0;Q5JVV5	S463	-0.478648	-0.082709	-0.003966	-0.188441	0.254392	FALSE	FALSE	FALSE	FALSE
KANK1	KANK1;ANKRD15;KANK;KIAA0172;KANK1;RP11-130C19.4-005;hKank-L	Q14678	Q14678;A8K1W3;A8KAC4;Q6PIB3;A2A2W8;Q8WUM7;Q53U93;Q5W0W1;Q86TE2	S325	-0.161984	-0.089277	-0.087235	-0.112832	0.042579	FALSE	FALSE	FALSE	FALSE
[]	AEBP2;AEBP2	Q96BG3;Q6ZN62;Q59FS5;	Q59FS5;Q96BG3;Q6ZN62	S206	-0.053861	-0.042481	-0.557794	-0.218045	0.294286	FALSE	FALSE	FALSE	FALSE
ATXN2	ATXN2;ATX2;SCA2;TNRC13;ATXN2;ATX2;SCA2;TNRC13;ATXN2;ATXN2;ATX2;SCA2;TNRC13	Q99700	Q99700-1;Q99700;A6NLD4;Q99700-4;A8MPX6;Q24JQ7;Q99700-2	S773	-0.374187	-0.026918	NA	-0.200552	0.245557	FALSE	FALSE	FALSE	FALSE
NIPBL	NIPBL;IDN3;NIPBL;IDN3	Q6KC79	Q6KC79-2;Q6KC79;A6QL62;A8K2T2;Q6KC79-1;A2RRA7;Q6IEH8	S1089	-0.669625	-0.023809	-0.084747	-0.259394	0.356575	FALSE	FALSE	FALSE	FALSE
RCSD1	RCSD1;CAPZIP;RCSD1;CAPZIP;RCSD1;CAPZIP	Q6JBY9	Q9NST4;Q6JBY9;Q8IZM2;Q4G0E7;Q5TGW6;Q6IN93;Q96DX0	S217	-0.339473	-0.091192	-0.012548	-0.147738	0.17064	FALSE	FALSE	FALSE	FALSE
CDK13	CDC2L5;CDC2L;CHED;KIAA1791;CDC2L5;CDC2L;CHED;KIAA1791	Q14004	Q14004-1;Q14004;Q14004-2;Q53G78	T1147	0.642471	0.04112	NA	0.341795	0.425219	FALSE	FALSE	FALSE	FALSE
RFWD3	RFWD3;RNF201	Q6PCD5	Q6PCD5;A8K585	S266	0.093479	-0.237869	-0.461959	-0.202116	0.279439	FALSE	FALSE	FALSE	FALSE
PEAK1	SGK269;KIAA2002	Q9H792	Q9H792	S572	-0.530906	-0.052597	-0.033097	-0.205533	0.28195	FALSE	FALSE	FALSE	FALSE
EIF4B	EIF4B;EIF4B	P23588	P23588;Q4G0E3;Q53HQ2;Q6GPH5;Q6IB46;Q7Z5Y0;Q8WYK5	S445	-0.509071	-0.040185	-0.057609	-0.202288	0.265824	FALSE	FALSE	FALSE	FALSE
SLC20A2	SLC20A2;GLVR2;PIT2	Q08357	Q08357	S268	-0.133242	-0.006747	-0.450617	-0.196869	0.228673	FALSE	FALSE	FALSE	FALSE
ERCC5	ERCC5;ERCM2;XPG;XPGC	P28715	P28715;A6NGT4;Q59FZ7;Q5JUS5;Q9HD60	S157	-0.293262	-0.1794	0.05055	-0.140704	0.175142	FALSE	FALSE	FALSE	FALSE
ERCC5	ERCC5;ERCM2;XPG;XPGC	P28715	P28715;A6NGT4;Q59FZ7;Q5JUS5;Q9HD60	S156	-0.293262	-0.1794	0.05055	-0.140704	0.175142	FALSE	FALSE	FALSE	FALSE
SRSF6	SFRS6;SRP55;SFRS6;SRP55	Q13247	Q13247-1;Q13247;A8K588;Q13247-3	S299	-0.404773	-0.056445	-0.047085	-0.169434	0.203863	FALSE	FALSE	FALSE	FALSE
PHF8	PHF8;KIAA1111;ZNF422;PHF8;KIAA1111;ZNF422;PHF8;KIAA1111;ZNF422;PHF8;RP13-444K19.2-006	Q9UPP1	Q9UPP1-1;Q9UPP1;Q9UPP1-2;Q5JPS2;Q9UPP1-3;Q5H902;Q5JPS3	S880	-0.431598	-0.013703	-0.123387	-0.189563	0.216665	FALSE	FALSE	FALSE	FALSE
SRRM2	SRRM2;KIAA0324;SRL300;SRM300;HSPC075;SRRM2;KIAA0324;SRL300;SRM300;HSPC075	Q9UQ35	Q9UQ35-1;Q9UQ35;A0AUK8;O60382;Q9UQ35-2;A6NKB9;Q05BI2;Q05CV9;Q9UQ39	S1099	-0.283158	-0.066604	-0.056206	-0.135323	0.128135	FALSE	FALSE	FALSE	FALSE
SET	SET	Q01105	Q01105-2;Q01105	S15	-0.450262	0.017271	-0.201045	-0.211346	0.233936	FALSE	FALSE	FALSE	FALSE
NUP35	NUP35;MP44;NUP53;NUP35	Q8NFH5	Q8NFH5;A8K3Z5;A6NM64;A8K0N6	S99	-0.590549	-0.010527	NA	-0.300538	0.410138	FALSE	FALSE	FALSE	FALSE
SF3B1	SF3B1;SAP155	O75533	O75533;A0JLT9;A0PJH5;A8K355;Q32Q20;Q7Z497;Q9NTB4	T326	0.041082	-0.238968	-0.203618	-0.133835	0.15251	FALSE	FALSE	FALSE	FALSE
TATDN2	TATDN2;KIAA0218	Q93075	Q93075;A8K179;Q3MIL9;Q5BKU0	S70	-0.29846	-0.022758	-0.141844	-0.154354	0.138276	FALSE	FALSE	FALSE	FALSE
SLC38A1	SLC38A1;ATA1;NAT2;SAT1;SNAT1	Q9H2H9	Q9H2H9;Q8NCD8	S52	0.051602	-0.215752	-0.255925	-0.140025	0.167165	FALSE	FALSE	FALSE	FALSE
RCSD1	RCSD1;CAPZIP;RCSD1;CAPZIP	Q6JBY9	Q9NST4;Q6JBY9;Q8IZM2	S195	-0.114972	-0.536551	0.044849	-0.202225	0.30036	FALSE	FALSE	FALSE	FALSE
RBM10	RBM10;DXS8237E;GPATC9;GPATCH9;KIAA0122	P98175	P98175;Q6PKH5;Q7Z3D7;Q9BTE4	S130	-0.434754	-0.017922	NA	-0.226338	0.294744	FALSE	FALSE	FALSE	FALSE
SETD2	SETD2;HIF1;HYPB;KIAA1732;KMT3A;SET2;HSPC069	Q9BYW2	Q9BYW2-1;Q9BYW2	S1888	0.056167	-0.341577	-0.174988	-0.153466	0.199744	FALSE	FALSE	FALSE	FALSE
CENPK	CENPK;ICEN37;FKSG14	Q9BS16	Q9BS16	S194	NA	0.372729	0.091537	0.232133	0.198833	FALSE	FALSE	FALSE	FALSE
DEK	DEK	P35659	P35659	S352	-0.040349	-0.082975	-0.253567	-0.12563	0.112828	FALSE	FALSE	FALSE	FALSE
PRRC2A	BAT2;G2;BAT2;G2	P48634	P48634-1;P48634;Q05BK4;Q4LE37;Q8MGQ9	S1110	-0.180675	-0.047538	-0.136395	-0.121536	0.067801	FALSE	FALSE	FALSE	FALSE
SEC16A	SEC16A;KIAA0310;SEC16;SEC16L;SEC16A;RP11-413M3.10-003;SEC16A;KIAA0310;SEC16;SEC16L;SEC16A;KIAA0310;SEC16;SEC16L	O15027	O15027-1;O15027;A0PJ75;A1YCA4;Q5SXP2;Q9BV84;O15027-3;A4QN18;A4QN19;O15027-2	T593	-0.261604	0.025288	-0.337548	-0.191288	0.191366	FALSE	FALSE	FALSE	FALSE
C16orf54	C16orf54;UNQ9389/PRO34280	Q6UWD8	Q6UWD8	T116	-0.267418	-0.009726	-0.176887	-0.151344	0.130731	FALSE	FALSE	FALSE	FALSE
CLSPN	CLSPN;CLSPN;CLSPN	Q9HAW4	A6NFL4;Q1RMC5;Q2KHM3;Q9HAW4;Q05D30;Q1RMC6	S67	-0.301862	-0.015743	-0.14358	-0.153728	0.143329	FALSE	FALSE	FALSE	FALSE
CLSPN	CLSPN;CLSPN;CLSPN	Q9HAW4	A6NFL4;Q1RMC5;Q2KHM3;Q9HAW4;Q05D30;Q1RMC6	S65	-0.301862	-0.015743	-0.14358	-0.153728	0.143329	FALSE	FALSE	FALSE	FALSE
SMARCA2	SMARCA2;BRM;SNF2A;SNF2L2;SMARCA2;BRM;SNF2A;SNF2L2	P51531	P51531-1;P51531;Q5T4E1;Q5T4E0;P51531-2	S591	-0.191014	-0.068465	-0.08663	-0.11537	0.066136	FALSE	FALSE	FALSE	FALSE
[]	AEBP2	Q96BG3;Q59FS5;	Q59FS5;Q96BG3	S390	-0.203651	-0.012211	-0.225354	-0.147072	0.117297	FALSE	FALSE	FALSE	FALSE
LASP1	LASP1;MLN50;LASP1;MLN50	Q14847	Q14847-1;Q14847;A8K1D2;Q14847-2	T104	-0.30536	-0.101843	0.002559	-0.134882	0.156596	FALSE	FALSE	FALSE	FALSE
EIF2A	EIF2A;CDA02;MSTP004;MSTP089;EIF2A;CDA02;MSTP004;MSTP089	Q9BY44	Q9BY44-1;Q9BY44;Q9BY44-2	S530	0.159242	0.180823	NA	0.170032	0.01526	FALSE	FALSE	FALSE	FALSE
ZC3H18	ZC3H18;NHN1	Q86VM9	Q86VM9-1;Q86VM9	S862	-0.064865	-0.053007	-0.293704	-0.137192	0.135673	FALSE	FALSE	FALSE	FALSE
MTX3	MTX3	Q5HYI7	Q5HYI7;Q7Z380	S311	-0.110231	-0.02085	-0.350164	-0.160415	0.170296	FALSE	FALSE	FALSE	FALSE
ENSA	ENSA;RP11-54A4.10-004;ENSA;ENSA;ENSA;ENSA;ENSA;ENSA;ENSA;ENSA	O43768	Q5T5H1;Q68D48;Q6VUC9;A6NMQ3;O43768-1;O43768;Q6FHW0;Q6IAM4;Q6NUL2;Q6VUC8;O43768-2;Q6VUD0;Q6VUC7;Q6VUC6;A8K1Z9;Q5T5H2	S125	NA	-0.005574	-0.607001	-0.306288	0.425273	FALSE	FALSE	FALSE	FALSE
XRCC1	XRCC1	P18887	P18887;Q59HH7;Q6IBS4	S241	-0.232676	-0.010089	-0.194369	-0.145711	0.119004	FALSE	FALSE	FALSE	FALSE
LENG1	LENG1	Q96BZ8	Q96BZ8	S59	NA	0.43413	0.034638	0.234384	0.282483	FALSE	FALSE	FALSE	FALSE
H2AFX	H2AFX;H2AX	P16104	P16104	S140	0.595981	-0.122788	0.221815	0.231669	0.359486	FALSE	FALSE	FALSE	FALSE
DYNC1LI2	DYNC1LI2;DNCLI2;LIC2	O43237	O43237;A8K6V1	S391	0.143785	0.197555	NA	0.17067	0.038021	FALSE	FALSE	FALSE	FALSE
TSC2	TSC2;TSC4;TSC2;TSC4;TSC2;TSC4;TSC2;TSC4	P49815	P49815-1;P49815;A7E2E2;P49815-4;P49815-2;Q4LE71;P49815-3	S1388	0.091531	0.251006	NA	0.171269	0.112766	FALSE	FALSE	FALSE	FALSE
LMO7	LMO7;FBX20;FBXO20;KIAA0858;LMO7;FBX20;FBXO20;KIAA0858;LMO7;FBX20;FBXO20;KIAA0858;LMO7;FBX20;FBXO20;KIAA0858	Q8WWI1	Q8WWI1-1;Q8WWI1;Q8WWI1-2;Q8WWI1-4;Q8WWI1-3;Q5TBK6	S1491	0.38659	0.222077	-0.057287	0.183794	0.224401	FALSE	FALSE	FALSE	FALSE
NCL	NCL;NCL;NCL	P19338	P19338-1;P19338;P19338-2;Q9BQ02;Q9UCF0;Q6ZS99	S580	0.120949	0.26934	0.059217	0.149835	0.107999	FALSE	FALSE	FALSE	FALSE
GPS1	GPS1;COPS1;CSN1;GPS1;COPS1;CSN1	Q13098	Q13098-1;Q13098;A8K070;Q13098-2	T515	0.407625	0.080287	0.077927	0.188613	0.189674	FALSE	FALSE	FALSE	FALSE
SLIRP	SLIRP;C14orf156;DC23;DC50;PD04872	Q9GZT3	Q9GZT3	S102	0.299127	0.059197	NA	0.179162	0.169656	FALSE	FALSE	FALSE	FALSE
SHANK3	SHANK3;KIAA1650;PSAP2;SHANK3;KIAA1650;PSAP2	Q9BYB0	Q9BYB0-2;Q9BYB0;Q9BYB0-1	S1645	0.512884	0.460616	-0.225042	0.249486	0.411784	FALSE	FALSE	FALSE	FALSE
SHANK3	SHANK3;KIAA1650;PSAP2;SHANK3;KIAA1650;PSAP2	Q9BYB0	Q9BYB0-2;Q9BYB0;Q9BYB0-1	S1647	0.512884	0.571965	-0.225042	0.286602	0.444081	FALSE	FALSE	FALSE	FALSE
LIMA1	LIMA1;EPLIN;SREBP3;PP624;LIMA1;EPLIN;SREBP3;PP624;LIMA1;EPLIN;SREBP3;PP624	Q9UHB6	Q9UHB6-1;Q9UHB6;Q53GG0;Q59FE8;Q9UHB6-2;Q9UHB6-3	S369	0.379954	0.134967	0.028887	0.181269	0.180055	FALSE	FALSE	FALSE	FALSE
RAI1	RAI1;RAI1;KIAA1820;RAI1;KIAA1820;RAI1;KIAA1820;RAI1;KIAA1820	Q7Z5J4	A8MTC3;Q7Z5J4-1;Q7Z5J4;Q7Z5J4-2;Q7Z5J4-3;Q7Z5J4-4;A8MXE8	S683	-0.028131	0.722682	NA	0.347276	0.530905	FALSE	FALSE	FALSE	FALSE
[]	TBXA2R	Q0VAB0;Q0VAA9;Q05C92;	Q05C92;Q0VAA9;Q0VAB0	S331	0.69724	-0.049051	NA	0.324095	0.527707	FALSE	FALSE	FALSE	FALSE
GON4L	GON4L;GON4;KIAA1606;GON4L;GON4;KIAA1606;GON4L;GON4;KIAA1606	Q3T8J9	Q3T8J9-1;Q3T8J9;A4PB67;Q3T8J9-3;A4PBF6;Q14BN2;Q1ED43;Q9NXJ9;Q3T8J9-2;A4PB68;Q14C93;Q53GT0;Q6PHZ4;Q8N7A2;Q9H986	S1441	0.134352	0.100947	0.182565	0.139288	0.041032	FALSE	FALSE	FALSE	FALSE
DBF4	DBF4;ASK;DBF4A;ZDBF1	Q9UBU7	Q9UBU7-1;Q9UBU7;A4D1D8;A8K954	S508	0.376846	0.058262	NA	0.217554	0.225273	FALSE	FALSE	FALSE	FALSE
SCAF4	SFRS15;KIAA1172;SFRS15;KIAA1172	O95104	O95104-1;O95104;Q0P607;O95104-2	T237	0.190678	-0.0719	0.488823	0.202534	0.28055	FALSE	FALSE	FALSE	FALSE
SF3B1	SF3B1;SAP155	O75533	O75533;A0JLT9;A0PJH5;A8K355;Q32Q20;Q7Z497;Q9NTB4	S242	0.190804	0.166745	0.064883	0.140811	0.066847	FALSE	FALSE	FALSE	FALSE
TOPBP1	TOPBP1;KIAA0259	Q92547	Q92547;A0AV47;A7E2X7;Q05BV8	S888	0.495695	0.269426	-0.123929	0.213731	0.313544	FALSE	FALSE	FALSE	FALSE
[]	dummy	dummy	dummy	T333	0.886433	0.017008	NA	0.451721	0.614776	FALSE	FALSE	FALSE	FALSE
DDX47	DDX47	Q9H0S4	Q9H0S4;Q53GJ1;Q7Z4B1;Q9H4E3;A4UCU0;Q9UI98	S9	0.080658	NA	0.318866	0.199762	0.168439	FALSE	FALSE	FALSE	FALSE
MCM2	MCM2;BM28;CCNL1;CDCL1;KIAA0030	P49736	P49736;Q9BWF4	S381	0.26117	0.266878	-0.01544	0.170869	0.161374	FALSE	FALSE	FALSE	FALSE
DENND4C	DENND4C;C9orf55;C9orf55B;DENND4C;C9orf55;C9orf55B;DENND4C;C9orf55;C9orf55B;DENND4C;C9orf55;C9orf55B;DENND4C;C9orf55;C9orf55B	Q5VZ89	Q5VZ89-1;Q5VZ89;Q5VZ89-6;Q5VZ89-5;Q5VZ89-3;Q5VZ89-2	S1012	0.010099	0.084651	0.641823	0.245525	0.345223	FALSE	FALSE	FALSE	FALSE
BOD1L1	FAM44A;KIAA1327	Q8NFC6	Q8NFC6	Y2777	0.035694	0.375742	NA	0.205718	0.24045	FALSE	FALSE	FALSE	FALSE
MFF	MFF;C2orf33;AD030;AD033;GL004	Q9GZY8	Q9GZY8-5;Q9GZY8	S146	0.175045	0.230434	0.046931	0.150804	0.094123	FALSE	FALSE	FALSE	FALSE
PUM2	PUM2;KIAA0235;PUMH2;PUM2;KIAA0235;PUMH2;PUM2;KIAA0235;PUMH2	Q8TB72	Q8TB72-1;Q8TB72;Q8TB72-3;Q8TB72-2	T184	0.037734	0.225683	0.128821	0.130746	0.09399	FALSE	FALSE	FALSE	FALSE
RPL3	RPL3;OK/SW-cl.32;RPL3	P39023	P39023;Q49AJ9;Q8TBW1;Q96QL0;Q9BT63;Q9NY85;A6NHB7	S13	NA	1.049905	-0.048905	0.5005	0.776975	FALSE	FALSE	FALSE	FALSE
FAM129A	FAM129A;C1orf24;NIBAN;GIG39	Q9BZQ8	Q9BZQ8;A8MYQ4	T584	-0.000779	-0.082157	4.066692	1.327918	2.372196	FALSE	FALSE	FALSE	FALSE
EMB	EMB	Q6PCB8	Q6PCB8	S309	0.164271	0.015443	0.339023	0.172913	0.161963	FALSE	FALSE	FALSE	FALSE
KAT7	MYST2;HBO1;HBOa	O95251	O95251	T104	0.042924	0.290728	0.155199	0.16295	0.124083	FALSE	FALSE	FALSE	FALSE
LNPEP	LNPEP;OTASE;LNPEP;OTASE;LNPEP;OTASE	Q9UIQ6	Q9UIQ6-1;Q9UIQ6;Q9UIQ6-2;Q59H76;Q9TNQ2;Q9TNQ3;Q9UIQ6-3	S147	-0.19512	0.569672	0.571434	0.315329	0.442063	FALSE	FALSE	FALSE	FALSE
IDH1	IDH1;PICD	O75874	O75874;Q0QER2;Q567U4;Q6FHQ6;Q6FI37;Q6FIA4;Q7Z3V0	Y391	0.310922	-0.052138	0.199625	0.152803	0.186004	FALSE	FALSE	FALSE	FALSE
PTPN12	PTPN12	Q05209	Q05209;A4D1C5	S449	0.269392	0.721847	-0.128472	0.287589	0.425451	FALSE	FALSE	FALSE	FALSE
FKBP15	FKBP15;KIAA0674;FKBP15;KIAA0674	Q5T1M5	Q5T1M5-1;Q5T1M5;Q5T1M5-2	S1114	-0.105334	0.558385	0.254594	0.235882	0.332255	FALSE	FALSE	FALSE	FALSE
SRRM2	SRRM2;KIAA0324;SRL300;SRM300;HSPC075	Q9UQ35	Q9UQ35-1;Q9UQ35;A0AUK8;O60382	T2409	-0.03261	0.874666	0.08692	0.309659	0.492947	FALSE	FALSE	FALSE	FALSE
LSP1	LSP1;WP34;LSP1;LSP1	P33241	P33241;A8K2L4;A8K7L8;Q53H48;Q6FHM3;Q9UEV8;Q9UEV7	S321	0.073683	0.121171	0.146329	0.113728	0.036891	FALSE	FALSE	FALSE	FALSE
PSD4	PSD4;EFA6B;TIC;PSD4;EFA6B;TIC	Q8NDX1	Q8NDX1-1;Q8NDX1;A6NEG7;A8K1Y0;Q59HG0;Q8NDX1-2	S491	0.013355	0.480966	NA	0.247161	0.330651	FALSE	FALSE	FALSE	FALSE
DNM1L	DNM1L;DLP1;DRP1;DNM1L;DLP1;DRP1;DNM1L;DLP1;DRP1;DNM1L;DLP1;DRP1;DNM1L;DLP1;DRP1	O00429	Q59GN9;O00429-1;O00429;O00429-2;O00429-5;O00429-3;O00429-4;A8K4X9;Q32Q67	S555	0.53057	NA	0.00389	0.26723	0.372419	FALSE	FALSE	FALSE	FALSE
TRIP12	TRIP12;TRIP12;KIAA0045;TRIP12	Q14669	Q14CA3;Q14669;Q53TE7;Q14CF1;Q53R87;Q57Z94	S12	0.553262	0.728802	-0.267366	0.338233	0.531757	FALSE	FALSE	FALSE	FALSE
COASY	COASY;PSEC0106	Q13057	Q13057	S178	0.185232	NA	0.149259	0.167246	0.025437	FALSE	FALSE	FALSE	FALSE
RAD51AP1	RAD51AP1;PIR51;RAD51AP1;PIR51;RAD51AP1;PIR51	Q96B01	Q96B01-1;Q96B01;A8K313;Q96B01-2;A8K7D3;Q96B01-3	S120	0.095317	0.270381	0.046701	0.137466	0.117646	FALSE	FALSE	FALSE	FALSE
MLL2	MLL2;MLL2;ALR;KMT2B;MLL2;ALR;KMT2B;MLL2;ALR;KMT2B	O14686	Q59FG6;Q6PIA1;Q99414;O14686-3;O14686;O14686-1;O14686-2	T4629	0.305095	0.008392	0.153416	0.155634	0.148364	FALSE	FALSE	FALSE	FALSE
DAXX	DAXX;BING2;DAP6	Q9UER7	Q9UER7-1;Q9UER7;A8K822;Q53F85;Q5STK9	S688	0.122076	0.202008	NA	0.162042	0.05652	FALSE	FALSE	FALSE	FALSE
SRRM2	SRRM2;KIAA0324;SRL300;SRM300;HSPC075	Q9UQ35	Q9UQ35-1;Q9UQ35;A0AUK8;O60382	S2067	-0.058668	0.512555	0.110831	0.188239	0.293373	FALSE	FALSE	FALSE	FALSE
PSMD2	PSMD2;TRAP2	Q13200	Q13200;Q53XQ4;Q59EG8;Q9NSM5	S361	0.247685	NA	0.101986	0.174835	0.103024	FALSE	FALSE	FALSE	FALSE
EMSY	C11orf30;hCG_2018629;EMSY;C11orf30;GL002;EMSY;C11orf30;GL002	Q7Z589	Q17RM7;Q7Z589-1;Q7Z589;Q7Z589-2	S174	0.099766	0.11089	0.148999	0.119885	0.02582	FALSE	FALSE	FALSE	FALSE
STK3	STK3;MST2	Q13188	Q13188;A8K722	S316	0.19604	0.048808	0.124851	0.123233	0.073629	FALSE	FALSE	FALSE	FALSE
MTDH	MTDH;AEG1;LYRIC	Q86UE4	Q86UE4;Q05DH2;Q52QU9	S339	0.041664	0.115153	0.488721	0.215179	0.239727	FALSE	FALSE	FALSE	FALSE
C10orf47	C10orf47;C10orf47;C10orf47	Q86WR7	Q86WR7-1;Q86WR7;A6NDS2;Q86WR7-2	T146	0.631151	0.243317	-0.101056	0.257804	0.366319	FALSE	FALSE	FALSE	FALSE
ACD	ACD;PIP1;PTOP;TINT1;TPP1;ACD;PIP1;PTOP;TINT1;TPP1	Q96AP0	Q96AP0-1;Q96AP0;Q96AP0-2	S111	0.24306	0.15176	0.038155	0.144325	0.102654	FALSE	FALSE	FALSE	FALSE
TRAFD1	TRAFD1;FLN29	O14545	O14545;A8K5L6	S415	0.115566	0.394303	0.039419	0.183096	0.186831	FALSE	FALSE	FALSE	FALSE
EEF2	EEF2;EF2	P13639	P13639;Q6PK56;Q8TA90	S502	-0.009292	0.191499	0.226878	0.136362	0.127374	FALSE	FALSE	FALSE	FALSE
FAM122A	FAM122A;C9orf42	Q96E09	Q96E09	S270	0.597603	0.232181	-0.118703	0.237027	0.358178	FALSE	FALSE	FALSE	FALSE
CDV3	CDV3;H41;CDV3;H41	Q9UKY7	Q9UKY7-1;Q9UKY7;Q9UKY7-2	T4	0.722991	-0.025738	NA	0.348626	0.529431	FALSE	FALSE	FALSE	FALSE
WAPAL	WAPAL;FOE;KIAA0261;WAPL;WAPAL;FOE;KIAA0261;WAPL;WAPAL;FOE;KIAA0261;WAPL	Q7Z5K2	Q7Z5K2-3;Q7Z5K2;Q7Z5K2-2;Q7Z5K2-1;A7E2B5;A8K273	S162	-0.013261	0.149457	0.260026	0.132074	0.13747	FALSE	FALSE	FALSE	FALSE
TRIM24	TRIM24;RNF82;TIF1;TIF1A;TRIM24;RNF82;TIF1;TIF1A	O15164	O15164-1;O15164;A4D1R8;O15164-2;A4D1R7	S808	0.000433	0.33805	0.188148	0.175544	0.169161	FALSE	FALSE	FALSE	FALSE
NUMA1	NUMA1;NUMA;NUMA1 variant protein;NUMA1;NUMA;NUMA1;hCG_2017131	Q14980	Q14980-1;Q14980;Q9UNL7;Q4LE64;Q14980-2;A8K394;Q3SYK8;Q59HB8;Q7Z757;Q96HN5;Q9UPG3;Q86XH4;Q9BTE9	S271	0.184978	0.138792	0.058386	0.127385	0.064063	FALSE	FALSE	FALSE	FALSE
HTATSF1	HTATSF1	O43719	O43719	S676	0.120086	0.095744	0.163885	0.126572	0.034531	FALSE	FALSE	FALSE	FALSE
PKN1	PKN1;PKN;PRK1;PRKCL1	Q16512	A8K7W5;Q16512;Q15523;Q504U4;Q9UD44	S75	-0.151258	0.322587	0.410558	0.193962	0.302188	FALSE	FALSE	FALSE	FALSE
UHRF1BP1L	UHRF1BP1L;KIAA0701	A0JNW5	A0JNW5-1;A0JNW5;Q63HQ7	S935	0.03461	0.211483	0.117828	0.121307	0.088488	FALSE	FALSE	FALSE	FALSE
SRRM2	SRRM2;KIAA0324;SRL300;SRM300;HSPC075;SRRM2;KIAA0324;SRL300;SRM300;HSPC075;DKFZp667L0421	Q9UQ35	Q9UQ35-1;Q9UQ35;A0AUK8;O60382;Q9UQ35-2;A6NKB9;Q05BI2;Q05CV9;Q9UQ39;Q5JPB4	S2702	0.080719	0.15475	0.103128	0.112866	0.037964	FALSE	FALSE	FALSE	FALSE
USP14	USP14;USP14;TGT;USP14	P54578	A8MYA5;P54578;Q53XY5;A6NJA2	S216	0.711495	-0.021582	0.097341	0.262418	0.393431	FALSE	FALSE	FALSE	FALSE
CDK12	CRKRS;CRK7;KIAA0904;CRKRS;CRK7;KIAA0904	Q9NYV4	A7E2B2;Q9NYV4	S236	0.135469	0.004245	0.244948	0.128221	0.120515	FALSE	FALSE	FALSE	FALSE
MLL2	MLL2;MLL2;ALR;KMT2B;MLL2;ALR;KMT2B;MLL2;ALR;KMT2B	O14686	Q59FG6;Q6PIA1;Q99414;O14686-3;O14686;O14686-1;O14686-2	T4621	0.138552	0.008392	0.41738	0.188108	0.208949	FALSE	FALSE	FALSE	FALSE
CHD8	CHD8;HELSNF1;KIAA1564;CHD8;HELSNF1;KIAA1564	Q9HCK8	Q9HCK8-2;Q9HCK8;Q9HCK8-1;Q4G0D8;Q6DKH9;Q6P440;Q6ZNL7	S2065	1.053528	0.207328	-0.198461	0.354132	0.638774	FALSE	FALSE	FALSE	FALSE
SRRM2	SRRM2;KIAA0324;SRL300;SRM300;HSPC075	Q9UQ35	Q9UQ35-1;Q9UQ35;A0AUK8;O60382	S2415	-0.006811	0.932251	NA	0.46272	0.664017	FALSE	FALSE	FALSE	FALSE
ZFC3H1	ZFC3H1;CCDC131;KIAA0546;PSRC2;ZFC3H1;CCDC131;KIAA0546;PSRC2	O60293	O60293-1;O60293;O60293-2	S1304	0.202574	-0.027278	0.214311	0.129869	0.13622	FALSE	FALSE	FALSE	FALSE
RPS2	RPS2;RPS4;LOC392781;tcag7.979	P15880	A6NI39;P15880;O60249;Q3KQT6;Q6IPX5;Q8J014;Q8N5L9;Q8NI62;Q9BSW5;A6NGR5;A6NEL9;A4D0Y7	S264	0.103263	0.160701	0.143655	0.135873	0.029499	FALSE	FALSE	FALSE	FALSE
SCAF11	SFRS2IP;CASP11;SIP1;SFRS2IP;CASP11;SIP1;SFRS2IP	Q99590	A6NLW5;Q99590;Q05BS8	S796	0.226077	0.014682	0.139535	0.126765	0.106274	FALSE	FALSE	FALSE	FALSE
TOR1AIP1	TOR1AIP1;TOR1AIP1	Q5JTV8	Q5JTV8-1;Q5JTV8;Q5JTV8-2	S143	0.039412	0.392203	0.053278	0.161631	0.199801	FALSE	FALSE	FALSE	FALSE
STARD3NL	STARD3NL;MENTHO;UNQ855/PRO1864;STARD3NL;MENTHO;UNQ855/PRO1864	O95772	O95772-1;O95772;A4D1X0;O95772-2	S210	0.30188	0.248177	-0.057384	0.164224	0.193788	FALSE	FALSE	FALSE	FALSE
CBL	CBL;CBL2;RNF55	P22681	P22681;A3KMP8	S452	0.103867	0.088584	0.233397	0.141949	0.079564	FALSE	FALSE	FALSE	FALSE
SNAPIN	SNAPIN;SNAP25BP;SNAPAP	O95295	O95295;Q5SXU8	T14	-0.024744	0.09023	0.493801	0.186429	0.272329	FALSE	FALSE	FALSE	FALSE
SF3B2	SF3B2;SAP145;DKFZp781L0540	Q13435	Q13435;A8K485;Q7L4T5;Q7Z627;Q9BWD2;Q7Z3K9;Q96CM6	S362	0.042924	0.336391	NA	0.189658	0.207512	FALSE	FALSE	FALSE	FALSE
MTFR1	MTFR1;CHPPR;KIAA0009	Q15390	Q15390;Q7Z669	S119	-0.086186	0.670107	0.223855	0.269259	0.380185	FALSE	FALSE	FALSE	FALSE
CDK12	CRKRS;CRK7;KIAA0904;CRKRS;CRK7;KIAA0904	Q9NYV4	A7E2B2;Q9NYV4	S318	0.207018	0.004595	0.155749	0.122454	0.105239	FALSE	FALSE	FALSE	FALSE
RB1	RB1	P06400	P06400;A8K5E3;P78495;Q59HH0;Q6DUF0;Q6LE65;Q6LE77;Q6LE79;Q6LE80;Q6LE81;Q6LE82;Q7KZ60;Q7KZ61;Q7Z5Q6;Q7Z7J0;Q86WG4	T821	0.302992	0.02792	0.074779	0.13523	0.147163	FALSE	FALSE	FALSE	FALSE
EML3	EML3;EML3;EML3	Q32P44	Q32P44-1;Q32P44;Q32P44-3;Q32P44-2	S177	0.154907	0.10905	0.148739	0.137565	0.024887	FALSE	FALSE	FALSE	FALSE
SPECC1	SPECC1;NSP5;SPECC1;NSP5	Q5M775	Q5M775-1;Q5M775;A8MV89;Q5M775-2	T39	0.252537	NA	0.112767	0.182652	0.098832	FALSE	FALSE	FALSE	FALSE
SPTBN1	SPTBN1;SPTB2	Q01082	Q01082-1;Q01082	T2333	0.199876	-0.113292	0.453439	0.180008	0.283887	FALSE	FALSE	FALSE	FALSE
TMEM57	TMEM57	Q8N5G2	Q8N5G2-1;Q8N5G2;A2A294	S332	0.073409	0.091128	0.233581	0.132706	0.087809	FALSE	FALSE	FALSE	FALSE
EMSY	C11orf30;hCG_2018629;EMSY;C11orf30;GL002;EMSY;C11orf30;GL002	Q7Z589	Q17RM7;Q7Z589-1;Q7Z589;Q7Z589-2	S169	0.0842	0.184349	0.148999	0.139183	0.050791	FALSE	FALSE	FALSE	FALSE
POGZ	POGZ;KIAA0461;Nbla00003;POGZ;KIAA0461;Nbla00003;POGZ;KIAA0461;Nbla00003;POGZ;KIAA0461;Nbla00003	Q7Z3K3	Q7Z3K3-1;Q7Z3K3;Q7Z3K3-3;Q3LIC4;Q7Z3K3-2;Q5SZS1	T1368	-0.003308	0.124503	0.311038	0.144078	0.158084	FALSE	FALSE	FALSE	FALSE
RPRD2	RPRD2;KIAA0460;HSPC099;RPRD2;KIAA0460;HSPC099;RPRD2;KIAA0460;HSPC099	Q5VT52	Q5VT52-1;Q5VT52;A8K6N8;Q9P0D7;Q5VT52-3;Q5VT52-2	S769	0.188654	0.133717	NA	0.161186	0.038846	FALSE	FALSE	FALSE	FALSE
PTPN7	PTPN7;RP11-294K24.3-001;PTPN7;PTPN7	P35236	Q5SXQ0;P35236-2;P35236;P35236-1;Q8NFX3	S149	0.1644	0.028767	0.322505	0.171891	0.147012	FALSE	FALSE	FALSE	FALSE
PPP1R3D	PPP1R3D;PPP1R6	O95685	O95685;Q86X09	S74	0.091388	1.191346	-0.119401	0.387778	0.703846	FALSE	FALSE	FALSE	FALSE
GTF3C4	GTF3C4	Q9UKN8	Q9UKN8;Q05CN7;Q5VZJ7	S611	0.05464	0.1569	0.155432	0.122324	0.058621	FALSE	FALSE	FALSE	FALSE
PSD4	PSD4;EFA6B;TIC;PSD4;EFA6B;TIC	Q8NDX1	Q8NDX1-1;Q8NDX1;A6NEG7;A8K1Y0;Q59HG0;Q8NDX1-2	S131	0.120219	0.081893	0.223979	0.14203	0.073511	FALSE	FALSE	FALSE	FALSE
TOP2B	TOP2B;TOP2B	Q02880	Q02880-1;Q02880;Q6LBI8;Q02880-2;Q59H80;Q6LC06;Q6W6M6;Q71UH4;Q8WTY5	S1461	0.198117	0.048853	0.162855	0.136608	0.078017	FALSE	FALSE	FALSE	FALSE
ACIN1	ACIN1;ACINUS;KIAA0670	Q9UKV3	Q9UKV3-1;Q9UKV3;Q69YJ6	S386	0.095789	0.680819	-0.005275	0.257111	0.370405	FALSE	FALSE	FALSE	FALSE
MAP4K4	MAP4K4;MAP4K4;HGK;KIAA0687;NIK;MAP4K4;HGK;KIAA0687;NIK;MAP4K4;HGK;KIAA0687;NIK;MAP4K4;HGK;KIAA0687;NIK;MAP4K4;HGK;KIAA0687;NIK;MAP4K4	O95819	Q53TX8;O95819-3;O95819;O95819-5;O95819-1;O95819-2;O95819-4;Q53TW0;Q5MD60	S716	0.254594	0.153606	0.029806	0.146002	0.112587	FALSE	FALSE	FALSE	FALSE
YEATS2	YEATS2;KIAA1197	Q9ULM3	Q9ULM3-1;Q9ULM3;A7E2B9	S536	0.203013	0.026487	0.166972	0.132158	0.093271	FALSE	FALSE	FALSE	FALSE
TWISTNB	TWISTNB	Q3B726	Q3B726	S328	NA	-0.00389	0.608336	0.302223	0.43291	FALSE	FALSE	FALSE	FALSE
FXR2	FXR2;FMR1L2	P51116	P51116;Q86V09	S603	0.058109	0.368724	0.021451	0.149428	0.190798	FALSE	FALSE	FALSE	FALSE
COL4A3BP	COL4A3BP;CERT;STARD11;COL4A3BP;CERT;STARD11	Q9Y5P4	Q9Y5P4-1;Q9Y5P4;Q9Y5P4-2;A8K7S2	S251	0.218719	0.261379	-0.030037	0.15002	0.157387	FALSE	FALSE	FALSE	FALSE
HDAC4	HDAC4;KIAA0288	P56524	P56524;Q53SB4;Q53SM2;Q86YH7	S565	-0.001624	0.245677	0.193835	0.145963	0.130416	FALSE	FALSE	FALSE	FALSE
NACA	NACA;HSD48;NACA	Q13765	Q13765;A8MTN7	S876	-0.117075	1.232938	0.207206	0.441023	0.704725	FALSE	FALSE	FALSE	FALSE
SRSF2	SFRS2	Q01130	Q01130;Q53FN0;Q8NAK9	S189	0.452068	0.930756	-0.350274	0.344183	0.647294	FALSE	FALSE	FALSE	FALSE
CDC5L	CDC5L;KIAA0432;PCDC5RP	Q99459	Q99459	T404	0.076354	0.230432	0.117695	0.141494	0.079748	FALSE	FALSE	FALSE	FALSE
FAM40A	FAM40A;KIAA1761;FAM40A;KIAA1761;FAM40A;KIAA1761	Q5VSL9	Q5VSL9-1;Q5VSL9;A8K4U4;Q5VSL9-2;Q8WUN4;Q5VSL9-3	S335	0.163821	0.038827	0.143785	0.115478	0.067133	FALSE	FALSE	FALSE	FALSE
ARHGAP4	ARHGAP4;hCG_39227;ARHGAP4;KIAA0131;RGC1;RHOGAP4;ARHGAP4	P98171	Q86UY3;Q9UGE8;P98171;Q6PJ34	S946	0.253203	0.050277	0.131721	0.145067	0.102119	FALSE	FALSE	FALSE	FALSE
TMEM48	TMEM48;NDC1;TMEM48;NDC1;TMEM48;NDC1	Q9BTX1	Q9BTX1-1;Q9BTX1;Q9BTX1-2;Q9BTX1-4	S406	0.125188	0.076643	0.195096	0.132309	0.059547	FALSE	FALSE	FALSE	FALSE
DNAJC2	DNAJC2;MPHOSPH11;MPP11;ZRF1;DNAJC2;MPHOSPH11;MPP11;ZRF1	Q99543	Q99543-1;Q99543;A4VCI0;Q08AR5;Q99543-2;Q4G120;Q6P5S9;Q6PH78	S63	0.229588	0.164676	0.058801	0.151022	0.086208	FALSE	FALSE	FALSE	FALSE
CCDC86	CCDC86;CYCLON	Q9H6F5	Q9H6F5;Q6ZW18	S91	-0.033341	0.837759	0.048515	0.284311	0.481044	FALSE	FALSE	FALSE	FALSE
WNK1	WNK1;KDP;KIAA0344;PRKWNK1;WNK1;KDP;KIAA0344;PRKWNK1;WNK1;KDP;KIAA0344;PRKWNK1	Q9H4A3	Q9H4A3-1;Q9H4A3;Q9H4A3-2;A5D8Z4;Q9H4A3-4;Q96CZ6	S2012	0.076696	0.083298	0.201006	0.120333	0.069943	FALSE	FALSE	FALSE	FALSE
VDAC2	VDAC2;VDAC2;VDAC2;VDAC2;RP11-375G3.1-010;VDAC2;RP11-375G3.1-005	P45880	P45880-1;P45880;P45880-3;A6NLE7;P45880-2;Q5JSD1;Q5JSD2	S130	0.260507	0.146851	-0.002476	0.134961	0.131894	FALSE	FALSE	FALSE	FALSE
KLC2	KLC2;KLC2;KLC2	Q9H0B6	Q9H0B6;A8MXL7;A8MZ87	S445	0.152378	0.170117	NA	0.161248	0.012544	FALSE	FALSE	FALSE	FALSE
CCNYL1	CCNYL1;CCNYL1;CCNYL1	Q8N7R7	Q8N7R7-1;Q8N7R7;Q8N7R7-2;Q8N7R7-3	S344	-0.056544	0.317471	0.180212	0.147046	0.1892	FALSE	FALSE	FALSE	FALSE
ADD3	ADD3;ADDL;ADD3;ADDL	Q9UEY8	Q9UEY8-1;Q9UEY8;Q53FL4;Q59EK1;Q5VU08;Q9UEY8-2;Q5VU09	S461	0.493084	-0.005472	NA	0.243806	0.352532	FALSE	FALSE	FALSE	FALSE
TP53BP1	TP53BP1;TP53BP1;TP53BP1	Q12888	Q12888-2;Q12888;Q12888-1;A6NNK5;A8KA50	S585	0.202951	0.071075	0.144112	0.139379	0.066065	FALSE	FALSE	FALSE	FALSE
E2F8	E2F8	A0AVK6	A0AVK6;A8K9H3	S417	0.336341	0.020179	0.081244	0.145921	0.167711	FALSE	FALSE	FALSE	FALSE
[]	dummy	dummy	dummy	S40	0.124328	0.177976	0.067983	0.123429	0.055002	FALSE	FALSE	FALSE	FALSE
GATAD2A	GATAD2A;GATAD2A	Q86YP4	Q86YP4-1;Q86YP4;Q86YP4-2	S133	0.215927	0.057564	0.110764	0.128085	0.08059	FALSE	FALSE	FALSE	FALSE
AP3D1	AP3D1;PRO0039;AP3D1;PRO0039;AP3D1;PRO0039;AP3D1;PRO0039;AP3D1;PRO0039	O14617	O14617-5;O14617;O14617-1;Q6PK82;O14617-2;O14617-3;Q9UEA9;Q9UEB0;O14617-4	S636	0.016496	0.268351	0.104471	0.129773	0.127819	FALSE	FALSE	FALSE	FALSE
PHF8	PHF8;KIAA1111;ZNF422;PHF8;KIAA1111;ZNF422;PHF8;KIAA1111;ZNF422	Q9UPP1	Q9UPP1-1;Q9UPP1;Q9UPP1-2;Q5JPS2;Q9UPP1-3;Q5H902;Q5H901;Q5H900	S120	0.050585	0.081904	0.247563	0.126684	0.105849	FALSE	FALSE	FALSE	FALSE
RBMXL1;RBMX;RBMXL2	RBMX;HNRPG;RBMXP1;CCBL2;DKFZp547N1117;RBMXL1;RP4-531M19.2-001;hCG_23341;RBMXL2;HNRNPGT;RBMXL1;RP4-531M19.2-002	Q96E39;P38159;O75526	P38159;Q2VIN3;Q96E39;O75526;A8K8A6;Q5T9T9	S58	0.257976	0.105472	0.018406	0.127285	0.121265	FALSE	FALSE	FALSE	FALSE
[]	PHF10;RP11-160E12.5-002	Q5T069	Q5T069	S288	0.275663	-0.058108	0.289598	0.169051	0.196849	FALSE	FALSE	FALSE	FALSE
NFATC2IP	NFATC2IP;NIP45	Q8NCF5	Q8NCF5-1;Q8NCF5	S204	0.281372	0.098814	0.061113	0.1471	0.117801	FALSE	FALSE	FALSE	FALSE
SCAF1	SCAF1;SFRS19;SRA1	Q9H7N4	Q9H7N4	S614	0.055057	0.475174	NA	0.265115	0.297068	FALSE	FALSE	FALSE	FALSE
SCAF1	SCAF1;SFRS19;SRA1	Q9H7N4	Q9H7N4	S612	0.055057	0.475174	NA	0.265115	0.297068	FALSE	FALSE	FALSE	FALSE
GTF3C1	GTF3C1;GTF3C1;GTF3C1;GTF3C1;GTF3C1	Q12789	Q12789-1;Q12789;Q6AWA4;Q12789-2;Q6AHZ7;Q12789-3;Q7Z7H4;A8MRT3	S1089	0.075464	0.447112	NA	0.261288	0.262794	FALSE	FALSE	FALSE	FALSE
INF2	INF2;INF2;C14orf151;C14orf173	Q27J81	A8MSL0;Q27J81;Q6P1X7;Q9H6N1;Q27J83;Q69YL8;Q6PK22	S1192	0.03689	0.207354	0.200881	0.148375	0.096603	FALSE	FALSE	FALSE	FALSE
PDIA6	PDIA6;TXNDC7;PDIA6;TXNDC7	Q15084	Q15084-2;Q15084;Q15084-1;Q53RC7	S480	0.385376	0.05244	0.049031	0.162282	0.193212	FALSE	FALSE	FALSE	FALSE
FRMD7;FARP2	FARP2;KIAA0793;FRMD7;FARP2;KIAA0793	Q6ZUT3;O94887	O94887-1;O94887;Q6ZUT3;O94887-2	S340	-0.051362	0.260463	0.294665	0.167922	0.190674	FALSE	FALSE	FALSE	FALSE
PDS5B	PDS5B;APRIN;AS3;KIAA0979;PDS5B;APRIN;AS3;KIAA0979;PDS5B;APRIN;AS3;KIAA0979	Q9NTI5	Q9NTI5-2;Q9NTI5;Q9NTI5-1;Q9NTI5-5	S1283	0.169091	-0.016611	0.23008	0.12752	0.128492	FALSE	FALSE	FALSE	FALSE
ARID4A	ARID4A;RBBP1;RBP1;ARID4A;RBBP1;RBP1;ARID4A;RBBP1;RBP1	P29374	P29374-1;P29374;P29374-2;P29374-3;A8MYU0;Q05CG0	S160	0.152832	0.064585	0.123534	0.11365	0.044946	FALSE	FALSE	FALSE	FALSE
ARID4A	ARID4A;RBBP1;RBP1;ARID4A;RBBP1;RBP1;ARID4A;RBBP1;RBP1	P29374	P29374-1;P29374;P29374-2;P29374-3;A8MYU0;Q05CG0	S159	0.152832	0.064585	0.123534	0.11365	0.044946	FALSE	FALSE	FALSE	FALSE
CDCA3	CDCA3;C8;GRCC8;TOME1	Q99618	Q99618;A8K5V6	S31	0.075327	0.272716	NA	0.174022	0.139575	FALSE	FALSE	FALSE	FALSE
RNF126	RNF126;RNF126	Q9BV68	Q9BV68-1;Q9BV68;A8K0Q1;Q9BV68-2;O60372;Q9NPN4	S5	0.414731	0.087519	0.045024	0.182424	0.202302	FALSE	FALSE	FALSE	FALSE
SCRIB	SCRIB;CRIB1;KIAA0147;LAP4;SCRB1;VARTUL;SCRIB;CRIB1;KIAA0147;LAP4;SCRB1;VARTUL;SCRIB;CRIB1;KIAA0147;LAP4;SCRB1;VARTUL;SCRIB;CRIB1;KIAA0147;LAP4;SCRB1;VARTUL	Q14160	Q14160-4;Q14160;Q14160-1;Q14160-2;A0PJK8;Q14160-3	S1232	0.018349	0.340857	0.064331	0.141179	0.174448	FALSE	FALSE	FALSE	FALSE
NBEAL2	NBEAL2;KIAA0540;UNQ253/PRO290;NBEAL2;KIAA0540;UNQ253/PRO290	Q6ZNJ1	O60288;Q6P994;Q6ZNJ1;Q6UX91	S2025	0.272202	0.038678	0.141891	0.150924	0.117024	FALSE	FALSE	FALSE	FALSE
SRRM1	SRRM1;SRM160	Q8IYB3	Q8IYB3-2;Q8IYB3;A6NJY5;Q5VVN3	S388	-0.120569	0.417162	0.302407	0.199667	0.283205	FALSE	FALSE	FALSE	FALSE
SMCR8	SMCR8;SMCR8	Q8TEV9	Q8TEV9-1;Q8TEV9;A5PKZ5;Q8TEV9-2	S489	0.170246	0.23341	0.00906	0.137572	0.115688	FALSE	FALSE	FALSE	FALSE
NUPL2	NUPL2;CG1;NUPL2;CG1	O15504	O15504-1;O15504;A4D143;Q3B7J4;O15504-2	S106	0.043624	0.512473	0.073272	0.20979	0.26255	FALSE	FALSE	FALSE	FALSE
FNBP1	FNBP1;FBP17;KIAA0554;FNBP1;FBP17;KIAA0554;FNBP1	Q96RU3	Q96RU3-1;Q96RU3;A8MPY8;Q96RU3-2;A8MS86	S359	0.213565	0.046251	0.156526	0.138781	0.085057	FALSE	FALSE	FALSE	FALSE
KAT5	HTATIP;TIP60;HTATIP;TIP60;HTATIP;TIP60	Q92993	Q92993-3;Q92993;Q92993-1;Q92993-2;Q561W3;Q59EJ8	S235	0.298072	0.011038	0.124328	0.144479	0.144574	FALSE	FALSE	FALSE	FALSE
RFFL	RFFL;RNF189;RNF34L;RFFL;RNF189;RNF34L	Q8WZ73	Q8WZ73-1;Q8WZ73;Q8WZ73-2	S226	0.072792	0.122526	0.165558	0.120292	0.046424	FALSE	FALSE	FALSE	FALSE
CCDC132	CCDC132;KIAA1861;FLJ20097	Q96JG6	Q96JG6-1;Q96JG6;A7MD03;Q5JPD9;Q75N11;Q9NXR2	S500	0.313942	NA	0.068189	0.191066	0.173774	FALSE	FALSE	FALSE	FALSE
PTGES3	PTGES3;P23;TEBP	Q15185	Q15185;A8K7D0	S148	0.007081	0.092904	0.318461	0.139482	0.160831	FALSE	FALSE	FALSE	FALSE
MLL2	MLL2;MLL2;ALR;KMT2B;MLL2;ALR;KMT2B;MLL2;ALR;KMT2B	O14686	Q59FG6;Q6PIA1;Q99414;O14686-3;O14686;O14686-1;O14686-2	S4617	0.286704	0.008843	0.153416	0.149654	0.138969	FALSE	FALSE	FALSE	FALSE
ARHGEF16	ARHGEF16;NBR	Q5VV41	Q5VV41-1;Q5VV41	S230	-0.021131	NA	0.584963	0.281916	0.428573	FALSE	FALSE	FALSE	FALSE
NRBP1	NRBP1;BCON3;NRBP	Q9UHY1	Q9UHY1	S2	0.177854	0.217958	0.063489	0.1531	0.080154	FALSE	FALSE	FALSE	FALSE
NOLC1	NOLC1;KIAA0035;NOLC1;KIAA0035	Q14978	Q14978-2;Q14978;Q14978-1;Q5VV70;Q96J17;Q9BUV3	S708	0.218719	-0.016484	0.191247	0.131161	0.1286	FALSE	FALSE	FALSE	FALSE
NOC2L	NOC2L	Q9Y3T9	Q9Y3T9;Q9H9J5	S56	0.461738	-0.000599	0.083622	0.181587	0.246245	FALSE	FALSE	FALSE	FALSE
RFFL	RFFL;RNF189;RNF34L;RFFL;RNF189;RNF34L	Q8WZ73	Q8WZ73-1;Q8WZ73;Q8WZ73-2	S229	0.072792	0.114486	0.224905	0.137394	0.078601	FALSE	FALSE	FALSE	FALSE
PRRC2C	BAT2D1;KIAA1096;XTP2;BAT2D1;KIAA1096;XTP2;BAT2D1;KIAA1096;XTP2;BAT2D1;KIAA1096;XTP2	Q9Y520	Q9HA05;Q9NXL3;Q9UF29;Q9UPQ6;Q05DM8;Q6PD54;Q9H2N2;Q49A39;Q9Y520;Q9NSM8	S2105	0.249445	0.049293	0.076915	0.125218	0.108467	FALSE	FALSE	FALSE	FALSE
SRRM1	SRRM1;SRM160	Q8IYB3	Q8IYB3-2;Q8IYB3;A6NJY5;Q5VVN3	S625	0.102389	0.295403	0.045024	0.147605	0.131171	FALSE	FALSE	FALSE	FALSE
E2F8	E2F8	A0AVK6	A0AVK6;A8K9H3	S413	0.336341	0.054068	0.081244	0.157217	0.155719	FALSE	FALSE	FALSE	FALSE
MKI67	MKI67	P46013	P46013-1;P46013	S357	0.197173	0.01587	0.286053	0.166366	0.137701	FALSE	FALSE	FALSE	FALSE
PARN	PARN;DAN	O95453	O95453	S623	-0.116207	2.569608	0.122076	0.858492	1.486651	FALSE	FALSE	FALSE	FALSE
MIER1	MIER1;KIAA1610;MIER1;KIAA1610;MIER1;KIAA1610;MIER1;KIAA1610;MIER1;KIAA1610;MIER1;KIAA1610;MIER1;KIAA1610;MIER1;KIAA1610;MIER1;KIAA1610	Q8N108	Q8N108-1;Q8N108;Q8N108-8;Q8N108-10;Q32NC4;Q8N108-3;Q8N108-2;Q5T106;Q8N108-7;Q8N108-5;Q08AE0;Q5T105;Q8N108-4;Q5T103;Q8N108-6	S401	0.28558	0.030302	0.109829	0.141904	0.130626	FALSE	FALSE	FALSE	FALSE
CDK13	CDC2L5;CDC2L;CHED;KIAA1791;CDC2L5;CDC2L;CHED;KIAA1791	Q14004	Q14004-1;Q14004;Q14004-2;Q53G78	S360	-0.193684	0.106016	1.588061	0.500131	0.954017	FALSE	FALSE	FALSE	FALSE
CBFA2T3	CBFA2T3;MTG16;MTGR2;ZMYND4;CBFA2T3;MTG16;MTGR2;ZMYND4	O75081	O75081-1;O75081;O75081-3	S65	0.032178	0.986431	-0.01501	0.334533	0.565053	FALSE	FALSE	FALSE	FALSE
PDS5A	PDS5A;KIAA0648;PDS5;PIG54;PDS5A;KIAA0648;PDS5;PIG54	Q29RF7	Q29RF7-1;Q29RF7;Q29RF7-2;Q96DB6	S1305	0.089613	-0.018254	0.647222	0.239527	0.35717	FALSE	FALSE	FALSE	FALSE
MIER1	MIER1;KIAA1610;MIER1;KIAA1610;MIER1;KIAA1610;MIER1;KIAA1610;MIER1;KIAA1610;MIER1;KIAA1610;MIER1;KIAA1610;MIER1;KIAA1610;MIER1;KIAA1610	Q8N108	Q8N108-1;Q8N108;Q8N108-8;Q8N108-10;Q32NC4;Q8N108-3;Q8N108-2;Q5T106;Q8N108-7;Q8N108-5;Q08AE0;Q5T105;Q8N108-4;Q5T103;Q8N108-6	S391	0.357045	0.053143	0.067274	0.159154	0.171524	FALSE	FALSE	FALSE	FALSE
PDHA2;PDHA1	PDHA1;PHE1A;PDHA2;PDHAL;PDHA1/LOC79064	P29803;P08559	P08559;A5YPB6;A5YVE9;Q53GE3;Q53H41;Q5JPT8;P29803;A5PHJ9;P78557;Q5JPU3;Q6LCA3;Q99725;Q9UNV7	S331	0.13606	0.106442	0.125717	0.12274	0.015032	FALSE	FALSE	FALSE	FALSE
RAD9A	RAD9A	Q99638	Q99638	S277	0.033173	0.496325	0.041916	0.190471	0.264913	FALSE	FALSE	FALSE	FALSE
ZC3HC1	ZC3HC1;NIPA;HSPC216;ZC3HC1;NIPA;HSPC216;ZC3HC1;NIPA;HSPC216	Q86WB0	Q86WB0-1;Q86WB0;A6NH66;Q86WB0-2;A4D1L4;Q86WB0-3	S58	0.15095	0.077346	0.162661	0.130319	0.046248	FALSE	FALSE	FALSE	FALSE
TOP2B	TOP2B;TOP2B	Q02880	Q02880-1;Q02880;Q6LBI8;Q02880-2;Q59H80;Q6LC06;Q6W6M6;Q71UH4;Q8WTY5	S1581	0.117695	0.042584	0.196292	0.118857	0.076861	FALSE	FALSE	FALSE	FALSE
FXR1	FXR1;FXR1;FXR1;FXR1	P51114	P51114-1;P51114;A8K9B8;P51114-3;Q14341;P51114-2	S104	0.446203	0.070255	0.056167	0.190875	0.221233	FALSE	FALSE	FALSE	FALSE
SIN3A	SIN3A	Q96ST3	Q96ST3	S940	0.010923	0.162839	0.249021	0.140928	0.120552	FALSE	FALSE	FALSE	FALSE
CDK12	CRKRS;CRK7;KIAA0904;CRKRS;CRK7;KIAA0904	Q9NYV4	A7E2B2;Q9NYV4	S1083	0.233765	0.012596	0.165365	0.137242	0.113235	FALSE	FALSE	FALSE	FALSE
PNPLA2	PNPLA2;ATGL;FP17548;PNPLA2;ATGL;FP17548	Q96AD5	Q96AD5-1;Q96AD5;A8MPT1;Q96AD5-2	S404	-0.045804	0.177846	0.370499	0.167514	0.208344	FALSE	FALSE	FALSE	FALSE
AIM1	AIM1;CRYBG1	Q9Y4K1	Q9Y4K1	S533	-0.081339	0.185032	0.493955	0.199216	0.287909	FALSE	FALSE	FALSE	FALSE
PRPF3	PRPF3;HPRP3;PRP3;PRPF3;HPRP3;PRP3	O43395	O43395-1;O43395;Q53GV6;Q5VT54;O43395-2	S619	0.080794	0.285348	0.075464	0.147202	0.119667	FALSE	FALSE	FALSE	FALSE
TLN1	TLN1;KIAA1027;TLN	Q9Y490	Q9Y490;A6NMY0;Q5TCU6	S425	0.104471	0.077552	0.17728	0.119768	0.051594	FALSE	FALSE	FALSE	FALSE
TOX	TOX;KIAA0808	O94900	O94900	S216	0.14091	0.081601	0.195033	0.139181	0.056735	FALSE	FALSE	FALSE	FALSE
KIAA0528	KIAA0528	Q86YS7	Q86YS7-1;Q86YS7	S304	0.581496	NA	-8.70E-05	0.290705	0.411241	FALSE	FALSE	FALSE	FALSE
CDK12	CRKRS;CRK7;KIAA0904;CRKRS;CRK7;KIAA0904	Q9NYV4	A7E2B2;Q9NYV4	T692	0.310805	0.270326	-0.098258	0.160958	0.225398	FALSE	FALSE	FALSE	FALSE
DDX41	DDX41;ABS	Q9UJV9	Q9UJV9;Q53HI2	S21	0.670342	0.003526	NA	0.336934	0.47151	FALSE	FALSE	FALSE	FALSE
SLC20A2	SLC20A2;GLVR2;PIT2	Q08357	Q08357	S316	-0.001429	0.119687	0.485375	0.201211	0.253435	FALSE	FALSE	FALSE	FALSE
EIF3C	EIF3C;EIF3S8;EIF3CL;EIF3C	Q99613	Q99613;A1KYQ7;A8K7Z0;Q3B7B9	S182	0.142217	0.099358	0.116232	0.119269	0.02159	FALSE	FALSE	FALSE	FALSE
EIF3C	EIF3C;EIF3S8;EIF3CL;EIF3C	Q99613	Q99613;A1KYQ7;A8K7Z0;Q3B7B9	S181	0.142217	0.099358	0.116232	0.119269	0.02159	FALSE	FALSE	FALSE	FALSE
EIF3C	EIF3C;EIF3S8;EIF3CL;EIF3C	Q99613	Q99613;A1KYQ7;A8K7Z0;Q3B7B9	S178	0.142217	0.099358	0.116232	0.119269	0.02159	FALSE	FALSE	FALSE	FALSE
NUMA1	NUMA1;NUMA;NUMA1 variant protein;NUMA1;NUMA;NUMA1;hCG_2017131	Q14980	Q14980-1;Q14980;Q9UNL7;Q4LE64;Q14980-2;A8K394;Q3SYK8;Q59HB8;Q7Z757;Q96HN5;Q9UPG3;Q86XH4;Q9BTE9	S1800	0.070252	0.096873	0.299655	0.155593	0.125469	FALSE	FALSE	FALSE	FALSE
PCMTD1	PCMTD1;PCMTD1	Q96MG8	Q96MG8-1;Q96MG8;Q658R8;Q96MG8-2	S302	0.87743	NA	-0.065702	0.405864	0.666895	FALSE	FALSE	FALSE	FALSE
TESPA1	KIAA0748;HSPC257;KIAA0748;HSPC257	A2RU30	A2RU30;O94849;Q4G0P2;Q9P0C4	S454	0.17268	0.09634	0.155134	0.141385	0.039984	FALSE	FALSE	FALSE	FALSE
MLL	MLL;ALL1;CXXC7;HRX;HTRX;KMT2A;TRX1;MLL;ALL1;CXXC7;HRX;HTRX;KMT2A;TRX1	Q03164	Q03164-1;Q03164;Q59FF2;Q9HBJ3;Q9HBJ4;Q03164-2;Q9UPD0;Q9HB80;Q86YN8;Q86YP0	S1059	0.017779	0.447761	NA	0.23277	0.304043	FALSE	FALSE	FALSE	FALSE
CHTOP	C1orf77;HT031;PP7704;C1orf77;HT031;PP7704;C1orf77;RP1-178F15.2-002	Q9Y3Y2	Q9Y3Y2-3;Q9Y3Y2;Q0VAQ8;Q5T7Y7;Q9Y3Y2-1;Q5T7Y9	T33	0.1121	0.012672	0.420509	0.18176	0.212655	FALSE	FALSE	FALSE	FALSE
ZBTB16	ZBTB16;PLZF;ZNF145	Q05516	Q05516-1;Q05516;Q59H43;Q71UL7	T282	0.185423	0.148385	0.042077	0.125295	0.07441	FALSE	FALSE	FALSE	FALSE
RGS14	RGS14;RGS14;RGS14;RGS14;RGS14	O43566	O43566-1;O43566;O43566-7;O43566-5;O43566-4;O43566-6	S288	0.163499	0.012446	0.181929	0.119291	0.092989	FALSE	FALSE	FALSE	FALSE
BMS1	BMS1;BMS1L;KIAA0187	Q14692	Q14692;Q5QPT5	S639	0.066193	0.099982	0.185867	0.117347	0.061698	FALSE	FALSE	FALSE	FALSE
SMAP2	SMAP2;SMAP1L;SMAP2;SMAP1L	Q8WU79	Q8WU79-1;Q8WU79;Q8WU79-2	S219	0.372729	0.19281	-0.023944	0.180532	0.198622	FALSE	FALSE	FALSE	FALSE
KSR1	KSR1;KSR;KSR1;KSR;KSR1;KSR;KSR1	Q8IVT5	Q8IVT5-1;Q8IVT5;Q8IVT5-2;Q8IVT5-3;A8MY87	S569	-0.070474	0.56617	0.235727	0.243808	0.318399	FALSE	FALSE	FALSE	FALSE
ARFGAP2	ARFGAP2;ZNF289;Nbla10535;ARFGAP2	Q8N6H7	Q8N6H7;A8MXL3	S368	-0.043981	0.47422	0.218781	0.21634	0.259109	FALSE	FALSE	FALSE	FALSE
TRA2A	TRA2A	Q13595	Q13595-1;Q13595;Q549U1	S14	0.100709	0.210313	0.046072	0.119031	0.083639	FALSE	FALSE	FALSE	FALSE
RAB37	RAB37;RAB37;hCG_1986458;RAB37	Q96AX2	Q96AX2;A8MTC6;A8MXF5	T4	0.082294	0.192482	0.157044	0.14394	0.056251	FALSE	FALSE	FALSE	FALSE
PCYT1A	PCYT1A;CTPCT;PCYT1	P49585	P49585;Q86Y88	S321	0.286763	-0.107688	0.332966	0.17068	0.242178	FALSE	FALSE	FALSE	FALSE
ZC3HC1	ZC3HC1;NIPA;HSPC216;ZC3HC1;NIPA;HSPC216;ZC3HC1;NIPA;HSPC216	Q86WB0	Q86WB0-1;Q86WB0;A6NH66;Q86WB0-2;A4D1L4;Q86WB0-3	S62	0.137635	0.064749	0.249021	0.150468	0.092804	FALSE	FALSE	FALSE	FALSE
BAZ1B	BAZ1B;WBSC10;WBSCR10;WBSCR9;WSTF;BAZ1B;WBSC10;WBSCR10;WBSCR9;WSTF	Q9UIG0	Q9UIG0-1;Q9UIG0;Q6P1K4;Q86UJ6;Q9UIG0-2	S1468	0.105276	0.236987	0.071831	0.138031	0.087315	FALSE	FALSE	FALSE	FALSE
NASP	NASP;NASP	P49321	P49321-1;P49321;A8K6H2;Q6PJY7;Q9P1N1;Q53H03;Q5T622	T477	0.350497	0.058848	NA	0.204673	0.206227	FALSE	FALSE	FALSE	FALSE
IKZF2	IKZF2;HELIOS;ZNFN1A2;IKZF2;HELIOS;ZNFN1A2;ZNFN1A2;ZNFN1A2;ZNFN1A2	Q9UKS7	Q9UKS7-1;Q9UKS7;Q53SU9;Q6PQC8;Q9UKS7-2;Q53QP1;Q53RV5;Q53YJ5;Q6PQC7;Q6PQC6;Q6PQD0;Q6PQC4	S85	0.039896	0.109359	0.352533	0.167263	0.164164	FALSE	FALSE	FALSE	FALSE
IKZF2	IKZF2;HELIOS;ZNFN1A2;IKZF2;HELIOS;ZNFN1A2;ZNFN1A2;ZNFN1A2;ZNFN1A2	Q9UKS7	Q9UKS7-1;Q9UKS7;Q53SU9;Q6PQC8;Q9UKS7-2;Q53QP1;Q53RV5;Q53YJ5;Q6PQC7;Q6PQC6;Q6PQD0;Q6PQC4	S84	0.039896	0.109359	0.352533	0.167263	0.164164	FALSE	FALSE	FALSE	FALSE
PHC1	PHC1;EDR1;PH1;PHC1	P78364	P78364;Q59GP6;Q6GMQ3;Q6N083;Q9UQ30	T1046	0.181929	0.064866	0.097152	0.114649	0.060461	FALSE	FALSE	FALSE	FALSE
TGIF2	TGIF2	Q9GZN2	Q9GZN2	T186	0.24123	0.199934	0.039244	0.160136	0.106712	FALSE	FALSE	FALSE	FALSE
TGIF2	TGIF2	Q9GZN2	Q9GZN2	T182	0.24123	0.199934	0.039244	0.160136	0.106712	FALSE	FALSE	FALSE	FALSE
CLASP2	CLASP2;KIAA0627	O75122	O75122-1;O75122;Q6N029;Q96F87	S763	0.208642	0.207862	0.043429	0.153311	0.095162	FALSE	FALSE	FALSE	FALSE
AFF4	AFF4;AF5Q31;MCEF;HSPC092	Q9UHB7	Q9UHB7-1;Q9UHB7	S1058	0.493135	-0.068983	0.132965	0.185706	0.284746	FALSE	FALSE	FALSE	FALSE
AFF4	AFF4;AF5Q31;MCEF;HSPC092	Q9UHB7	Q9UHB7-1;Q9UHB7	S1055	0.493135	-0.068983	0.132965	0.185706	0.284746	FALSE	FALSE	FALSE	FALSE
MARK3	MARK3;CTAK1;MARK3;CTAK1;MARK3;CTAK1;MARK3;CTAK1;MARK3;CTAK1;MARK3;CTAK1;MARK3;CTAK1	P27448	P27448-1;P27448;Q86U11;P27448-5;P27448-2;P27448-4;P27448-3;Q86TT8;P27448-7;P27448-6;A2SY06;Q59FB8	S610	NA	0.510848	0.044744	0.277796	0.329585	FALSE	FALSE	FALSE	FALSE
RLTPR	RLTPR;LRRC16C;RLTPR	Q6F5E8	Q6F5E8;Q86XL4	S1113	0.051302	0.160523	0.134155	0.115327	0.056992	FALSE	FALSE	FALSE	FALSE
OSBPL3	OSBPL3;KIAA0704;ORP3;OSBP3;OSBPL3;KIAA0704;ORP3;OSBP3;OSBPL3;KIAA0704;ORP3;OSBP3;OSBPL3;KIAA0704;ORP3;OSBP3	Q9H4L5	Q9H4L5-1;Q9H4L5;A4D167;Q9H4L5-3;A4D168;Q9H4L5-5;A4D171;Q9H4L5-7	S265	0.009648	0.144246	0.249506	0.134467	0.120228	FALSE	FALSE	FALSE	FALSE
YEATS2	YEATS2;KIAA1197	Q9ULM3	Q9ULM3-1;Q9ULM3;A7E2B9	S519	0.386701	0.09116	0.050188	0.176016	0.183605	FALSE	FALSE	FALSE	FALSE
SENP6	SENP6;KIAA0797;SSP1;SUSP1;FKSG6;SENP6;KIAA0797;SSP1;SUSP1;FKSG6	Q9GZR1	Q9GZR1-1;Q9GZR1;Q9GZR1-2	S336	-0.056221	0.425052	0.126576	0.165136	0.242943	FALSE	FALSE	FALSE	FALSE
SENP6	SENP6;KIAA0797;SSP1;SUSP1;FKSG6;SENP6;KIAA0797;SSP1;SUSP1;FKSG6	Q9GZR1	Q9GZR1-1;Q9GZR1;Q9GZR1-2	S335	-0.056221	0.425052	0.126576	0.165136	0.242943	FALSE	FALSE	FALSE	FALSE
IKZF2	IKZF2;HELIOS;ZNFN1A2;IKZF2;HELIOS;ZNFN1A2;ZNFN1A2;ZNFN1A2;ZNFN1A2	Q9UKS7	Q9UKS7-1;Q9UKS7;Q53SU9;Q6PQC8;Q9UKS7-2;Q53QP1;Q53RV5;Q53YJ5;Q6PQC7;Q6PQC6;Q6PQD0;Q96LD7;Q6PQC5	T378	0.222681	NA	0.114234	0.168457	0.076684	FALSE	FALSE	FALSE	FALSE
FAM175A	FAM175A;ABRA1;CCDC98;UNQ496/PRO1013	Q6UWZ7	Q6UWZ7;A5JJ07	S404	0.464982	0.114753	-0.054153	0.175194	0.264792	FALSE	FALSE	FALSE	FALSE
HNRNPM	HNRNPM;HNRPM;NAGR1;HNRNPM;HNRPM;NAGR1	P52272	P52272-1;P52272;Q59ES8;Q7KYM9;P52272-2;Q6P2D7;Q8TCM5	S701	0.093357	0.182963	0.099901	0.125407	0.049952	FALSE	FALSE	FALSE	FALSE
ERC1	ERC1;ELKS;KIAA1081;RAB6IP2;ERC1;ELKS;KIAA1081;RAB6IP2;ERC1;ELKS;KIAA1081;RAB6IP2;ERC1;ELKS;KIAA1081;RAB6IP2;ERC1;ELKS;KIAA1081;RAB6IP2	Q8IUD2	Q8IUD2-1;Q8IUD2;A2RU77;Q8IUD2-3;Q8IUD2-2;A7E295;Q8IUD2-4;Q8IUD2-5	S17	0.165623	0.101608	0.133827	0.133686	0.032007	FALSE	FALSE	FALSE	FALSE
TP53BP1	TP53BP1;TP53BP1;TP53BP1	Q12888	Q12888-2;Q12888;Q12888-1;A6NNK5;A8KA50	S839	0.431569	0.049965	0.087055	0.18953	0.210431	FALSE	FALSE	FALSE	FALSE
ZKSCAN2	ZKSCAN2;ZNF694	Q63HK3	Q63HK3-1;Q63HK3;A1L3B4	S600	0.046002	0.114254	0.251568	0.137274	0.104698	FALSE	FALSE	FALSE	FALSE
FOXK1;AP5Z1	FOXK1;MNF;FOXK1;MNF;KIAA0415	P85037;O43299	P85037-1;P85037;P85037-2;O43299-1;O43299;A4D1Z4	S441	0.147046	0.029276	0.299989	0.15877	0.135737	FALSE	FALSE	FALSE	FALSE
RUNX1	RUNX1;AML1;CBFA2;RUNX1;AML1;CBFA2;RUNX1;AML1;CBFA2;RUNX1;AML1;CBFA2;RUNX1;AML1;CBFA2;RUNX1;AML1;CBFA2;RUNX1;AML1;CBFA2;RUNX1;AML1;CBFA2;RUNX1;AML1;CBFA2;RUNX1;AML1;CBFA2;RUNX1;AML1;CBFA2	Q01196	Q01196-8;Q01196;Q01196-2;Q01196-10;Q01196-9;Q01196-1;Q01196-3;A8MZI9;Q2TAM6;A8MV94;Q01196-4;Q01196-7;Q01196-5;Q01196-6	T41	0.257192	0.497142	-0.131866	0.207489	0.317436	FALSE	FALSE	FALSE	FALSE
SON	SON;C21orf50;DBP5;KIAA1019;NREBP;SON;C21orf50;DBP5;KIAA1019;NREBP;SON;C21orf50;DBP5;KIAA1019;NREBP;SON;C21orf50;DBP5;KIAA1019;NREBP;SON;C21orf50;DBP5;KIAA1019;NREBP;SON;C21orf50;DBP5;KIAA1019;NREBP;SON;C21orf50;DBP5;KIAA1019;NREBP;SON;C21orf50;DBP5;KIAA1019;NREBP;SON;C21orf50;DBP5;KIAA1019;NREBP;SON;C21orf50;DBP5;KIAA1019;NREBP	P18583	P18583-9;P18583;P18583-5;P18583-1;P18583-7;P18583-4;P18583-3;P18583-10;P18583-2;P18583-8;A0JLP4;Q3SWV4;Q6PKE0;P18583-6	S1820	0.105276	0.190372	0.067019	0.120889	0.063141	FALSE	FALSE	FALSE	FALSE
EIF2S2;	EIF2S2;EIF2B	P20042;A6NK07	P20042;Q3B7I9;Q6IBR8;Q96I16;A6NK07;Q59GZ3	S2	0.111899	0.115626	0.148999	0.125508	0.020429	FALSE	FALSE	FALSE	FALSE
MKI67	MKI67;MKI67	P46013	P46013-1;P46013;P46013-2	S1376	0.056951	0.150414	0.137766	0.115044	0.050706	FALSE	FALSE	FALSE	FALSE
MLL	MLL;ALL1;CXXC7;HRX;HTRX;KMT2A;TRX1;MLL;ALL1;CXXC7;HRX;HTRX;KMT2A;TRX1	Q03164	Q03164-1;Q03164;Q59FF2;Q9HBJ3;Q9HBJ4;Q03164-2;Q9UPD0	S2098	0.068052	NA	0.384713	0.226382	0.223913	FALSE	FALSE	FALSE	FALSE
BAZ1A	BAZ1A;ACF1;WCRF180;HSPC317;BAZ1A;ACF1;WCRF180;HSPC317	Q9NRL2	Q9NRL2-1;Q9NRL2;Q9NRL2-2;Q05CW0;Q32ND1;Q59G54	S1371	1.178864	-0.069555	0.168321	0.425877	0.662864	FALSE	FALSE	FALSE	FALSE
CPSF6	CPSF6;CFIM68	Q16630	Q16630-2;Q16630	S258	0.511367	0.419839	-0.155462	0.258581	0.36148	FALSE	FALSE	FALSE	FALSE
KRR1	KRR1;HRB2	Q13601	Q13601;A0JLP0;A0FIK6	S3	0.211261	0.480663	-0.075262	0.205554	0.278006	FALSE	FALSE	FALSE	FALSE
ACAP1	ACAP1;CENTB1;KIAA0050	Q15027	Q15027	S371	0.328205	0.050828	NA	0.189516	0.196135	FALSE	FALSE	FALSE	FALSE
TGIF2	TGIF2	Q9GZN2	Q9GZN2	S174	0.24123	0.199934	-0.031777	0.136463	0.147155	FALSE	FALSE	FALSE	FALSE
ZNF592	ZNF592;KIAA0211	Q92610	Q92610;Q2M1T2	S146	0.1131	0.397873	0.047538	0.186171	0.186247	FALSE	FALSE	FALSE	FALSE
ZNF592	ZNF592;KIAA0211	Q92610	Q92610;Q2M1T2	S145	0.1131	0.397873	0.047538	0.186171	0.186247	FALSE	FALSE	FALSE	FALSE
MARK3	MARK3;CTAK1;MARK3;CTAK1;MARK3;CTAK1;MARK3;CTAK1;MARK3;CTAK1	P27448	P27448-1;P27448;Q86U11;P27448-5;P27448-2;P27448-4;P27448-3;Q86TT8	S401	0.199562	NA	0.132643	0.166103	0.047319	FALSE	FALSE	FALSE	FALSE
WNK1	WNK1;KDP;KIAA0344;PRKWNK1;WNK1;KDP;KIAA0344;PRKWNK1;WNK1;KDP;KIAA0344;PRKWNK1	Q9H4A3	Q9H4A3-1;Q9H4A3;Q9H4A3-2;A5D8Z4;Q9H4A3-4;Q96CZ6	S2037	0.108692	0.094032	0.214187	0.13897	0.065551	FALSE	FALSE	FALSE	FALSE
RSRC2	RSRC2;RSRC2	Q7L4I2	Q6NW16;Q7L4I2;Q6N040;Q9P068	S216	0.226632	0.708066	-0.151995	0.260901	0.431054	FALSE	FALSE	FALSE	FALSE
MARK3	MARK3;CTAK1;MARK3;CTAK1;MARK3;CTAK1;MARK3;CTAK1;MARK3;CTAK1	P27448	P27448-1;P27448;Q86U11;P27448-5;P27448-2;P27448-4;P27448-3;Q86TT8	S400	0.199562	0.056162	0.132643	0.129456	0.071753	FALSE	FALSE	FALSE	FALSE
PDS5B	PDS5B;APRIN;AS3;KIAA0979;PDS5B;APRIN;AS3;KIAA0979	Q9NTI5	Q9NTI5-2;Q9NTI5;Q9NTI5-1	S1162	0.218409	0.016252	0.203577	0.14608	0.112678	FALSE	FALSE	FALSE	FALSE
NAP1L1	NAP1L1;NRP	P55209	P55209	S143	0.081067	0.297945	0.038225	0.139079	0.139239	FALSE	FALSE	FALSE	FALSE
DNMT1	DNMT1;AIM;CXXC9;DNMT	P26358	P26358-1;P26358;Q59FP7	S216	0.290837	0.333824	-0.118461	0.168734	0.249645	FALSE	FALSE	FALSE	FALSE
KIF4B;KIF4A	KIF4A;KIF4;KIF4A;KIF4;KIF4B	Q2VIQ3;O95239	O95239-1;O95239;Q59HG1;O95239-2;Q6PKB2;Q2VIQ3	S1038	-0.143245	0.56026	0.208586	0.208534	0.351753	FALSE	FALSE	FALSE	FALSE
RCC2	RCC2;KIAA1470;TD60	Q9P258	Q9P258;A5PLK7	S50	0.576377	-0.131457	0.247563	0.230828	0.354214	FALSE	FALSE	FALSE	FALSE
SRRM1	SRRM1;SRM160	Q8IYB3	Q8IYB3-2;Q8IYB3;A6NJY5;Q5VVN3	S211	0.17881	0.133061	NA	0.155936	0.03235	FALSE	FALSE	FALSE	FALSE
SRRM1	SRRM1;SRM160	Q8IYB3	Q8IYB3-2;Q8IYB3;A6NJY5;Q5VVN3	S209	0.17881	0.133061	NA	0.155936	0.03235	FALSE	FALSE	FALSE	FALSE
SRRM1	SRRM1;SRM160	Q8IYB3	Q8IYB3-2;Q8IYB3;A6NJY5;Q5VVN3	S207	0.17881	0.133061	NA	0.155936	0.03235	FALSE	FALSE	FALSE	FALSE
ZEB2	ZEB2;KIAA0569;SIP1;ZFHX1B;ZFX1B;HRIHFB2411;ZFHX1B	O60315	O60315;A0JP08;Q53TD9;Q60F94;Q60F95	S396	0.074478	0.137528	0.148739	0.120248	0.040033	FALSE	FALSE	FALSE	FALSE
MCRS1	MCRS1;INO80Q;MSP58;MCRS1;INO80Q;MSP58;MCRS1;INO80Q;MSP58	Q96EZ8	Q96EZ8-2;Q96EZ8;Q96EZ8-1;Q96EZ8-3;Q7Z372	S95	0.059383	0.233465	0.135732	0.14286	0.08726	FALSE	FALSE	FALSE	FALSE
TERF2IP	TERF2IP;RAP1;PP8000	Q9NYB0	Q9NYB0;Q4W4Y2;Q5XKJ9	S206	0.215741	0.084064	0.067639	0.122481	0.081182	FALSE	FALSE	FALSE	FALSE
MKI67	MKI67;MKI67	P46013	P46013-1;P46013;P46013-2	T1764	NA	0.415848	0.065745	0.240797	0.247561	FALSE	FALSE	FALSE	FALSE
IRF2BP1	IRF2BP1	Q8IU81	Q53EL7;Q6DC95;Q8IU81;Q9BRZ9;Q9Y4P4	S66	0.227371	-0.008438	0.233643	0.150859	0.137991	FALSE	FALSE	FALSE	FALSE
HNRNPF;HNRNPH1	HNRNPF;HNRPF;HNRNPH1;HNRPH;HNRPH1;HNRNPH1;HNRPH;HNRPH1	P52597;P31943	P52597;Q8NI96;Q6IBM4;P31943;Q68DG4	S310	0.042105	0.102901	0.285225	0.14341	0.126521	FALSE	FALSE	FALSE	FALSE
CLIP1	CLIP1;CLIP1;CYLN1;RSN;CLIP1;CYLN1;RSN;CLIP1	P30622	A0AVD3;O43667;Q17RS4;P30622-1;P30622;Q29RG0;Q6P5Z9;P30622-2;Q59GJ4;Q86WU4;Q6PIA3	S204	0.01815	0.307068	0.143348	0.156189	0.144887	FALSE	FALSE	FALSE	FALSE
G3BP1	G3BP1;G3BP	Q13283	Q13283;Q32P45;Q53HH4;Q5HYE9;Q5U0Q1;Q6FI03	S149	0.034941	0.204975	0.165545	0.135154	0.088998	FALSE	FALSE	FALSE	FALSE
SLC20A1	SLC20A1;GLVR1;PIT1	Q8WUM9	Q8WUM9;A7LNJ1	S265	0.310805	0.074957	0.021203	0.135655	0.154047	FALSE	FALSE	FALSE	FALSE
SNTB1	SNTB1;SNT2B1;SNTB1;SNT2B1	Q13884	Q13884-1;Q13884;A8K9E0;Q13884-2	S87	0.061092	0.193212	0.19251	0.148938	0.076078	FALSE	FALSE	FALSE	FALSE
IKZF1	IKZF1;IK1;IKAROS;LYF1;ZNFN1A1;IKZF1;IK1;IKAROS;LYF1;ZNFN1A1;IKZF1;IK1;IKAROS;LYF1;ZNFN1A1;IKZF1;IK1;IKAROS;LYF1;ZNFN1A1;IKZF1;IK1;IKAROS;LYF1;ZNFN1A1;IKZF1;IK1;IKAROS;LYF1;ZNFN1A1;IKZF1;IK1;IKAROS;LYF1;ZNFN1A1	Q13422	Q13422-1;Q13422;A4D260;Q13422-7;Q53XL2;Q69BM4;Q13422-3;Q13422-4;Q13422-5;Q13422-2;Q13422-6;Q3T907;Q8TDG7	S295	0.186754	0.260014	0.004178	0.150315	0.131753	FALSE	FALSE	FALSE	FALSE
SP1	SP1;TSFP1	P08047	P08047;Q59EY3;Q9NR52	S7	0.490365	0.309036	-0.115918	0.227828	0.311193	FALSE	FALSE	FALSE	FALSE
PPP1R18	KIAA1949;HKMT1098;KIAA1949;HKMT1098;KIAA1949;HKMT1098	Q6NYC8	Q6NYC8-1;Q6NYC8;A2AB01;A2BER5;A4UBI6;A2AIB8;A8MSS7;Q6NYC8-2;A6NCB7	S175	0.036187	0.606473	-0.00312	0.21318	0.341168	FALSE	FALSE	FALSE	FALSE
PTDSS1	PTDSS1;KIAA0024;PSSA;PTDSS1	P48651	P48651;A8KAH1;Q9BSY0;Q9BUQ5	S439	NA	-0.003458	0.656451	0.326496	0.466626	FALSE	FALSE	FALSE	FALSE
ACIN1	ACIN1;ACINUS;KIAA0670	Q9UKV3	Q9UKV3-1;Q9UKV3;Q69YJ6	T393	0.046491	0.465024	0.086036	0.199184	0.231072	FALSE	FALSE	FALSE	FALSE
HTATSF1	HTATSF1	O43719	O43719	S453	0.383364	0.003106	0.082362	0.156277	0.200616	FALSE	FALSE	FALSE	FALSE
HTATSF1	HTATSF1	O43719	O43719	S452	0.383364	0.003106	0.082362	0.156277	0.200616	FALSE	FALSE	FALSE	FALSE
MADD	MADD;DENN;IG20;KIAA0358;MADD;DENN;IG20;KIAA0358;MADD;DENN;IG20;KIAA0358;MADD;DENN;IG20;KIAA0358;MADD;DENN;IG20;KIAA0358;MADD;DENN;IG20;KIAA0358;MADD;DENN;IG20;KIAA0358	Q8WXG6	Q8WXG6-1;Q8WXG6;Q8WXG6-2;Q8WXG6-3;Q8WXG6-7;Q7KYV8;Q8WXG6-4;Q8WXG6-5;A8K8S7;Q8WXG6-6	S1242	NA	0.263941	0.089091	0.176516	0.123637	FALSE	FALSE	FALSE	FALSE
GTF3C1	GTF3C1;GTF3C1;GTF3C1;GTF3C1;GTF3C1	Q12789	Q12789-1;Q12789;Q6AWA4;Q12789-2;Q6AHZ7;Q12789-3;Q7Z7H4;A8MRT3	S760	0.301997	0.076517	0.027296	0.13527	0.146473	FALSE	FALSE	FALSE	FALSE
AGFG1	AGFG1;HRB;RAB;RIP;AGFG1;HRB;RAB;RIP;AGFG1;HRB;RAB;RIP	P52594	P52594-1;P52594;P52594-3;P52594-2	T177	0.068409	0.023894	0.768333	0.286879	0.417545	FALSE	FALSE	FALSE	FALSE
RREB1	RREB1;FINB;RREB1;FINB;RREB1;FINB	Q92766	Q92766-2;Q92766;Q92766-1;Q92766-3	S1174	0.169091	-0.081774	0.448478	0.178598	0.265254	FALSE	FALSE	FALSE	FALSE
CKAP5	CKAP5;KIAA0097;CKAP5;KIAA0097	Q14008	Q14008;Q0VAX7;Q0VAX8;Q8IYN5;Q2TA89;Q6NSH4	S816	-0.045297	0.92873	0.1149	0.332777	0.522288	FALSE	FALSE	FALSE	FALSE
FOXK1;AP5Z1	FOXK1;MNF;FOXK1;MNF;KIAA0415	P85037;O43299	P85037-1;P85037;P85037-2;O43299-1;O43299;A4D1Z4	T436	0.14483	0.025481	0.327342	0.165884	0.152028	FALSE	FALSE	FALSE	FALSE
FRYL	FRYL;AF4P12;KIAA0826;FRYL;AF4P12;KIAA0826	O94915	O94915-1;O94915;A1L0R6;Q6AI58;O94915-2;Q6ZR29	S1957	NA	0.219992	0.102188	0.16109	0.0833	FALSE	FALSE	FALSE	FALSE
IRS2	IRS2	Q9Y4H2	Q9Y4H2;Q8TF73;Q96RG4;Q96RG5;Q9UP29	S308	0.127633	0.433038	0.017352	0.192675	0.215341	FALSE	FALSE	FALSE	FALSE
MIER1	MIER1;KIAA1610;MIER1;KIAA1610;MIER1;KIAA1610;MIER1;KIAA1610;MIER1;KIAA1610;MIER1;KIAA1610;MIER1;KIAA1610;MIER1;KIAA1610;MIER1;KIAA1610	Q8N108	Q8N108-1;Q8N108;Q8N108-8;Q8N108-10;Q32NC4;Q8N108-3;Q8N108-2;Q5T106;Q8N108-7;Q8N108-5;Q08AE0;Q5T105;Q8N108-4;Q5T103;Q8N108-6	S393	0.357045	0.059028	0.057138	0.157737	0.172608	FALSE	FALSE	FALSE	FALSE
SAP130	SAP130;SAP130	Q9H0E3	Q9H0E3-1;Q9H0E3;A6NHK3;Q9H0E3-2;Q96DP1	S467	0.733875	-0.051302	0.087463	0.256679	0.419048	FALSE	FALSE	FALSE	FALSE
NCK2	NCK2	O43639	O43639;Q53TG4	S90	-0.04783	0.17133	0.301354	0.141618	0.176478	FALSE	FALSE	FALSE	FALSE
EIF2S2;	EIF2S2;EIF2B	P20042;A6NK07	P20042;Q3B7I9;Q6IBR8;Q96I16;A6NK07	S67	0.144177	0.342985	0.00312	0.163427	0.170748	FALSE	FALSE	FALSE	FALSE
ZNF687	ZNF687;KIAA1441;ZNF687;RP11-126K1.3-006	Q8N1G0	Q8N1G0-1;Q8N1G0;A6PVV7	S1057	0.09815	0.081147	0.269273	0.149523	0.104054	FALSE	FALSE	FALSE	FALSE
SLC9A1	SLC9A1;APNH1;NHE1;SLC9A1;RP4-633N17.1-003;SLC9A1;RP4-633N17.1-005	P19634	P19634-1;P19634;Q5VU07;Q5TBB3;Q5TBB2	S693	0.415434	0.123315	-0.051115	0.162545	0.235736	FALSE	FALSE	FALSE	FALSE
VAMP8	VAMP8	Q9BV40	Q9BV40	S5	0.176259	-0.053112	0.312607	0.145251	0.184821	FALSE	FALSE	FALSE	FALSE
SFSWAP	SFRS8;SWAP	Q12872	Q12872;Q59H38;Q6PJF7;Q8IV81	S283	0.250598	NA	0.099046	0.174822	0.107163	FALSE	FALSE	FALSE	FALSE
SLC20A1	SLC20A1;GLVR1;PIT1	Q8WUM9	Q8WUM9;A7LNJ1	S269	0.248413	0.13748	0.021203	0.135699	0.113616	FALSE	FALSE	FALSE	FALSE
PARD3	PARD3;PAR3;PAR3A;PARD3;PAR3;PAR3A;PARD3;PAR3;PAR3A;PARD3;PAR3;PAR3A;PARD3;PAR3;PAR3A;PARD3;PAR3;PAR3A;PARD3;PAR3;PAR3A;PARD3;PAR3;PAR3A;PARD3;PAR3;PAR3A;PARD3;PAR3;PAR3A	Q8TEW0	Q8TEW0-1;Q8TEW0;Q5VWV1;Q8TEW0-2;Q5VWV0;Q6IQ47;Q8TEW0-4;Q5VWV4;Q8TEW0-3;Q5VWV2;Q8IX28;Q8TEW0-8;Q5T2A7;Q8IX26;Q8IX27;Q8TEW0-6;Q5VWV5;Q8TEW0-7;Q8TEW0-5;Q5VWV3;Q8TEW0-10;Q5VWU8;Q8TEW0-9;Q5T2U1	S144	0.269632	-0.00101	0.207768	0.158796	0.141811	FALSE	FALSE	FALSE	FALSE
NUMA1	NUMA1;NUMA;NUMA1 variant protein;NUMA1;NUMA;NUMA1;hCG_2017131	Q14980	Q14980-1;Q14980;Q9UNL7;Q4LE64;Q14980-2;A8K394;Q3SYK8;Q59HB8;Q7Z757;Q96HN5;Q9UPG3;Q86XH4;Q9BTE9	S1853	-0.020194	0.52614	0.12651	0.210819	0.282756	FALSE	FALSE	FALSE	FALSE
ZEB1	ZEB1;AREB6;TCF8;ZEB1;RP11-472N13.4-002	P37275	P37275;A0JLS9;Q32Q63;Q5T968;Q8NB68;A6NH53;Q5VZ84	S646	0.367371	0.058371	0.088006	0.171249	0.170492	FALSE	FALSE	FALSE	FALSE
[]	CRKRS;CRK7;KIAA0904	A7E2B2	A7E2B2	S644	0.31034	-0.032101	0.178619	0.152286	0.172733	FALSE	FALSE	FALSE	FALSE
ZEB1	ZEB1;AREB6;TCF8;ZEB1;RP11-472N13.4-002	P37275	P37275;A0JLS9;Q32Q63;Q5T968;Q8NB68;A6NH53;Q5VZ84	S642	0.509341	0.058371	-0.014995	0.184239	0.283926	FALSE	FALSE	FALSE	FALSE
R3HDM2;R3HDM1	R3HDM1;KIAA0029;R3HDM;R3HDM1;KIAA0029;R3HDM;R3HDM2;KIAA1002	Q9Y2K5;Q15032	Q15032-1;Q15032;A8K1V0;Q53SQ1;Q15032-2;Q4ZG59;Q9Y2K5-1;Q9Y2K5	S142	-0.043126	0.167453	0.325502	0.149943	0.184936	FALSE	FALSE	FALSE	FALSE
SCAF1	SCAF1;SFRS19;SRA1	Q9H7N4	Q9H7N4	Y494	0.161307	NA	0.178237	0.169772	0.011971	FALSE	FALSE	FALSE	FALSE
NAV1	NAV1;KIAA1151;KIAA1213;POMFIL3;STEERIN1;NAV1;KIAA1151;KIAA1213;POMFIL3;STEERIN1;NAV1;KIAA1151;KIAA1213;POMFIL3;STEERIN1;NAV1;KIAA1151;KIAA1213;POMFIL3;STEERIN1;NAV1;KIAA1151;KIAA1213;POMFIL3;STEERIN1;NAV1;KIAA1151;KIAA1213;POMFIL3;STEERIN1	Q8NEY1	Q8NEY1-1;Q8NEY1;Q8NEY1-3;Q8NEY1-2;Q8NEY1-4;Q8NEY1-7;Q8NEY1-6	S391	0.869477	0.007836	NA	0.438656	0.609272	FALSE	FALSE	FALSE	FALSE
SEC16A	SEC16A;KIAA0310;SEC16;SEC16L;SEC16A;RP11-413M3.10-003;SEC16A;KIAA0310;SEC16;SEC16L;SEC16A;KIAA0310;SEC16;SEC16L	O15027	O15027-1;O15027;A0PJ75;A1YCA4;Q5SXP2;Q9BV84;O15027-3;A4QN18;A4QN19;O15027-2	S314	0.164979	0.015899	0.257795	0.146224	0.122034	FALSE	FALSE	FALSE	FALSE
DCAF8	WDR42A;H326;WDR42A;H326;WDR42A;RP11-574F21.1-007	Q5TAQ9	Q5TAQ9-1;Q5TAQ9;Q5TAQ9-2;Q5TAQ8	S130	0.118559	0.241771	NA	0.180165	0.087124	FALSE	FALSE	FALSE	FALSE
AP3B1	AP3B1;ADTB3A	O00203	O00203-1;O00203;A8K586;Q3MNE1	S609	0.077106	0.061227	0.345283	0.161205	0.159613	FALSE	FALSE	FALSE	FALSE
RPRD2	RPRD2;KIAA0460;HSPC099;RPRD2;KIAA0460;HSPC099;RPRD2;KIAA0460;HSPC099	Q5VT52	Q5VT52-1;Q5VT52;A8K6N8;Q9P0D7;Q5VT52-3;Q5VT52-2	S473	0.292193	0.056581	0.122871	0.157215	0.121503	FALSE	FALSE	FALSE	FALSE
DEF6	DEF6;IBP	Q9H4E7	Q9H4E7	S600	0.067639	NA	0.421587	0.244613	0.250279	FALSE	FALSE	FALSE	FALSE
[]	POM121;KIAA0618;NUP121;POM121A	A8CDT4	A8CDT4	S188	NA	0.428512	0.07334	0.250926	0.251144	FALSE	FALSE	FALSE	FALSE
SRRM2	SRRM2;KIAA0324;SRL300;SRM300;HSPC075;SRRM2;KIAA0324;SRL300;SRM300;HSPC075;DKFZp667L0421	Q9UQ35	Q9UQ35-1;Q9UQ35;A0AUK8;O60382;Q9UQ35-2;A6NKB9;Q05BI2;Q05CV9;Q9UQ39;Q5JPB4	S2692	-0.217675	0.98941	0.425406	0.399047	0.603974	FALSE	FALSE	FALSE	FALSE
[]	TOR1AIP1	A8K630	A8K630	S22	-0.035594	0.201201	0.282855	0.149487	0.165403	FALSE	FALSE	FALSE	FALSE
[]	POM121;KIAA0618;NUP121;POM121A	A8CDT4	A8CDT4	S184	-0.001313	0.428512	0.07334	0.166846	0.229663	FALSE	FALSE	FALSE	FALSE
INPP5F	INPP5F;KIAA0966;SAC2;MSTP007;MSTP047;INPP5F;RP11-359E7.1-002	Q9Y2H2	Q2T9J4;Q5W136;Q9NT51;Q9Y2H2;Q5W135;Q9H3D9	S830	-0.082339	0.805812	0.144438	0.289304	0.461457	FALSE	FALSE	FALSE	FALSE
SLBP	SLBP;HBP	Q14493	Q14493;Q53XR2	S23	0.103128	0.332317	0.003026	0.146157	0.16881	FALSE	FALSE	FALSE	FALSE
KIDINS220	KIDINS220;ARMS;KIAA1250	Q9ULH0	A1L4N4;Q4VC08;Q6MZU2;Q7Z322;Q9H889;Q9H9E4;Q9NT37;Q9ULH0	S1260	0.133695	0.184867	NA	0.159281	0.036184	FALSE	FALSE	FALSE	FALSE
PATL1	PATL1;OK/KNS-cl.5	Q86TB9	Q2TA86;Q86TB9;Q8N9M6;Q8NI63	S36	0.178421	-0.006744	0.316262	0.162646	0.16208	FALSE	FALSE	FALSE	FALSE
SRPK1	SRPK1;SRPK1	Q96SB4	Q96SB4-1;Q96SB4;Q96SB4-2;A8K8B2	S222	0.051442	NA	0.429696	0.240569	0.267466	FALSE	FALSE	FALSE	FALSE
ZNF768	ZNF768	Q9H5H4	Q9H5H4	S132	NA	0.797162	-0.076083	0.36054	0.617477	FALSE	FALSE	FALSE	FALSE
ZNF768	ZNF768	Q9H5H4	Q9H5H4	S125	NA	0.797162	-0.076083	0.36054	0.617477	FALSE	FALSE	FALSE	FALSE
PARD3	PARD3;PAR3;PAR3A;PARD3;PAR3;PAR3A;PARD3;PAR3;PAR3A;PARD3;PAR3;PAR3A;PARD3;PAR3;PAR3A;PARD3;PAR3;PAR3A;PARD3;PAR3;PAR3A;PARD3;PAR3;PAR3A;PARD3;PAR3;PAR3A;PARD3;PAR3;PAR3A	Q8TEW0	Q8TEW0-1;Q8TEW0;Q5VWV1;Q8TEW0-2;Q5VWV0;Q6IQ47;Q8TEW0-4;Q5VWV4;Q8TEW0-3;Q5VWV2;Q8IX28;Q8TEW0-8;Q5T2A7;Q8IX26;Q8IX27;Q8TEW0-6;Q5VWV5;Q8TEW0-7;Q8TEW0-5;Q5VWV3;Q8TEW0-10;Q5VWU8;Q8TEW0-9;Q5T2U1	S728	0.959993	NA	-0.023893	0.46805	0.695712	FALSE	FALSE	FALSE	FALSE
HSF1	HSF1;HSTF1;HSF1;HSTF1	Q00613	Q00613-1;Q00613;A8K4L0;Q53HT3;Q9HAV2;Q00613-2	T357	0.136323	NA	0.18409	0.160206	0.033776	FALSE	FALSE	FALSE	FALSE
TOP2B	TOP2B;TOP2B	Q02880	Q02880-1;Q02880;Q6LBI8;Q02880-2;Q59H80;Q6LC06;Q6W6M6;Q71UH4;Q8WTY5	T1403	0.569394	-0.00389	0.057291	0.207598	0.314814	FALSE	FALSE	FALSE	FALSE
GBF1	GBF1;KIAA0248	Q92538	Q92538;Q05BW6;Q149P0;Q149P1;Q504U7	S1318	NA	0.623577	-0.0239	0.299838	0.457835	FALSE	FALSE	FALSE	FALSE
SERBP1	SERBP1;PAIRBP1;CGI-55;SERBP1;PAIRBP1;CGI-55	Q8NC51	Q8NC51-3;Q8NC51;Q5VU20;Q8NC51-4;Q5VU21	T240	0.644964	-0.012782	NA	0.316091	0.465097	FALSE	FALSE	FALSE	FALSE
MLTK	MLTK;ZAK;HCCS4	Q9NYL2	Q9NYL2-1;Q9NYL2	S648	-0.267627	0.8925	0.460428	0.361767	0.586322	FALSE	FALSE	FALSE	FALSE
ESYT2	FAM62B;ESYT2;KIAA1228;FAM62B;ESYT2;KIAA1228;FAM62B;ESYT2;KIAA1228;FAM62B;ESYT2;KIAA1228;FAM62B	A0FGR8	A0FGR8-1;A0FGR8;A0FGR8-2;A4D229;A0FGR8-3;A0FGR8-5;A6NFV7	S755	0.018713	0.08201	0.455755	0.185492	0.236184	FALSE	FALSE	FALSE	FALSE
MIOS	MIOS	Q9NXC5	O75216;Q7L551;Q9H092;Q9NXC5	S766	0.09065	0.043132	0.246226	0.126669	0.10623	FALSE	FALSE	FALSE	FALSE
CHAMP1	ZNF828;C13orf8;KIAA1802	Q96JM3	Q96JM3	S244	0.140386	NA	0.203765	0.172075	0.044816	FALSE	FALSE	FALSE	FALSE
AHCTF1	AHCTF1P;AHCTF1;ELYS;TMBS62;MSTP108;AHCTF1;ELYS;TMBS62;MSTP108	Q8WYP5	A6NP09;A8MSG9;Q8WYP5-2;Q8WYP5;Q8WYP5-1;A6NGM0	S1252	0.105658	0.080371	0.187768	0.124599	0.056148	FALSE	FALSE	FALSE	FALSE
CENPA	CENPA;CENPA	P49450	P49450-1;P49450;P49450-2	S17	-0.105163	0.356078	0.37629	0.209069	0.27232	FALSE	FALSE	FALSE	FALSE
SPAG9	SPAG9;HSS;KIAA0516;MAPK8IP4;SYD1;HLC6;SPAG9;HSS;KIAA0516;MAPK8IP4;SYD1;HLC6;SPAG9;HSS;KIAA0516;MAPK8IP4;SYD1;HLC6;SPAG9;HSS;KIAA0516;MAPK8IP4;SYD1;HLC6;SPAG9;HSS;KIAA0516;MAPK8IP4;SYD1;HLC6;SPAG9;HSS;KIAA0516;MAPK8IP4;SYD1;HLC6	O60271	O60271-3;O60271;A6NJ20;O60271-1;A6H8U5;O60271-2;Q719J0;Q7Z5Q8;O60271-4;Q5JB53;O60271-5;O60271-6;A8MSX0	S734	0.208929	0.546021	-0.11434	0.213537	0.330204	FALSE	FALSE	FALSE	FALSE
ATXN2L	ATXN2L;A2D;A2LG;A2LP;A2RP;ATXN2L;A2D;A2LG;A2LP;A2RP;ATXN2L;A2D;A2LG;A2LP;A2RP;ATXN2L;A2D;A2LG;A2LP;A2RP;ATXN2L;A2D;A2LG;A2LP;A2RP;ATXN2L;A2D;A2LG;A2LP;A2RP	Q8WWM7	Q8WWM7-3;Q8WWM7;Q63ZY4;Q8WWM7-1;Q8WWM7-2;Q8WWM7-4;Q8WWM7-5;Q8WWM7-6;A8K1R6	S684	0.035012	0.173351	0.148739	0.119034	0.073799	FALSE	FALSE	FALSE	FALSE
TTF1	TTF1	Q15361	Q15361	S481	0.365581	-0.03497	0.181293	0.170635	0.200488	FALSE	FALSE	FALSE	FALSE
BRWD1	BRWD1;C21orf107;WDR9;BRWD1;C21orf107;WDR9;BRWD1;C21orf107;WDR9	Q9NSI6	Q9NSI6-1;Q9NSI6;Q9NSI6-2;Q9NSI6-3;A5PLN2	S1786	0.932742	NA	-0.002108	0.465317	0.661038	FALSE	FALSE	FALSE	FALSE
MPLKIP	TTDN1;C7orf11	Q8TAP9	Q8TAP9;A4D1W6	S104	0.360083	0.036674	NA	0.198378	0.228685	FALSE	FALSE	FALSE	FALSE
POLA2	POLA2	Q14181	Q14181	T130	0.021785	0.177896	0.154842	0.118175	0.084268	FALSE	FALSE	FALSE	FALSE
BAIAP2	BAIAP2;BAIAP2;BAIAP2;BAIAP2;BAIAP2;BAIAP2	Q9UQB8	Q9UQB8-1;Q9UQB8;Q9UQB8-2;Q9UQB8-6;Q9UQB8-4;Q9UQB8-5;Q9UQB8-3;Q6ZSM9	S454	0.377068	0.286919	-0.086308	0.19256	0.245677	FALSE	FALSE	FALSE	FALSE
LARP1B	LARP2;LARP2;LARP2;LARP2	Q659C4	Q659C4-1;Q659C4;Q659C4-2;Q659C4-9;Q659C4-4	S432	0.597793	-0.027844	NA	0.284975	0.442392	FALSE	FALSE	FALSE	FALSE
INPP5D	INPP5D;SHIP;SHIP1;INPP5D;SHIP;SHIP1;INPP5D;SHIP;SHIP1	Q92835	Q92835-1;Q92835;Q92835-2;Q92835-3	S289	NA	0.014558	0.462157	0.238358	0.3165	FALSE	FALSE	FALSE	FALSE
SAFB	SAFB;SAFB;HAP;HET;SAFB1	Q15424	A0AV56;Q15424;A8K329;Q68DW3	S601	0.493955	-0.027396	0.153676	0.206745	0.264696	FALSE	FALSE	FALSE	FALSE
ADNP	ADNP;ADNP1;KIAA0784	Q9H2P0	Q9H2P0;Q6DHZ8	S709	NA	0.442265	0.00245	0.222358	0.310996	FALSE	FALSE	FALSE	FALSE
MPHOSPH8	MPHOSPH8;MPP8	Q99549	Q99549;Q5JPE5;Q5JTQ0;Q96MK4	S149	-0.135396	1.100144	0.317304	0.427351	0.625078	FALSE	FALSE	FALSE	FALSE
PNN	PNN;DRS;MEMA;PNN;DRS;MEMA	Q9H307	A8K964;Q9H307-1;Q9H307;Q15789;Q9H307-2	S417	-0.095774	0.32887	0.292075	0.175057	0.235267	FALSE	FALSE	FALSE	FALSE
ARID1B	ARID1B;DAN15;KIAA1235;OSA2;ARID1B;DAN15;KIAA1235;OSA2;ARID1B;DAN15;KIAA1235;OSA2;RP11-419L10.1;RP11-419L10.1-004	Q8NFD5	Q8NFD5-3;Q8NFD5;Q8NFD5-2;Q8NFD5-1;Q9NWF5;Q5JU46	S516	0.287886	0.081596	0.053528	0.141003	0.127976	FALSE	FALSE	FALSE	FALSE
VCP	VCP	P55072	P55072;Q0V924;Q5VYM0	S7	0.909735	-0.021905	NA	0.443915	0.658769	FALSE	FALSE	FALSE	FALSE
ZYX	ZYX;ZYX	Q15942	Q15942;A4D2G6;Q28617;Q9BUS0;Q96AF9	S327	0.635336	0.101282	-0.017096	0.239841	0.347586	FALSE	FALSE	FALSE	FALSE
TLE3	TLE3;KIAA1547;TLE3;KIAA1547;TLE3;KIAA1547;TLE3;KIAA1547	Q04726	Q04726-1;Q04726;Q6PI57;Q6PRX2;Q04726-4;Q04726-3;Q04726-2;Q6PRX3	Y238	0.076969	0.434909	NA	0.255939	0.253102	FALSE	FALSE	FALSE	FALSE
POLA2	POLA2	Q14181	Q14181	T127	0.070946	0.272779	NA	0.171862	0.142718	FALSE	FALSE	FALSE	FALSE
SMARCAD1	SMARCAD1;KIAA1122;SMARCAD1;KIAA1122	Q9H4L7	Q9H4L7-2;Q9H4L7;Q9H4L7-1;Q05D56	S96	0.097476	NA	0.315102	0.206289	0.153885	FALSE	FALSE	FALSE	FALSE
ACIN1	ACIN1;ACINUS;KIAA0670	Q9UKV3	Q9UKV3-1;Q9UKV3;Q69YJ6	S388	0.177025	0.22393	0.061016	0.15399	0.083864	FALSE	FALSE	FALSE	FALSE
RBMX	RBMX;HNRPG;RBMXP1	P38159	P38159;Q8N8Y7	S91	0.835843	NA	0.031536	0.43369	0.568731	FALSE	FALSE	FALSE	FALSE
RPRD2	RPRD2;KIAA0460;HSPC099;RPRD2;KIAA0460;HSPC099;RPRD2;KIAA0460;HSPC099	Q5VT52	Q5VT52-1;Q5VT52;A8K6N8;Q9P0D7;Q5VT52-3;Q5VT52-2	T723	0.537594	-0.104471	0.302758	0.245294	0.324867	FALSE	FALSE	FALSE	FALSE
FAM21A;FAM21B	FAM21A;FAM21B;FAM21B;RP11-98I6.1-003	Q641Q2;Q5SNT6	A2A3S2;Q641Q2;Q5SNT6;Q6DHY0;Q6P0Q7;Q9Y4N4;Q5VW24;Q5VW23;Q9NVB8;Q5SNT8	S1114	NA	0.014678	0.769518	0.392098	0.533752	FALSE	FALSE	FALSE	FALSE
[]	dummy	dummy	dummy	S8	0.326767	NA	0.094912	0.21084	0.163947	FALSE	FALSE	FALSE	FALSE
TP53BP1	TP53BP1;TP53BP1;TP53BP1	Q12888	Q12888-2;Q12888;Q12888-1;A6NNK5;A8KA50	S814	0.373732	0.107574	-0.002339	0.159656	0.193369	FALSE	FALSE	FALSE	FALSE
NUP98	NUP98;ADAR2;NUP98;ADAR2;NUP98;ADAR2;NUP98;ADAR2;NUP98;ADAR2	P52948	P52948-5;P52948;P52948-1;A8KA17;P52948-2;P52948-4;Q9HDC8;P52948-3	S662	-0.022977	0.539778	NA	0.258401	0.397928	FALSE	FALSE	FALSE	FALSE
SEC16A	SEC16A;KIAA0310;SEC16;SEC16L;SEC16A;RP11-413M3.10-003;SEC16A;KIAA0310;SEC16;SEC16L;SEC16A;KIAA0310;SEC16;SEC16L	O15027	O15027-1;O15027;A0PJ75;A1YCA4;Q5SXP2;Q9BV84;O15027-3;A4QN18;A4QN19;O15027-2	S589	0.082294	0.309789	NA	0.196041	0.160863	FALSE	FALSE	FALSE	FALSE
ILF3	ILF3;DRBF;MPHOSPH4;NF90;ILF3;DRBF;MPHOSPH4;NF90;ILF3;DRBF;MPHOSPH4;NF90;ILF3;DRBF;MPHOSPH4;NF90	Q12906	Q12906-1;Q12906;Q12906-3;A8K590;Q12906-2;Q12906-5	T486	0.328951	NA	0.071625	0.200288	0.181957	FALSE	FALSE	FALSE	FALSE
SHANK2	SHANK2;CORTBP1;KIAA1022;SHANK2;CORTBP1;KIAA1022;SHANK2;CORTBP1;KIAA1022	Q9UPX8	Q9UPX8-1;Q9UPX8;Q9UPX8-2;Q24JS4;Q9UPX8-3;A6NHU9	S110	0.022616	0.406349	NA	0.214483	0.27134	FALSE	FALSE	FALSE	FALSE
NCOA2	NCOA2;TIF2	Q15596	Q15596;Q14CD2;Q569J4	S487	0.52702	0.130081	-0.017753	0.213116	0.281719	FALSE	FALSE	FALSE	FALSE
MICALL1	MICALL1;KIAA1668;MIRAB13	Q8N3F8	Q8N3F8;Q641Q8;Q68D58	S486	-0.066291	0.54151	0.24896	0.241393	0.303971	FALSE	FALSE	FALSE	FALSE
NEK7	NEK7	Q8TDX7	Q8TDX7	S195	-0.064789	0.911421	NA	0.423316	0.690285	FALSE	FALSE	FALSE	FALSE
FAM117A	FAM117A	Q9C073	Q9C073	S428	1.503451	NA	-0.101087	0.701182	1.13458	FALSE	FALSE	FALSE	FALSE
JMJD1C	JMJD1C;JHDM2C;KIAA1380;TRIP8;JMJD1C;JHDM2C;KIAA1380;TRIP8	Q15652	Q15652-1;Q15652;Q15652-2;A0PJE4;A0T124;A6PW35	S501	0.543595	1.108488	-0.326733	0.441783	0.723007	FALSE	FALSE	FALSE	FALSE
PLEC	PLEC1;PLEC1;PLEC1;PLEC1;PLEC1;PLEC1;PLEC1;PLEC1;PLEC1	Q15149	Q15149-4;Q15149;Q15149-1;Q15149-2;Q6S380;Q15149-3;Q6S383;Q6S377;Q6S378;Q8WXV5;Q6S382;Q6S381;Q6S379;Q96IE3	S4259	0.51854	-0.436098	2.707116	0.929853	1.611469	FALSE	FALSE	FALSE	FALSE
NFATC2	NFATC2;NFAT1;NFATP;NFATC2;NFAT1;NFATP	Q13469	Q13469-1;Q13469;Q13469-2	S326	0.156099	1.016891	-0.061255	0.370578	0.570176	FALSE	FALSE	FALSE	FALSE
SERBP1	SERBP1;PAIRBP1;CGI-55;SERBP1;PAIRBP1;CGI-55;SERBP1;PAIRBP1;CGI-55;SERBP1;PAIRBP1;CGI-55	Q8NC51	Q8NC51-1;Q8NC51;Q5VU19;Q8NC51-2;Q5VU22;Q63HR1;Q8NC51-3;Q5VU20;Q8NC51-4;Q5VU21	S63	0.040963	0.23618	0.088345	0.121829	0.101825	FALSE	FALSE	FALSE	FALSE
SLC9A3R1	SLC9A3R1;NHERF;NHERF1	O14745	O14745	S46	0.642378	NA	-0.043453	0.299463	0.484956	FALSE	FALSE	FALSE	FALSE
POU2F1	POU2F1;OCT1;OTF1;POU2F1;OCT1;OTF1;POU2F1;OCT1;OTF1;POU2F1;OCT1;OTF1	P14859	P14859-2;P14859;Q5TBU0;P14859-1;Q5TBT8;P14859-3;P14859-4	S460	0.114034	1.488748	0.028003	0.543595	0.819656	FALSE	FALSE	FALSE	FALSE
KIF21B	KIF21B;KIAA0449;KIF21B	O75037	O75037-1;O75037;Q2UVF0	S1275	2.991644	-0.097206	-0.051399	0.94768	1.770273	FALSE	FALSE	FALSE	FALSE
ACACA	ACACA;ACAC;ACC1;ACCA;ACACA;ACAC;ACC1;ACCA;ACACA	Q13085	Q13085-4;Q13085;Q13085-1;A8MYL5	S85	-0.024994	1.294951	0.059653	0.443204	0.738848	FALSE	FALSE	FALSE	FALSE
BMP2K	BMP2K;BIKE;HRIHFB2017	Q9NSY1	Q9NSY1-1;Q9NSY1	S1031	0.709996	-0.244765	0.67437	0.379867	0.541241	FALSE	FALSE	FALSE	FALSE
APEX1	APEX1;APE;APEX;APX;HAP1;REF1	P27695	P27695;Q5TZP7	T53	NA	0.46919	0.07738	0.273285	0.277052	FALSE	FALSE	FALSE	FALSE
PDHA1	PDHA1;PHE1A	P08559	P08559;A5YPB6;A5YVE9;Q53GE3;Q53H41;Q5JPT8	T269	0.080862	NA	0.439464	0.260163	0.253569	FALSE	FALSE	FALSE	FALSE
RSF1	RSF1;HBXAP;XAP8;RSF1;HBXAP;XAP8;RSF1;HBXAP;XAP8	Q96T23	Q96T23-1;Q96T23;Q05DG0;Q96T23-2;Q96T23-3	S1345	0.158854	1.739418	-0.085872	0.604133	0.99077	FALSE	FALSE	FALSE	FALSE
FAM117B	FAM117B;ALS2CR13;FAM117B;ALS2CR13	Q6P1L5	Q6P1L5-1;Q6P1L5;Q6P1L5-2	S93	NA	0.482997	-0.007014	0.237991	0.34649	FALSE	FALSE	FALSE	FALSE
ARID4B	ARID4B;BRCAA1;RBBP1L1;RBP1L1;SAP180;ARID4B;BRCAA1;RBBP1L1;RBP1L1;SAP180	Q4LE39	Q4LE39-1;Q4LE39;Q4LE39-2	S1155	-0.162654	2.188759	0.220701	0.748935	1.26157	FALSE	FALSE	FALSE	FALSE
NUP35	NUP35;MP44;NUP53	Q8NFH5	Q8NFH5;A8K3Z5	S279	-0.062573	-0.053807	4.428075	1.437232	2.59015	FALSE	FALSE	FALSE	FALSE
SF3B1	SF3B1;SAP155	O75533	O75533;A0JLT9;A0PJH5;A8K355;Q32Q20;Q7Z497;Q9NTB4	T211	0.187894	2.251285	0.024114	0.821098	1.241283	FALSE	FALSE	FALSE	FALSE
SSR3	SSR3;TRAPG	Q9UNL2	Q9UNL2	S11	0.401084	NA	0.084064	0.242574	0.224167	FALSE	FALSE	FALSE	FALSE
GTPBP1	GTPBP1	O00178	O00178	S481	3.394926	NA	-0.271984	1.561471	2.592896	FALSE	FALSE	FALSE	FALSE
MDC1	MDC1;KIAA0170;NFBD1;MDC1;KIAA0170;NFBD1	Q14676	Q14676-1;Q14676;A2BF04;Q0EFC2;Q2L6H7;Q14676-2;A1Z5I7;A2AB04;A2RRA8;A7YY86	T1466	0.035202	NA	-0.607397	-0.286098	0.454386	FALSE	FALSE	FALSE	FALSE
NUP107	NUP107	P57740	P57740	S86	NA	-1.740408	0.242328	-0.74904	1.402006	FALSE	FALSE	FALSE	FALSE
PDXDC1	PDXDC1;KIAA0251	Q6P996	Q6P996-1;Q6P996	T720	-1.401825	0.186591	NA	-0.607617	1.12318	FALSE	FALSE	FALSE	FALSE
MAP7D1	MAP7D1;KIAA1187;PARCC1;RPRC1;PP2464;MAP7D1;KIAA1187;PARCC1;RPRC1;PP2464;MAP7D1;KIAA1187;PARCC1;RPRC1;PP2464	Q3KQU3	Q3KQU3-1;Q3KQU3;Q6NX58;Q3KQU3-4;Q3KQU3-2	T97	-0.361555	-0.000323	-0.144776	-0.168885	0.181819	FALSE	FALSE	FALSE	FALSE
ZMYND8	ZMYND8;KIAA1125;PRKCBP1;RACK7;ZMYND8;KIAA1125;PRKCBP1;RACK7;ZMYND8;KIAA1125;PRKCBP1;RACK7;ZMYND8;KIAA1125;PRKCBP1;RACK7;ZMYND8;KIAA1125;PRKCBP1;RACK7;ZMYND8;KIAA1125;PRKCBP1;RACK7;ZMYND8;KIAA1125;PRKCBP1;RACK7;ZMYND8;KIAA1125;PRKCBP1;RACK7;ZMYND8;DKFZp564P1772	Q9ULU4	Q9ULU4-7;Q9ULU4;Q2HXV8;Q9ULU4-1;Q2HXV2;Q9ULU4-9;Q2HXW2;Q9ULU4-5;Q2HXV7;Q9ULU4-3;Q2HXV1;Q2HXV3;Q2HXV4;Q2HXV9;Q2HXW0;Q5TH11;Q9ULU4-4;Q2HXW1;Q9ULU4-8;Q2HXV5;Q569J9;Q5TH08;Q9ULU4-6;A6H8Y8;Q5TH12;Q5JV90	S445	0.092749	-0.21231	-0.392999	-0.170853	0.245513	FALSE	FALSE	FALSE	FALSE
ILF3	ILF3;DRBF;MPHOSPH4;NF90;ILF3;DRBF;MPHOSPH4;NF90;ILF3;DRBF;MPHOSPH4;NF90;ILF3;DRBF;MPHOSPH4;NF90;ILF3;DRBF;MPHOSPH4;NF90;ILF3;DRBF;MPHOSPH4;NF90	Q12906	Q12906-1;Q12906;Q12906-3;A8K590;Q12906-2;Q12906-5;Q59GP7;Q12906-4;Q12906-6;A8K6F2	S384	0.219339	-1.609755	NA	-0.695208	1.293365	FALSE	FALSE	FALSE	FALSE
SNRPC	SNRPC;RP3-375P9.1-002;SNRPC	P09234	Q53G33;Q5TAL3;P09234;Q5TAL4	S38	-0.296775	-0.249627	8.231669	2.561756	4.910345	FALSE	FALSE	FALSE	FALSE
LYSMD1	LYSMD1;SB145	Q96S90	Q96S90	S99	-1.090465	NA	0.149786	-0.470339	0.87699	FALSE	FALSE	FALSE	FALSE
TBC1D1	TBC1D1;KIAA1108	Q86TI0	Q86TI0;A0JNU9;Q6PJJ8;Q7Z6H2;Q8NC59	S237	0.055043	0.017487	-1.946388	-0.624619	1.144839	FALSE	FALSE	FALSE	FALSE
GINS4	GINS4;SLD5;GINS4;SLD5	Q9BRT9	Q9BRT9;Q8N648	S16	-0.18043	-0.017067	-0.212217	-0.136571	0.104707	FALSE	FALSE	FALSE	FALSE
SON	SON;C21orf50;DBP5;KIAA1019;NREBP;SON;C21orf50;DBP5;KIAA1019;NREBP;SON;C21orf50;DBP5;KIAA1019;NREBP;SON;C21orf50;DBP5;KIAA1019;NREBP;SON;C21orf50;DBP5;KIAA1019;NREBP;SON;C21orf50;DBP5;KIAA1019;NREBP;SON;C21orf50;DBP5;KIAA1019;NREBP;SON;C21orf50;DBP5;KIAA1019;NREBP;SON;C21orf50;DBP5;KIAA1019;NREBP;SON;C21orf50;DBP5;KIAA1019;NREBP	P18583	P18583-9;P18583;P18583-5;P18583-1;P18583-7;P18583-4;P18583-3;P18583-10;P18583-2;P18583-8;A0JLP4;Q3SWV4;Q6PKE0;P18583-6	S1823	-0.030995	-0.046422	-0.482472	-0.18663	0.256323	FALSE	FALSE	FALSE	FALSE
GTF2I	GTF2I;BAP135;WBSCR6;GTF2I;BAP135;WBSCR6;GTF2I;BAP135;WBSCR6;GTF2I;BAP135;WBSCR6	P78347	P78347-1;P78347;Q75M88;P78347-3;A8K9W7;Q75M86;P78347-4;Q499G6;Q75M87;P78347-2;Q75M85;Q86U51	T202	-0.803343	NA	0.048236	-0.377553	0.602157	FALSE	FALSE	FALSE	FALSE
MAP4K1	MAP4K1;HPK1;MAP4K1;hCG_42851	Q92918	Q92918;A8MWC4	S421	-0.310647	-0.059895	-0.034448	-0.134997	0.152649	FALSE	FALSE	FALSE	FALSE
TRIP12	TRIP12;TRIP12;KIAA0045;TRIP12	Q14669	Q14CA3;Q14669;Q53TE7;Q14CF1;Q53R87;Q57Z94	S1078	-0.231769	0.062973	-0.818249	-0.329015	0.448587	FALSE	FALSE	FALSE	FALSE
SIPA1	SIPA1;SPA1	Q96FS4	Q96FS4	T64	0.104914	-0.326988	-0.280054	-0.167376	0.236975	FALSE	FALSE	FALSE	FALSE
AMPD2	AMPD2;AMPD2	Q01433	Q01433-1;Q01433;Q5T694;Q01433-2;Q5T695	S100	0.117828	-0.417571	-0.279993	-0.193245	0.278041	FALSE	FALSE	FALSE	FALSE
COPS8	COPS8;CSN8;COPS8;hCG_1776875	Q99627	Q99627;Q53QS9;A8K1H6	S175	NA	-5.673739	0.141825	-2.765957	4.112225	FALSE	FALSE	FALSE	FALSE
CCAR1	CCAR1;CARP1;DIS	Q8IX12	Q8IX12;A0JLT7;A1L4P7;A8K9D4;Q5EBM3	T627	-1.527159	-0.009633	0.054918	-0.493958	0.89536	FALSE	FALSE	FALSE	FALSE
NUMA1	NUMA1;NUMA;NUMA1 variant protein;NUMA1;NUMA	Q14980	Q14980-1;Q14980;Q9UNL7;Q4LE64;Q14980-2;A8K394;Q3SYK8;Q59HB8;Q7Z757;Q96HN5;Q9UPG3	S1225	-1.345381	0.008746	0.025823	-0.436937	0.786782	FALSE	FALSE	FALSE	FALSE
SAFB	SAFB;SAFB;HAP;HET;SAFB1	Q15424	A0AV56;Q15424;A8K329;Q68DW3	T579	NA	0.062325	-1.270138	-0.603907	0.942194	FALSE	FALSE	FALSE	FALSE
SPAG5	SPAG5	Q96R06	Q96R06;A4FUA2;A8K8N3	S66	-1.709434	0.040452	-0.024458	-0.56448	0.99209	FALSE	FALSE	FALSE	FALSE
DENND4C	DENND4C;C9orf55;C9orf55B;DENND4C;C9orf55;C9orf55B;DENND4C;C9orf55;C9orf55B;DENND4C;C9orf55;C9orf55B;DENND4C;C9orf55;C9orf55B	Q5VZ89	Q5VZ89-1;Q5VZ89;Q5VZ89-6;Q5VZ89-5;Q5VZ89-3;Q5VZ89-2	S948	-0.258209	0.247796	-3.055771	-1.022061	1.779323	FALSE	FALSE	FALSE	FALSE
LRRFIP1	LRRFIP1;GCF2;TRIP;LRRFIP1;GCF2;TRIP;LRRFIP1;GCF2;TRIP	Q32MZ4	Q32MZ4-1;Q32MZ4;Q32MZ4-2;Q32MZ4-3;Q05D04	S565	-0.960637	0.074548	NA	-0.443045	0.731986	FALSE	FALSE	FALSE	FALSE
MLTK	MLTK;ZAK;HCCS4	Q9NYL2	Q9NYL2-1;Q9NYL2	S593	-1.433818	NA	0.106616	-0.663601	1.089252	FALSE	FALSE	FALSE	FALSE
SRRM2	SRRM2;KIAA0324;SRL300;SRM300;HSPC075;SRRM2;KIAA0324;SRL300;SRM300;HSPC075	Q9UQ35	Q9UQ35-1;Q9UQ35;A0AUK8;O60382;Q9UQ35-2;A6NKB9;Q05BI2;Q05CV9;Q9UQ39	S1101	-0.336528	-0.02447	-0.083157	-0.148051	0.165842	FALSE	FALSE	FALSE	FALSE
HIRIP3	HIRIP3;HIRIP3	Q9BW71	Q9BW71-1;Q9BW71;Q9BW71-2	T84	-0.560313	0.061017	-0.242524	-0.247273	0.310692	FALSE	FALSE	FALSE	FALSE
HIRIP3	HIRIP3;HIRIP3	Q9BW71	Q9BW71-1;Q9BW71;Q9BW71-2	S87	-0.560313	0.061017	-0.242524	-0.247273	0.310692	FALSE	FALSE	FALSE	FALSE
C14orf43	C14orf43;C14orf117	Q6PJG2	Q6PJG2;A0PJD3	T715	-1.258529	-0.278262	0.242694	-0.431365	0.762232	FALSE	FALSE	FALSE	FALSE
ADD3	ADD3;ADDL;ADD3;ADDL	Q9UEY8	Q9UEY8-1;Q9UEY8;Q53FL4;Q59EK1;Q5VU08;Q9UEY8-2;Q5VU09	S402	-0.205347	0.135032	-1.706747	-0.592354	0.979984	FALSE	FALSE	FALSE	FALSE
TCF12	DKFZp451F163;TCF12;HEB;HTF4;DKFZp686K1352	Q99081	Q86TC1;Q86VM2;Q9NQY3;Q99081;Q9NQY8;Q9NQY9;Q7Z3D9;Q9NQY1;Q9NQY2;Q9NQY4;Q9NQY5;Q9NQY6;Q9NQY7	S333	-0.193239	-1.101799	0.198054	-0.365661	0.66686	FALSE	FALSE	FALSE	FALSE
EPS15	EPS15;AF1P;EPS15;EPS15	P42566	P42566;A8MWH5;A8MWB7;Q5SRH3;Q7Z5V0	S796	0.150495	-0.283058	-0.453113	-0.195226	0.311242	FALSE	FALSE	FALSE	FALSE
THOC2	THOC2;CXorf3;THOC2;CXorf3;THOC2;RP5-1189B24.5-009	Q8NI27	Q8NI27-2;Q8NI27;A6NM50;Q5H9E3;Q8NI27-1;Q6IN92;Q6P441;Q5JZ13	S1516	NA	0.017694	-0.607463	-0.294884	0.442053	FALSE	FALSE	FALSE	FALSE
C10orf47	C10orf47;C10orf47;C10orf47	Q86WR7	Q86WR7-1;Q86WR7;A6NDS2;Q86WR7-2	S31	-0.374664	0.066029	-0.205846	-0.171494	0.222346	FALSE	FALSE	FALSE	FALSE
PLEKHG3	PLEKHG3;KIAA0599;PLEKHG3;KIAA0599;PLEKHG3;KIAA0599	A1L390	A1L390-1;A1L390;A1L390-3;A1L390-2	S759	-0.033348	0.007927	-1.655353	-0.560258	0.948605	FALSE	FALSE	FALSE	FALSE
PCF11	PCF11;KIAA0824	O94913	O94913;A6H8W7	S366	NA	7.00E-06	-0.455297	-0.227645	0.321949	FALSE	FALSE	FALSE	FALSE
C10orf47	C10orf47;C10orf47;C10orf47	Q86WR7	Q86WR7-1;Q86WR7;A6NDS2;Q86WR7-2	S27	-0.561558	0.066029	-0.239983	-0.245171	0.313825	FALSE	FALSE	FALSE	FALSE
RIOK2	RIOK2	Q9BVS4	Q9BVS4;Q9NVB0	S337	0.002342	-0.04609	-0.606825	-0.216858	0.338589	FALSE	FALSE	FALSE	FALSE
SMEK1	SMEK1;KIAA2010;PP4R3A;PPP4R3A;MSTP033;SMEK1;KIAA2010;PP4R3A;PPP4R3A;MSTP033;SMEK1;KIAA2010;PP4R3A;PPP4R3A;MSTP033;SMEK1;KIAA2010;PP4R3A;PPP4R3A;MSTP033	Q6IN85	Q6IN85-1;Q6IN85;Q6IN85-2;Q6IN85-3;Q6IN85-4	S774	-0.727786	-0.260869	0.190172	-0.266161	0.459002	FALSE	FALSE	FALSE	FALSE
TCF20	TCF20;KIAA0292;SPBP;TCF20;TCF20;KIAA0292;SPBP	Q9UGU0	Q9UGU0-1;Q9UGU0;A8MWZ2;Q9UGU0-2;A6ND88	S538	0.175429	-0.163486	-1.023906	-0.337321	0.618276	FALSE	FALSE	FALSE	FALSE
RRP1B	RRP1B;KIAA0179;RRP1B;KIAA0179	Q14684	Q14684-1;Q14684;Q6PJM8;Q14684-2	S706	-0.267887	-0.437815	0.135272	-0.190143	0.294347	FALSE	FALSE	FALSE	FALSE
STAT5B	STAT5B	P51692	P51692;Q59H39;Q8WW55	S128	-0.022537	-0.035343	-0.46544	-0.17444	0.252095	FALSE	FALSE	FALSE	FALSE
WRNIP1	WRNIP1;WHIP;WRNIP1;WHIP	Q96S55	Q96S55-1;Q96S55;Q96S55-2	S118	-0.02346	-0.011352	-0.636571	-0.223795	0.357526	FALSE	FALSE	FALSE	FALSE
AHNAK	AHNAK;PM227	Q09666	Q09666;Q13727;Q6ZQN2;Q8N274	S177	NA	0.01467	-0.623298	-0.304314	0.451111	FALSE	FALSE	FALSE	FALSE
BRD2	BRD2;KIAA9001;RING3;BRD2;DAQB-22D21.2-006;DASS-219C23.1-006;XXbac-BCX136A3.4-006;XXbac-BPG181M17.2-006;BRD2;KIAA9001;RING3	P25440	P25440-2;P25440;A2AAU0;A2AAU1;P25440-1;A2BEA7;Q63HQ9;Q658Y7	S668	0.05797	NA	-0.752145	-0.347088	0.572838	FALSE	FALSE	FALSE	FALSE
TNIK	TNIK;KIAA0551;TNIK;KIAA0551;TNIK;KIAA0551;TNIK;KIAA0551;TNIK;KIAA0551;TNIK;KIAA0551;TNIK;KIAA0551;TNIK;KIAA0551	Q9UKE5	Q9UKE5-4;Q9UKE5;Q9UKE5-1;A7E2A3;Q9UKE5-6;Q9UKE5-2;Q9UKE5-7;Q9UKE5-3;Q9UKE5-5;A8K4U1;Q9UKE5-8;Q7Z4L4;Q9Y6Z1	S326	-0.377013	0.026044	-0.188365	-0.179778	0.201666	FALSE	FALSE	FALSE	FALSE
HAUS6	FAM29A;KIAA1574;FAM29A;RP11-296P7.3-002;FAM29A;KIAA1574;FAM29A;RP11-296P7.3-003	Q7Z4H7	Q7Z4H7-1;Q7Z4H7;Q05CG1;Q14CB6;Q2TA91;A6NDC9;Q5VY60;Q7Z4H7-2;Q5SYF9	S556	0.031487	-0.05962	-0.601737	-0.209957	0.342336	FALSE	FALSE	FALSE	FALSE
SAMD4B	SAMD4B;SAMD4B	Q5PRF9	Q5PRF9;A5Z0M6;Q66K25;Q8IXP7;Q8N2G5;Q9NW90	S600	-0.331327	0.123803	-0.429032	-0.212186	0.295047	FALSE	FALSE	FALSE	FALSE
SAMD4B	SAMD4B;SAMD4B	Q5PRF9	Q5PRF9;A5Z0M6;Q66K25;Q8IXP7;Q8N2G5;Q9NW90	S592	-0.331327	0.123803	-0.429032	-0.212186	0.295047	FALSE	FALSE	FALSE	FALSE
SHANK3	SHANK3;KIAA1650;PSAP2;SHANK3;KIAA1650;PSAP2;SHANK3	Q9BYB0	Q9BYB0-2;Q9BYB0;Q9BYB0-1;Q3S3B4	S395	-0.591527	0.102543	-0.142927	-0.210637	0.351954	FALSE	FALSE	FALSE	FALSE
NFATC2	NFATC2;NFAT1;NFATP;NFATC2;NFAT1;NFATP	Q13469	Q13469-1;Q13469;Q13469-2	S759	-0.291486	0.105056	-0.808362	-0.331597	0.458028	FALSE	FALSE	FALSE	FALSE
BIN2	BIN2;BRAP1;BIN2;BRAP1	Q9UBW5	Q9UBW5-1;Q9UBW5;Q9UBW5-2	S273	-0.331917	0.039015	-0.249728	-0.180877	0.194815	FALSE	FALSE	FALSE	FALSE
ATP7A	ATP7A;MC1;MNK;ATP7A;MC1;MNK;ATP7A;MC1;MNK;ATP7A;MC1;MNK	Q04656	Q04656-3;Q04656;Q04656-2;Q04656-1;Q5JQN4;Q04656-5	S434	-0.299525	0.102797	-0.372636	-0.189788	0.256009	FALSE	FALSE	FALSE	FALSE
MARK2	MARK2;EMK1;MARK2;EMK1;MARK2;EMK1;MARK2;EMK1;MARK2;EMK1;MARK2;EMK1;MARK2;EMK1;MARK2;EMK1;MARK2;EMK1;MARK2;EMK1;MARK2;EMK1;MARK2;EMK1	Q7KZI7	Q7KZI7-1;Q7KZI7;Q7KZI7-8;Q7KZI7-11;Q5DNC6;Q7KZI7-6;Q7KZI7-3;A8K2S4;Q7KZI7-12;Q7KZI7-9;Q7KZI7-4;Q7KZI7-5;Q7KZI7-2;Q7KZI7-7;Q7KZI7-10	S631	-0.432766	0.060216	-0.153318	-0.175289	0.247224	FALSE	FALSE	FALSE	FALSE
NUP98	NUP98;ADAR2;NUP98;ADAR2;NUP98;ADAR2;NUP98;ADAR2;NUP98;ADAR2	P52948	P52948-5;P52948;P52948-1;A8KA17;P52948-2;P52948-4;Q9HDC8;P52948-3	S606	-0.207111	-0.015484	-0.140889	-0.121161	0.097325	FALSE	FALSE	FALSE	FALSE
MARCKS	MARCKS;MACS;PRKCSL	P29966	P29966;Q05C82;Q6NVI1	S170	-0.469789	0.062951	-0.253378	-0.220072	0.267927	FALSE	FALSE	FALSE	FALSE
LRRFIP2	LRRFIP2;LRRFIP2	Q9Y608	Q9Y608-1;Q9Y608;A8K649;Q9Y608-2	S77	-0.397885	0.015607	-0.093887	-0.158722	0.214235	FALSE	FALSE	FALSE	FALSE
NCAPG	NCAPG;CAPG;NYMEL3	Q9BPX3	Q9BPX3;Q6NUR1	S975	-0.805308	-0.219986	0.17677	-0.282841	0.494047	FALSE	FALSE	FALSE	FALSE
EPN1	EPN1;EPN1;EPN1	Q9Y6I3	Q9Y6I3-2;Q9Y6I3;Q9Y6I3-1;Q9Y6I3-3	S540	-0.189787	0.033889	-0.255804	-0.137234	0.151829	FALSE	FALSE	FALSE	FALSE
PPFIA1	PPFIA1;LIP1;PPFIA1;LIP1	Q13136	Q13136-1;Q13136;A6NLE3;Q59FZ5;Q13136-2	S672	0.183201	-0.667999	-0.269912	-0.25157	0.425896	FALSE	FALSE	FALSE	FALSE
ZFP106	ZFP106;SH3BP3;ZNF474	Q9H2Y7	Q9H2Y7;Q05C49;Q0VGA6	S937	-0.298744	0.053658	-0.222061	-0.155716	0.185332	FALSE	FALSE	FALSE	FALSE
MYBBP1A	MYBBP1A;P160;MYBBP1A;P160	Q9BQG0	Q9BQG0-2;Q9BQG0;Q9BQG0-1	S11	-0.565097	0.02293	-0.130784	-0.224317	0.304968	FALSE	FALSE	FALSE	FALSE
RBMXL1;RBMX	RBMX;HNRPG;RBMXP1;CCBL2;DKFZp547N1117;RBMXL1;RP4-531M19.2-001;hCG_23341	Q96E39;P38159	P38159;Q8N8Y7;Q2VIN3;Q96E39	S326	-0.481727	0.020516	-0.092571	-0.184594	0.263464	FALSE	FALSE	FALSE	FALSE
TAF3	TAF3	Q5VWG9	Q5VWG9;Q05DA0;Q0VGM1	S199	-0.17524	0.087584	-0.459754	-0.18247	0.273741	FALSE	FALSE	FALSE	FALSE
ST13P4;ST13	ST13;FAM10A1;HIP;SNC6;FAM10A4	Q8IZP2;P50502	P50502;Q0IJ56;Q1XBU6;Q2TU77;Q3KNR6;Q8IZP2;A0AUJ6;Q1XBU7;A6NF59	S79	-0.275708	0.080697	-0.278934	-0.157981	0.206708	FALSE	FALSE	FALSE	FALSE
SLC9A3R1	SLC9A3R1;NHERF;NHERF1	O14745	O14745	S280	-0.118484	0.020721	-0.740565	-0.279443	0.405364	FALSE	FALSE	FALSE	FALSE
BARD1	BARD1	Q99728	Q99728;A0AVN2;Q53F80	T299	-0.534276	0.168118	-0.448036	-0.271398	0.383067	FALSE	FALSE	FALSE	FALSE
SUGP1	SF4	Q8IWZ8	Q8IWZ8-1;Q8IWZ8;A5PLN4;A8K7S0	S485	-0.324527	-0.385045	0.152638	-0.185645	0.29452	FALSE	FALSE	FALSE	FALSE
PLEKHG3	PLEKHG3;KIAA0599;PLEKHG3;KIAA0599;PLEKHG3;KIAA0599	A1L390	A1L390-1;A1L390;A1L390-3;A1L390-2	S639	-0.170767	0.068108	-0.482089	-0.194916	0.275893	FALSE	FALSE	FALSE	FALSE
HMGA1	HMGA1;HMGIY;HMGA1;HMGIY	P17096	P17096-1;P17096;Q5T6U9;P17096-3	S36	-0.222128	0.051904	-0.25959	-0.143272	0.170062	FALSE	FALSE	FALSE	FALSE
LEMD2	LEMD2;LEMD2	Q8NC56	Q8NC56;A8MS91	S501	-0.052117	-0.012838	-0.426276	-0.163744	0.228207	FALSE	FALSE	FALSE	FALSE
RANBP2	RANBP2;NUP358	P49792	P49792;Q13073;Q5JC45;Q5JC46	S2276	0.098393	-0.13997	-0.57482	-0.205466	0.341352	FALSE	FALSE	FALSE	FALSE
CALCOCO2	CALCOCO2;NDP52	Q13137	Q13137;A6NM14	S392	-0.512164	0.000822	NA	-0.255671	0.362736	FALSE	FALSE	FALSE	FALSE
RBM17	RBM17;SPF45;RBM17;RP11-414H17.9-005;RBM17;RP11-414H17.9-007;RBM17;RP11-414H17.9-006;RBM17;RP11-414H17.9-009	Q96I25	Q96I25;Q5W009;Q5W012;Q5W010;Q5W011;Q5W008	S169	-0.197807	-0.013419	-0.174988	-0.128738	0.100519	FALSE	FALSE	FALSE	FALSE
SLTM	SLTM;MET;SLTM;SLTM;MET	Q9NWH9	Q9NWH9-1;Q9NWH9;A6NKL2;Q9NWH9-2	S289	-0.499565	0.011108	-0.050517	-0.179658	0.278756	FALSE	FALSE	FALSE	FALSE
DOCK2	DOCK2;KIAA0209	Q92608	Q92608-1;Q92608;Q5XG91	S1791	-0.140659	-0.01649	-0.21093	-0.122693	0.098457	FALSE	FALSE	FALSE	FALSE
RICTOR	RICTOR;KIAA1999;RICTOR;KIAA1999;RICTOR;KIAA1999	Q6R327	Q6R327-3;Q6R327;Q6R327-1;Q6R327-2	S1412	NA	0.034826	-0.588313	-0.276744	0.440626	FALSE	FALSE	FALSE	FALSE
RICTOR	RICTOR;KIAA1999;RICTOR;KIAA1999;RICTOR;KIAA1999	Q6R327	Q6R327-3;Q6R327;Q6R327-1;Q6R327-2	S1409	NA	0.034826	-0.588313	-0.276744	0.440626	FALSE	FALSE	FALSE	FALSE
DOCK2	DOCK2;KIAA0209	Q92608	Q92608-1;Q92608;Q5XG91;Q6ZNS5	T1702	-0.083707	0.020194	-2.016658	-0.69339	1.14716	FALSE	FALSE	FALSE	FALSE
BET1L	BET1L;GS15;BET1L	Q9NYM9	Q9NYM9;A6NI60	S9	-0.198552	0.045941	-0.365964	-0.172858	0.207151	FALSE	FALSE	FALSE	FALSE
LUZP1	LUZP1;LUZP1;LUZP1	Q86V48	Q86V48-1;Q86V48;Q5TH92;Q86V48-3;Q86V48-2;Q05DE3	S233	-0.298282	-0.797594	0.220082	-0.291931	0.508868	FALSE	FALSE	FALSE	FALSE
BANF1	BANF1;BAF;BCRG1	O75531	O75531;A6NCY2	T2	NA	0.042056	-0.818071	-0.388007	0.608201	FALSE	FALSE	FALSE	FALSE
RANBP2	RANBP2;NUP358	P49792	P49792;Q13073;Q5JC45;Q5JC46	S2805	NA	0.007376	-0.501116	-0.24687	0.359558	FALSE	FALSE	FALSE	FALSE
SPAG5	SPAG5	Q96R06	Q96R06;A4FUA2;A8K8N3	S62	-0.937353	0.016402	-0.024458	-0.315136	0.539243	FALSE	FALSE	FALSE	FALSE
GLE1	GLE1;GLE1L;GLE1;GLE1L	Q53GS7	Q53GS7-1;Q53GS7;A8K3B8;Q53GS7-2	S99	-0.499677	0.092363	-0.197401	-0.201572	0.296042	FALSE	FALSE	FALSE	FALSE
MATR3	MATR3;MATR3;KIAA0723	P43243	A8MXP9;P43243;Q5CZA7;Q68D11;Q9H4N1	S606	-0.718723	0.036488	-0.115175	-0.265804	0.399503	FALSE	FALSE	FALSE	FALSE
MICALL1	MICALL1;KIAA1668;MIRAB13	Q8N3F8	Q8N3F8;Q641Q8;Q68D58	S578	-1.266889	0.142928	-0.356522	-0.493494	0.71482	FALSE	FALSE	FALSE	FALSE
GTPBP1	GTPBP1	O00178	O00178	S8	-0.480337	NA	0.012211	-0.234063	0.348284	FALSE	FALSE	FALSE	FALSE
UBAP2L	UBAP2L;KIAA0144;NICE4;UBAP2L;KIAA0144;NICE4;UBAP2L;KIAA0144;NICE4	Q14157	Q14157-2;Q14157;Q14157-3;Q14157-1	S467	0.092884	0.093971	0.143459	0.110105	0.028891	FALSE	FALSE	FALSE	FALSE
NADK	NADK;RP1-283E3.6-001;hCG_2033593;NADK	O95544	Q5QPS4;Q9H2P2;O95544;A8K296;A8K6D4;A8K6R3;Q6PJ22	S50	0.376735	0.015011	0.052346	0.148031	0.198941	FALSE	FALSE	FALSE	FALSE
PAG1	PAG1;CBP;PAG	Q9NWQ8	Q9NWQ8;A8K1A3	S150	0.456754	0.113188	-0.057272	0.17089	0.261825	FALSE	FALSE	FALSE	FALSE
SCAF11	SFRS2IP;CASP11;SIP1;SFRS2IP;CASP11;SIP1;SFRS2IP	Q99590	A6NLW5;Q99590;Q05BS8	T602	-0.109997	-0.205768	NA	-0.157882	0.06772	FALSE	FALSE	FALSE	FALSE
KSR1	KSR1;KSR;KSR1;KSR;KSR1;KSR;KSR1	Q8IVT5	Q8IVT5-1;Q8IVT5;Q8IVT5-2;Q8IVT5-3;A8MY87	T404	0.144177	NA	0.164658	0.154417	0.014482	FALSE	FALSE	FALSE	FALSE
INPP5F	INPP5F;KIAA0966;SAC2;MSTP007;MSTP047;INPP5F;RP11-359E7.1-002	Q9Y2H2	Q2T9J4;Q5W136;Q9NT51;Q9Y2H2;Q5W135;Q9H3D9	S829	0.074916	0.195104	0.073135	0.114385	0.069911	FALSE	FALSE	FALSE	FALSE
CAMSAP1	CAMSAP1	Q5T5Y3	A1L4L2;Q5T5Y3;Q70W33;Q8NCY0;Q96E80;Q96FM3;Q9UFJ5	S431	0.29537	0.088678	0.010501	0.131516	0.147187	FALSE	FALSE	FALSE	FALSE
MCM2	MCM2;BM28;CCNL1;CDCL1;KIAA0030	P49736	P49736;Q9BWF4	T39	0.125453	0.053359	0.156914	0.111909	0.05309	FALSE	FALSE	FALSE	FALSE
MAP7D1	MAP7D1;KIAA1187;PARCC1;RPRC1;PP2464;MAP7D1;KIAA1187;PARCC1;RPRC1;PP2464;MAP7D1;KIAA1187;PARCC1;RPRC1;PP2464	Q3KQU3	Q3KQU3-1;Q3KQU3;Q6NX58;Q3KQU3-4;Q3KQU3-2	S116	0.123468	0.053045	0.160146	0.112219	0.054429	FALSE	FALSE	FALSE	FALSE
PUM2	PUM2;KIAA0235;PUMH2;PUM2;KIAA0235;PUMH2;PUM2;KIAA0235;PUMH2	Q8TB72	Q8TB72-1;Q8TB72;Q8TB72-3;Q8TB72-2	S136	0.003314	0.113235	0.265557	0.127369	0.131691	FALSE	FALSE	FALSE	FALSE
YY1	YY1;INO80S	P25490	P25490	S247	-0.144473	0.322451	0.352871	0.17695	0.278775	FALSE	FALSE	FALSE	FALSE
POLR2A	POLR2A	P24928	P24928;A6NN93;Q6NX41	S1908	-0.588758	0.17718	-0.250895	-0.220824	0.383854	FALSE	FALSE	FALSE	FALSE
SORBS3	SORBS3;SCAM1;SORBS3;SCAM1;SORBS3	O60504	O60504-1;O60504;Q6NX54;O60504-2;Q96FY4;Q9BT70	S530	0.01442	-0.064331	-0.441791	-0.163901	0.24386	FALSE	FALSE	FALSE	FALSE
ZMYM2	ZMYM2;FIM;RAMP;ZNF198;ZMYM2;RP11-264J4.7-001	Q9UBW7	Q9UBW7;A6NDG0;A6NI02;A8K126;Q5W0Q3	S963	-0.101087	-0.212009	NA	-0.156548	0.078434	FALSE	FALSE	FALSE	FALSE
RICTOR	RICTOR;KIAA1999;RICTOR;KIAA1999;RICTOR;KIAA1999;RICTOR	Q6R327	Q6R327-3;Q6R327;Q6R327-1;Q6R327-2;Q8N6M7	T31	-0.18973	-0.120617	NA	-0.155173	0.04887	FALSE	FALSE	FALSE	FALSE
ARPP19	ARPP19	P56211	P56211-2;P56211;A6ND73	S42	-0.053718	-0.292219	NA	-0.172969	0.168645	FALSE	FALSE	FALSE	FALSE
CLASP1	CLASP1;KIAA0622;MAST1;CLASP1;KIAA0622;MAST1;CLASP1;KIAA0622;MAST1	Q7Z460	Q7Z460-1;Q7Z460;Q7Z460-3;Q68D09;Q6TAR3;Q7Z460-2;A2RU21	T1099	-0.197286	-0.112901	NA	-0.155093	0.059669	FALSE	FALSE	FALSE	FALSE
RASAL3	RASAL3	Q86YV0	Q86YV0;Q9H7J2	S224	-0.085466	NA	-0.235391	-0.160428	0.106013	FALSE	FALSE	FALSE	FALSE
SUPT6H	SUPT6H;KIAA0162;SPT6H;SUPT6H;KIAA0162;SPT6H	Q7KZ85	Q7KZ85-1;Q7KZ85;A7E2B4;Q7KZ85-2	T1532	-0.123599	-0.114366	-0.086109	-0.108025	0.019533	FALSE	FALSE	FALSE	FALSE
SMG6	SMG6;C17orf31;EST1A;KIAA0732	Q86US8	Q86US8-1;Q86US8;Q9H7Y8	T479	-0.212944	-0.122075	-0.0166	-0.117206	0.098263	FALSE	FALSE	FALSE	FALSE
SYNRG	AP1GBP1;AP1GBP1;SYNG;AP1GBP1;AP1GBP1;SYNG;AP1GBP1;SYNG	Q9UMZ2	A6NEV4;A8MYE0;Q9UMZ2-1;Q9UMZ2;A6NCE9;Q9UMZ2-3;Q9UMZ2-4	S886	0.033229	-0.158207	-0.264911	-0.129963	0.151064	FALSE	FALSE	FALSE	FALSE
CCNL1	CCNL1;BM-001;UNQ530/PRO1073;CCNL1;BM-001;UNQ530/PRO1073;CCNL1;BM-001;UNQ530/PRO1073	Q9UK58	Q9UK58-1;Q9UK58;Q9UK58-2;Q9UK58-3	S335	0.049491	-0.187319	-0.26993	-0.135919	0.165798	FALSE	FALSE	FALSE	FALSE
TRRAP	TRRAP;PAF400;TRRAP;PAF400	Q9Y4A5	Q9Y4A5-1;Q9Y4A5;Q59FH1;Q9Y4A5-2;A4D265	S2051	NA	-0.02512	-0.359361	-0.19224	0.236344	FALSE	FALSE	FALSE	FALSE
NUP153	NUP153	P49790	P49790;A6NK43;Q4LE47;Q5T9I7;Q7Z743	S209	-0.264972	-0.103539	-0.005051	-0.124521	0.131225	FALSE	FALSE	FALSE	FALSE
BCL2L13	BCL2L13;MIL1;CD003;BCL2L13	Q9BXK5	Q9BXK5-1;Q9BXK5;A8K5Y4;A6NM21	S298	-0.549135	NA	0.035737	-0.256699	0.413566	FALSE	FALSE	FALSE	FALSE
SH3PXD2A	SH3PXD2A;FISH;KIAA0418;SH3MD1;SH3PXD2A;FISH;KIAA0418;SH3MD1	Q5TCZ1	Q5TCZ1-1;Q5TCZ1;Q5TCZ1-2	S1002	0.057277	-0.291839	-0.182557	-0.13904	0.17858	FALSE	FALSE	FALSE	FALSE
BCLAF1	BCLAF1;BTF;KIAA0164;BCLAF1;BTF;KIAA0164;BCLAF1;BTF;KIAA0164;BCLAF1;BTF;KIAA0164	Q9NYF8	Q9NYF8-1;Q9NYF8;A2RU75;Q6DCA8;Q9NYF8-2;Q9NYF8-3;Q9NYF8-4	S198	NA	0.1551	0.151015	0.153057	0.002889	FALSE	FALSE	FALSE	FALSE
KRI1	KRI1;KRI1	Q8N9T8	Q8N9T8-1;Q8N9T8;Q8N9T8-2	S645	-0.112748	1.07407	0.03977	0.333697	0.6457	FALSE	FALSE	FALSE	FALSE
CHMP2B	CHMP2B;CGI-84	Q9UQN3	Q9UQN3	S199	0.068891	0.108997	0.146642	0.108177	0.038882	FALSE	FALSE	FALSE	FALSE
MXRA7	PS1TP1;MXRA7;TMAP1;MXRA7;TMAP1;MXRA7;TMAP1	P84157	Q6DTV5;Q6ZR64;P84157-1;P84157;P84157-3;P84157-2	S187	NA	0.765916	-0.091971	0.336972	0.606618	FALSE	FALSE	FALSE	FALSE
MUS81	MUS81	Q96NY9	Q96NY9;Q53ES5	S101	0.119748	-0.088956	0.557386	0.196059	0.329859	FALSE	FALSE	FALSE	FALSE
WIPF1	WIPF1;WASPIP;WIP;WIPF1;WASPIP;WIP;WIPF1;WASPIP;WIP	O43516	O43516-3;O43516;O43516-1;O43516-2;Q2YDC4;Q53TA9	S214	0.247259	0.161158	-0.025838	0.127526	0.13962	FALSE	FALSE	FALSE	FALSE
SRGAP2	SRGAP2;FNBP2;KIAA0456	O75044	O75044;A2RUF3;Q5VZB5	S1053	0.059632	0.243642	0.052972	0.118749	0.108212	FALSE	FALSE	FALSE	FALSE
LMNB2;LMNB1	LMNB2;LMN2;LMNB1;LMN2;LMNB	Q03252;P20700	Q03252;P20700	S391	0.324638	-0.021509	0.110029	0.137719	0.174727	FALSE	FALSE	FALSE	FALSE
MCM2	MCM2;BM28;CCNL1;CDCL1;KIAA0030	P49736	P49736;Q9BWF4	S13	0.132906	0.038449	0.164207	0.111854	0.065469	FALSE	FALSE	FALSE	FALSE
CCNK	CCNK;CPR4	O75909	O75909-1;O75909;A8MZK4;Q86U16	S340	0.206768	-0.057516	0.254715	0.134656	0.168144	FALSE	FALSE	FALSE	FALSE
COL4A3BP	COL4A3BP;CERT;STARD11;COL4A3BP;CERT;STARD11	Q9Y5P4	Q9Y5P4-1;Q9Y5P4;Q9Y5P4-2;A8K7S2	S254	0.130536	0.261379	-0.013524	0.12613	0.137504	FALSE	FALSE	FALSE	FALSE
RSF1	RSF1;HBXAP;XAP8;RSF1;HBXAP;XAP8;RSF1;HBXAP;XAP8	Q96T23	Q96T23-1;Q96T23;Q05DG0;Q96T23-2;Q96T23-3	S1359	0.028145	0.116804	0.20019	0.115046	0.086036	FALSE	FALSE	FALSE	FALSE
BRPF1	BRPF1;BRPF1;BR140	P55201	Q7Z6E0;P55201;Q8TCM6	T234	0.102147	NA	0.207643	0.154895	0.074597	FALSE	FALSE	FALSE	FALSE
FKBP15	FKBP15;KIAA0674;FKBP15;KIAA0674	Q5T1M5	Q5T1M5-1;Q5T1M5;Q5T1M5-2	S1164	-0.030943	1.088539	-0.041246	0.338783	0.649328	FALSE	FALSE	FALSE	FALSE
ADNP	ADNP;ADNP1;KIAA0784	Q9H2P0	Q9H2P0;Q6DHZ8	S955	0.074094	0.11115	0.142087	0.10911	0.034042	FALSE	FALSE	FALSE	FALSE
ADNP	ADNP;ADNP1;KIAA0784	Q9H2P0	Q9H2P0;Q6DHZ8	S953	0.074094	0.11115	0.142087	0.10911	0.034042	FALSE	FALSE	FALSE	FALSE
KLC4	KLC4;KNSL8	Q9NSK0	Q9NSK0-1;Q9NSK0	S478	0.285639	0.07312	0.027076	0.128612	0.137925	FALSE	FALSE	FALSE	FALSE
SMN1	SMN1;SMN;SMNT;SMN2;SMNC;SMN1;SMN;SMNT;SMN2;SMNC;SMN1;SMN;SMNT;SMN2;SMNC;SMN1;SMN;SMNT;SMN2;SMNC	Q16637	Q16637-1;Q16637;Q16637-3;A8K0V4;Q16637-2;Q16637-4;Q9UNT8	S5	0.303459	-0.02361	0.120485	0.133445	0.163919	FALSE	FALSE	FALSE	FALSE
MLF1IP	MLF1IP;CENPU;ICEN24;KLIP1;PBIP1	Q71F23	Q71F23-1;Q71F23;A2RRD9;A5D8X7;A8K8D2;Q09GN1;Q09GN2	S111	0.509341	-0.011424	0.038071	0.178663	0.287443	FALSE	FALSE	FALSE	FALSE
BAZ1A	BAZ1A;ACF1;WCRF180;HSPC317;BAZ1A;ACF1;WCRF180;HSPC317	Q9NRL2	Q9NRL2-1;Q9NRL2;Q9NRL2-2;Q05CW0;Q32ND1;Q59G54	S1413	-0.217952	1.530278	0.102766	0.471697	0.930677	FALSE	FALSE	FALSE	FALSE
SRCAP	SRCAP;KIAA0309;SRCAP;KIAA0309;SRCAP;KIAA0309	Q6ZRS2	Q6ZRS2-1;Q6ZRS2;Q6P4A2;Q6ZRS2-2;Q6ZRS2-3	S2787	0.241596	0.007675	0.11683	0.122034	0.117047	FALSE	FALSE	FALSE	FALSE
SLU7	SLU7	O95391	O95391	S235	0.108959	-0.046189	0.399882	0.154217	0.226453	FALSE	FALSE	FALSE	FALSE
NCF4	NCF4;SH3PXD4;NCF4;SH3PXD4	Q15080	Q15080-2;Q15080;A8K4F9;Q15080-1;Q53FG4;Q6FGM9	S161	-2.543341	0.082674	0.164715	-0.765317	1.54036	FALSE	FALSE	FALSE	FALSE
VCPIP1	VCPIP1;KIAA1850;VCIP135	Q96JH7	Q96JH7	S768	0.116298	0.965326	-0.160339	0.307095	0.586586	FALSE	FALSE	FALSE	FALSE
ZEB2	ZEB2;KIAA0569;SIP1;ZFHX1B;ZFX1B;HRIHFB2411	O60315	O60315;A0JP08;Q53TD9;Q60F94	S741	0.166394	0.113426	0.055612	0.111811	0.055409	FALSE	FALSE	FALSE	FALSE
STAG1	STAG1 variant protein;STAG1;SA1	Q8WVM7	Q4LE48;Q68DW7;Q8WVM7	S1138	NA	-0.000722	0.419862	0.20957	0.297398	FALSE	FALSE	FALSE	FALSE
WRNIP1	WRNIP1;WHIP;WRNIP1;WHIP	Q96S55	Q96S55-1;Q96S55;Q96S55-2	S153	0.153611	NA	0.154324	0.153967	0.000504	FALSE	FALSE	FALSE	FALSE
SRRM2	SRRM2;KIAA0324;SRL300;SRM300;HSPC075	Q9UQ35	Q9UQ35-1;Q9UQ35;A0AUK8;O60382	S2382	0.068052	0.002613	0.354226	0.14163	0.186998	FALSE	FALSE	FALSE	FALSE
RB1	RB1	P06400	P06400;A8K5E3;P78495;Q59HH0;Q6DUF0;Q6LE65;Q6LE77;Q6LE79;Q6LE80;Q6LE81;Q6LE82;Q7KZ60;Q7KZ61;Q7Z5Q6;Q7Z7J0;Q86WG4	S780	0.051651	0.92153	-0.098784	0.291466	0.550812	FALSE	FALSE	FALSE	FALSE
TLK1	TLK1;KIAA0137;TLK1;KIAA0137	Q9UKI8	Q9UKI8-2;Q9UKI8;Q9UKI8-1;A8K8Z3;Q53TE4;Q53TF9	T78	0.619648	-0.052973	NA	0.283337	0.475615	FALSE	FALSE	FALSE	FALSE
CHTF18	CHTF18;RUVBL;CHTF18;CTF18;CHTF18;CTF18	Q8WVB6	Q96S08;Q9BR83;Q9BRG5;Q8WVB6;Q9H7K3	S422	0.27459	0.064978	NA	0.169784	0.148218	FALSE	FALSE	FALSE	FALSE
RAD9A	RAD9A	Q99638	Q99638	S363	-0.210964	0.378213	0.457962	0.208404	0.365365	FALSE	FALSE	FALSE	FALSE
BCL7C	BCL7C;BCL7C	Q8WUZ0	Q6PJY5;Q8WUZ0-2;Q8WUZ0;Q8WUZ0-1	S114	-0.230228	0.597976	0.332507	0.233419	0.4229	FALSE	FALSE	FALSE	FALSE
NKTR	NKTR;DKFZp686J06106	P30414	P30414;Q59EC3;Q6M1B8;Q6MZH6;Q6N014	S468	-1.761262	0.011559	0.151339	-0.532788	1.066183	FALSE	FALSE	FALSE	FALSE
RIF1	RIF1	Q5UIP0	Q5UIP0-1;Q5UIP0;A6NC27	S2262	0.254896	-0.127237	-1.644848	-0.50573	1.004838	FALSE	FALSE	FALSE	FALSE
REPS1	REPS1;REPS1;RP3-509I19.2-005	Q96D71	Q96D71-1;Q96D71;Q59GG6;Q5JWJ7;Q5JWJ8	S466	-0.072665	0.090158	-0.776133	-0.25288	0.460405	FALSE	FALSE	FALSE	FALSE
NAB1	NAB1;NAB1	Q13506	Q13506-1;Q13506;A8K8T1;Q13506-2;A8MV02	S395	-0.646157	0.045984	-0.045104	-0.215092	0.376081	FALSE	FALSE	FALSE	FALSE
ORC2	ORC2L;ORC2	Q13416	Q13416;Q53TX5	T116	-0.153358	-0.429001	0.085968	-0.165464	0.257698	FALSE	FALSE	FALSE	FALSE
LMNB2	LMNB2;LMN2	Q03252	Q03252	S424	0.09126	-0.771633	NA	-0.340187	0.610157	FALSE	FALSE	FALSE	FALSE
LAT2	LAT2;LAB;NTAL;WBS15;WBSCR15;WBSCR5;HSPC046;LAT2;LAB;NTAL;WBS15;WBSCR15;WBSCR5;HSPC046	Q9GZY6	Q9GZY6-1;Q9GZY6;A8K209;A8K4F1;Q9GZY6-2	S86	0.113167	-0.225675	-0.388233	-0.166913	0.255813	FALSE	FALSE	FALSE	FALSE
SNX29P2;	RUNDC2B;RUNDC2L	Q8IUI4;A6NJ09	A6NJ09;Q8IUI4	S210	-0.471669	0.177247	-0.293129	-0.19585	0.335217	FALSE	FALSE	FALSE	FALSE
TANK	TANK;ITRAF;TRAF2	Q92844	Q92844-1;Q92844;Q4ZG76;Q6NW12	S129	NA	0.027307	-0.50707	-0.239882	0.377862	FALSE	FALSE	FALSE	FALSE
CORO7	CORO7	P57737	P57737;Q17RK4	S915	-0.414787	-0.25008	0.134944	-0.176641	0.282128	FALSE	FALSE	FALSE	FALSE
ZC3H14	ZC3H14;ZC3H14	Q6PJT7	Q6PJ32;Q6PJT7;Q86TW0;Q86TW1;Q9Y5A0;Q6MZU4;Q6PUI6	S527	-0.116082	-0.025792	-0.207578	-0.116484	0.090893	FALSE	FALSE	FALSE	FALSE
ZDHHC5	ZDHHC5;KIAA1748;ZNF375;ZDHHC5;KIAA1748;ZNF375	Q9C0B5	Q9C0B5-1;Q9C0B5;Q2TGF0;Q9C0B5-2	S621	-0.287237	-0.006717	-0.091648	-0.128534	0.143852	FALSE	FALSE	FALSE	FALSE
DEK	DEK	P35659	P35659	S281	-0.199703	0.00487	-0.164464	-0.119766	0.109366	FALSE	FALSE	FALSE	FALSE
RBM12B	RBM12B;RBM12B	Q8IXT5	A8MYB5;Q8IXT5	T100	-0.476659	-0.012782	-0.017176	-0.168872	0.26656	FALSE	FALSE	FALSE	FALSE
KAT7	MYST2;HBO1;HBOa	O95251	O95251	T88	-0.620002	-0.156108	0.127765	-0.216115	0.377478	FALSE	FALSE	FALSE	FALSE
PEAK1	SGK269;KIAA2002	Q9H792	Q9H792	S568	-0.412174	-0.052597	0.00088	-0.154631	0.224636	FALSE	FALSE	FALSE	FALSE
COL4A3BP	COL4A3BP;CERT;STARD11;COL4A3BP;CERT;STARD11	Q9Y5P4	Q9Y5P4-1;Q9Y5P4;Q9Y5P4-2;A8K7S2	S443	-0.305878	0.097379	-0.242669	-0.150389	0.216889	FALSE	FALSE	FALSE	FALSE
PTTG2;PTTG1	PTTG1;EAP1;PTTG;TUTR1;PTTG2;PTTG;PTTG2	Q9NZH5;O95997	O95997;Q2VPE7;Q6IAL9;Q9NZH5;O95211;Q6NTC9;Q9UNJ6	S165	0.000231	-0.01037	-0.562272	-0.190804	0.321744	FALSE	FALSE	FALSE	FALSE
ELF1	ELF1;DKFZp686H0575	P32519	P32519;Q6MZZ4;Q8N6F6	S432	-0.268626	0.065585	-0.211556	-0.138199	0.178774	FALSE	FALSE	FALSE	FALSE
FAM76B	FAM76B;FAM76B	Q5HYJ3	Q5HYJ3-1;Q5HYJ3;Q5HYJ3-2	S148	-0.346426	0.141876	-0.309985	-0.171512	0.272013	FALSE	FALSE	FALSE	FALSE
MATR3	MATR3;MATR3;KIAA0723	P43243	A8MXP9;P43243;Q5CZA7;Q68D11;Q9H4N1	S598	0.027833	-0.057242	-0.499463	-0.17629	0.28309	FALSE	FALSE	FALSE	FALSE
RCSD1	RCSD1;CAPZIP;RCSD1;CAPZIP	Q6JBY9	Q9NST4;Q6JBY9;Q8IZM2	S173	-0.409374	0.134437	-0.249376	-0.174771	0.279476	FALSE	FALSE	FALSE	FALSE
MAP4	MAP4;MAP4;MAP4;MAP4;MAP4	P27816	P27816-1;P27816;Q05D06;Q6NX68;Q59FT2;P27816-2;Q6ZUW9;Q86Y04;Q68D74;Q8TB56	T942	-0.054962	NA	-0.285724	-0.170343	0.163173	FALSE	FALSE	FALSE	FALSE
CD2BP2	CD2BP2;KIAA1178	O95400	O95400;Q5QTR6	S195	0.054571	0.090219	0.189983	0.111591	0.07019	FALSE	FALSE	FALSE	FALSE
CERS2	LASS2;RP11-316M1.2-003;LASS2;TMSG1;LASS2;RP11-316M1.2-002;hCG_37078	Q96G23	A8K4M4;Q5SZE1;Q96G23;Q5SZE5;Q5SZE6	T366	-0.013385	0.174582	0.199374	0.12019	0.116342	FALSE	FALSE	FALSE	FALSE
CERS2	LASS2;RP11-316M1.2-003;LASS2;TMSG1;LASS2;RP11-316M1.2-002;hCG_37078	Q96G23	A8K4M4;Q5SZE1;Q96G23;Q5SZE5;Q5SZE6	S369	-0.013385	0.174582	0.199374	0.12019	0.116342	FALSE	FALSE	FALSE	FALSE
CERS2	LASS2;RP11-316M1.2-003;LASS2;TMSG1;LASS2;RP11-316M1.2-002;hCG_37078	Q96G23	A8K4M4;Q5SZE1;Q96G23;Q5SZE5;Q5SZE6	S368	-0.013385	0.174582	0.199374	0.12019	0.116342	FALSE	FALSE	FALSE	FALSE
CERS2	LASS2;RP11-316M1.2-003;LASS2;TMSG1;LASS2;RP11-316M1.2-002;hCG_37078	Q96G23	A8K4M4;Q5SZE1;Q96G23;Q5SZE5;Q5SZE6	S361	-0.013385	0.174582	0.199374	0.12019	0.116342	FALSE	FALSE	FALSE	FALSE
CENPT	CENPT;C16orf56;ICEN22	Q96BT3	Q96BT3-1;Q96BT3;A8K662	S403	0.053389	0.031563	0.302056	0.129003	0.150265	FALSE	FALSE	FALSE	FALSE
ZEB1	ZEB1;AREB6;TCF8;ZEB1;RP11-472N13.4-002	P37275	P37275;A0JLS9;Q32Q63;Q5T968;Q8NB68;A6NH53;Q5VZ84	S641	0.159758	NA	0.140648	0.150203	0.013513	FALSE	FALSE	FALSE	FALSE
SKIV2L2	SKIV2L2;KIAA0052;SKIV2L2	P42285	P42285;A8K6I4;Q3MHC9	S40	-1.363791	NA	0.224454	-0.569668	1.123059	FALSE	FALSE	FALSE	FALSE
LARP1	LARP1;KIAA0731;LARP;LARP1;KIAA0731;LARP;LARP1;KIAA0731;LARP	Q6PKG0	Q6PKG0-1;Q6PKG0;Q6PKG0-2;Q6PKG0-3	S824	NA	-0.12151	-0.181199	-0.151354	0.042206	FALSE	FALSE	FALSE	FALSE
ARHGAP9	ARHGAP9;ARHGAP9	Q9BRR9	Q6ZN13;Q9BRR9-1;Q9BRR9;Q9BRR9-2;Q8NAF3	S184	0.08168	0.197187	0.057	0.111956	0.074837	FALSE	FALSE	FALSE	FALSE
FXR1	FXR1;FXR1;FXR1;FXR1	P51114	P51114-1;P51114;A8K9B8;P51114-3;Q14341;P51114-2	S183	NA	-0.367147	-0.017008	-0.192078	0.247586	FALSE	FALSE	FALSE	FALSE
DDB2	DDB2;DDB2;DDB2;DDB2;DDB2	Q92466	Q92466-1;Q92466;Q92466-4;Q92466-5;Q92466-2;Q92466-3	S24	-0.102698	-0.072724	-0.145446	-0.106956	0.036547	FALSE	FALSE	FALSE	FALSE
SRRM1	SRRM1;SRM160	Q8IYB3	Q8IYB3-2;Q8IYB3;A6NJY5;Q5VVN3	S804	0.091145	0.241696	0.022929	0.11859	0.111936	FALSE	FALSE	FALSE	FALSE
SPTBN1	SPTBN1;SPTB2	Q01082	Q01082-1;Q01082	S2354	0.161823	-0.08352	0.387804	0.155369	0.235728	FALSE	FALSE	FALSE	FALSE
FAM178A	FAM178A;C10orf6	Q8IX21	Q5W0L5;Q8IX21;A8K950	T711	0.111165	0.488006	-0.075756	0.174472	0.287163	FALSE	FALSE	FALSE	FALSE
FAM178A	FAM178A;C10orf6	Q8IX21	Q5W0L5;Q8IX21;A8K950	S710	0.111165	0.488006	-0.075756	0.174472	0.287163	FALSE	FALSE	FALSE	FALSE
CDC20	CDC20	Q12834	Q12834	S41	-0.165815	0.670372	0.183582	0.22938	0.41997	FALSE	FALSE	FALSE	FALSE
NUMA1	NUMA1;NUMA;NUMA1 variant protein;NUMA1;NUMA;NUMA1;hCG_2017131	Q14980	Q14980-1;Q14980;Q9UNL7;Q4LE64;Q14980-2;A8K394;Q3SYK8;Q59HB8;Q7Z757;Q96HN5;Q9UPG3;Q86XH4;Q9BTE9	S1789	-0.097178	0.214324	0.335826	0.150991	0.223341	FALSE	FALSE	FALSE	FALSE
MKI67	MKI67;MKI67	P46013	P46013-1;P46013;P46013-2	S1071	0.268554	0.015595	0.085391	0.12318	0.130645	FALSE	FALSE	FALSE	FALSE
MKI67	MKI67;MKI67	P46013	P46013-1;P46013;P46013-2	S2528	0.2163	0.156853	-0.012657	0.120165	0.118806	FALSE	FALSE	FALSE	FALSE
PSMB10	PSMB10;MECL1	P40306	P40306;Q6IB22	S230	0.249142	NA	0.072998	0.16107	0.124553	FALSE	FALSE	FALSE	FALSE
PRKAR2A	PRKAR2A;PKR2;PRKAR2;PRKAR2A;hCG_1779456	P13861	P13861;A8KAH7;Q9BUB1	S99	-0.19626	0.649843	0.241108	0.231563	0.423132	FALSE	FALSE	FALSE	FALSE
HMHA1	HMHA1;KIAA0223	Q92619	O78181;Q6P189;Q8HX84;Q8IYN3;Q92619;Q9GJN9;Q9GJP0;Q9GJP1;Q9MY24	S29	0.202386	NA	0.1038	0.153093	0.069711	FALSE	FALSE	FALSE	FALSE
SERBP1	SERBP1;PAIRBP1;CGI-55;SERBP1;PAIRBP1;CGI-55;SERBP1;PAIRBP1;CGI-55;SERBP1;PAIRBP1;CGI-55	Q8NC51	Q8NC51-1;Q8NC51;Q5VU19;Q8NC51-2;Q5VU22;Q63HR1;Q8NC51-3;Q5VU20;Q8NC51-4;Q5VU21	S328	0.29125	-0.614004	-0.449474	-0.257409	0.482221	FALSE	FALSE	FALSE	FALSE
RSRC2	RSRC2	Q7L4I2	Q6NW16;Q7L4I2	S4	0.093357	-0.075464	-0.714444	-0.232183	0.426094	FALSE	FALSE	FALSE	FALSE
TICRR	C15orf42	Q7Z2Z1	Q7Z2Z1	S1064	-0.554803	0.045611	NA	-0.254596	0.424557	FALSE	FALSE	FALSE	FALSE
PLA2G4A	PLA2G4A;CPLA2;PLA2G4	P47712	P47712;A8K2S1;Q5TFJ2	S729	0.048432	0.048158	0.269332	0.121974	0.127616	FALSE	FALSE	FALSE	FALSE
ZBED4	ZBED4;KIAA0637	O75132	O75132;Q08ED9;Q1ECU0	S640	NA	0.776568	-0.103968	0.3363	0.622633	FALSE	FALSE	FALSE	FALSE
NCAPH2	NCAPH2;CAPH2;NCAPH2;CAPH2;NCAPH2;CAPH2	Q6IBW4	Q96GJ0;Q6IBW4;O43788;Q13391;Q96C14;Q9BUT3;Q9BVD1	S284	0.095924	0.117067	0.102658	0.105217	0.010801	FALSE	FALSE	FALSE	FALSE
NET1	NET1;ARHGEF8	Q7Z628	Q7Z628-1;Q7Z628;Q59EF9;Q5SQI5	T53	NA	0.269512	0.060047	0.16478	0.148114	FALSE	FALSE	FALSE	FALSE
ABCC1	ABCC1;MRP;MRP1;ABCC1;MRP;MRP1;ABCC1;MRP;MRP1;ABCC1;MRP;MRP1;ABCC1;MRP;MRP1;ABCC1;MRP;MRP1;ABCC1;MRP;MRP1;ABCC1;MRP;MRP1;ABCC1;MRP;MRP1	P33527	P33527-9;P33527;Q68CP7;P33527-1;A3RJX2;P33527-3;P33527-2;P33527-4;P33527-5;Q9UQ98;P33527-7;P33527-6;P33527-8;Q9BV39	S931	0.036764	0.044517	0.301588	0.127623	0.150708	FALSE	FALSE	FALSE	FALSE
AKAP11	AKAP11;AKAP220;KIAA0629;DKFZp781I12161	Q9UKA4	Q9UKA4;Q6AI61	S1240	0.180275	NA	0.119555	0.149915	0.042935	FALSE	FALSE	FALSE	FALSE
NCOR2	NCOR2;CTG26;NCOR2;CTG26	Q9Y618	Q9Y618-1;Q9Y618;Q59GM0;Q9Y618-2;Q56D06;Q9BT61	T156	0.624241	0.344081	-0.249033	0.239763	0.445885	FALSE	FALSE	FALSE	FALSE
CTU1	ATPBD3;CTU1;NCS6	Q7Z7A3	Q7Z7A3;A8K558;A8MV80	S200	-0.035269	-0.015542	-0.384075	-0.144962	0.207313	FALSE	FALSE	FALSE	FALSE
IKZF1	IKZF1;IK1;IKAROS;LYF1;ZNFN1A1;IKZF1;IK1;IKAROS;LYF1;ZNFN1A1;IKZF1;IK1;IKAROS;LYF1;ZNFN1A1;IKZF1;IK1;IKAROS;LYF1;ZNFN1A1;IKZF1;IK1;IKAROS;LYF1;ZNFN1A1	Q13422	Q13422-1;Q13422;A4D260;Q13422-7;Q53XL2;Q69BM4;Q13422-3;Q13422-4;Q13422-5	S63	-0.18061	-0.02673	-0.1274	-0.11158	0.07815	FALSE	FALSE	FALSE	FALSE
BAG3	BAG3;BIS	O95817	O95817;A8K5L8;Q53GY1	S377	0.024178	NA	-0.477563	-0.226692	0.354784	FALSE	FALSE	FALSE	FALSE
KDM4B	KDM4B;JHDM3B;JMJD2B;KIAA0876	O94953	O94953-1;O94953	S566	-0.085742	-0.21945	NA	-0.152596	0.094546	FALSE	FALSE	FALSE	FALSE
CHD3	CHD3;CHD3	Q12873	Q12873-1;Q12873;Q2TAZ1;Q12873-2	S1420	-0.13887	-0.146656	NA	-0.142763	0.005505	FALSE	FALSE	FALSE	FALSE
HNRNPA3	HNRNPA3;HNRPA3;HNRNPA3;HNRPA3	P51991	P51991-1;P51991;Q66K53;Q8NFG3;P51991-2;Q5T6S7	S355	NA	-0.210139	-0.089505	-0.149822	0.085301	FALSE	FALSE	FALSE	FALSE
HAUS6	FAM29A;KIAA1574;FAM29A;RP11-296P7.3-002;FAM29A;KIAA1574	Q7Z4H7	Q7Z4H7-1;Q7Z4H7;Q05CG1;Q14CB6;Q2TA91;A6NDC9;Q5VY60;Q7Z4H7-2	S387	-0.054362	-0.264837	NA	-0.159599	0.148828	FALSE	FALSE	FALSE	FALSE
VPRBP	VPRBP;DCAF1;KIAA0800;RIP;VPRBP;DCAF1;KIAA0800;RIP;VPRBP;DCAF1;KIAA0800;RIP	Q9Y4B6	Q9Y4B6-1;Q9Y4B6;Q9Y4B6-2;Q9Y4B6-3	T1007	-0.098668	-0.175301	NA	-0.136984	0.054188	FALSE	FALSE	FALSE	FALSE
MGA	MGA;KIAA0518;MGA;KIAA0518;MGA;KIAA0518	Q8IWI9	Q9H8R3;Q8IWI9;Q9H6M4;Q9H9N7;Q9UG69;Q9Y4E9	S1208	-0.053075	-0.261471	NA	-0.157273	0.147358	FALSE	FALSE	FALSE	FALSE
PPP1R9B	PPP1R9B;PPP1R6	Q96SB3	Q96SB3;Q96B17	S192	NA	-0.166072	-0.106187	-0.13613	0.042345	FALSE	FALSE	FALSE	FALSE
PACS1	PACS1;KIAA1175;PACS1;KIAA1175	Q6VY07	Q6VY07-2;Q6VY07;Q6VY07-1;Q9NTH2	S534	-0.112537	-0.154324	NA	-0.133431	0.029548	FALSE	FALSE	FALSE	FALSE
ASCC2	ASCC2;ASC1P100	Q9H1I8	Q9H1I8-1;Q9H1I8;Q53G98;Q53H58	S713	NA	-0.132247	-0.144473	-0.13836	0.008645	FALSE	FALSE	FALSE	FALSE
ATRIP	ATRIP;AGS1;ATRIP;AGS1;ATRIP;AGS1;ATRIP;AGS1	Q8WXE1	Q8WXE1-1;Q8WXE1;Q8WXE1-2;A8K714;Q8WXE1-3;A8K6A3;Q69YK9	S224	-0.136062	-0.132643	NA	-0.134352	0.002417	FALSE	FALSE	FALSE	FALSE
TCF20	TCF20;KIAA0292;SPBP;TCF20;TCF20;KIAA0292;SPBP	Q9UGU0	Q9UGU0-1;Q9UGU0;A8MWZ2;Q9UGU0-2;A6ND88	S427	-0.122931	-0.141793	NA	-0.132362	0.013337	FALSE	FALSE	FALSE	FALSE
ELF1	ELF1;DKFZp686H0575	P32519	P32519;Q6MZZ4;Q8N6F6	T190	NA	-0.137897	-0.134042	-0.135969	0.002726	FALSE	FALSE	FALSE	FALSE
APC	APC;DP2.5;APC;DP2.5	P25054	P25054-1;P25054;A1YIQ7;A1YR11;A5HB94;A5HB95;A5HB96;A5HB97;A5JUM8;A8K0K2;Q16097;Q4LE70;Q5EBR9;Q5EEK4;Q6B4H6;Q9HAW6;Q9P119;Q9UM98;P25054-2;Q7Z2Q8	S1042	-0.051661	-0.246948	NA	-0.149305	0.138089	FALSE	FALSE	FALSE	FALSE
APC	APC;DP2.5;APC;DP2.5	P25054	P25054-1;P25054;A1YIQ7;A1YR11;A5HB94;A5HB95;A5HB96;A5HB97;A5JUM8;A8K0K2;Q16097;Q4LE70;Q5EBR9;Q5EEK4;Q6B4H6;Q9HAW6;Q9P119;Q9UM98;P25054-2;Q7Z2Q8	S1038	-0.051661	-0.246948	NA	-0.149305	0.138089	FALSE	FALSE	FALSE	FALSE
C1orf174	C1orf174;C1orf174	Q8IYL3	Q8IYL3;A8K0C8;A8MUG9	S170	-0.192843	-0.102456	NA	-0.147649	0.063913	FALSE	FALSE	FALSE	FALSE
SAMSN1	SAMSN1;SAMSN1;HACS1;SAMSN1;HACS1;SAMSN1;HACS1	Q9NSI8	A6NI78;A6NJW8;Q9NSI8-1;Q9NSI8;Q9NSI8-3;Q9NSI8-2	S412	NA	-0.162596	-0.100484	-0.13154	0.04392	FALSE	FALSE	FALSE	FALSE
HIVEP3	HIVEP3;KBP1;KIAA1555;KRC;ZAS3;HIVEP3;KBP1;KIAA1555;KRC;ZAS3	Q5T1R4	A7YY91;Q5T1R4;Q9HCL7;Q5T1R5;Q99302;Q9BZS0	S1012	-0.220967	-0.087191	NA	-0.154079	0.094594	FALSE	FALSE	FALSE	FALSE
TRA2A;TRA2B	TRA2A;TRA2B;SFRS10;TRA2B;SFRS10	Q13595;P62995	Q13595-1;Q13595;Q549U1;P62995-1;P62995;Q68DZ9;P62995-3;Q8N1H4	S278	-0.214893	-0.090041	NA	-0.152467	0.088284	FALSE	FALSE	FALSE	FALSE
DYNC1LI2	DYNC1LI2;DNCLI2;LIC2	O43237	O43237;A8K6V1	S194	-0.042353	-0.259905	NA	-0.151129	0.153833	FALSE	FALSE	FALSE	FALSE
FAM122B	FAM122B;FAM122B;FAM122B;FAM122B;FAM122B;FAM122B	Q7Z309	Q7Z309-3;Q7Z309;Q7Z309-2;A8K902;Q7Z309-1;Q7Z309-4;A8MZG8;A6NK68	S25	NA	-0.126973	-0.135626	-0.131299	0.006119	FALSE	FALSE	FALSE	FALSE
ABR	ABR	Q12979	Q12979-1;Q12979	S53	-0.085925	NA	-0.206795	-0.14636	0.085468	FALSE	FALSE	FALSE	FALSE
GINS4	GINS4;SLD5;GINS4;SLD5	Q9BRT9	Q9BRT9;Q8N648	T2	-0.08386	NA	-0.212217	-0.148038	0.090762	FALSE	FALSE	FALSE	FALSE
CBLB	CBLB;RNF56;Nbla00127;CBLB;RNF56;Nbla00127;CBLB;RNF56;Nbla00127	Q13191	Q13191-1;Q13191;A8K9S7;Q13191-2;Q13191-3	S483	-0.149057	-0.113567	NA	-0.131312	0.025095	FALSE	FALSE	FALSE	FALSE
DNAJB6	DNAJB6;HSJ2;MRJ;MSJ1	O75190	O75190-3;O75190	S312	-0.026771	-0.291045	NA	-0.158908	0.18687	FALSE	FALSE	FALSE	FALSE
CCDC61	CCDC61	Q9Y6R9	Q9Y6R9	S395	-0.049576	-0.217023	NA	-0.1333	0.118403	FALSE	FALSE	FALSE	FALSE
TMPO	TMPO;LAP2;TMPO;LAP2	P42167	P42167-1;P42167;Q59G12;P42167-2	T355	-0.236164	-0.075353	NA	-0.155758	0.11371	FALSE	FALSE	FALSE	FALSE
SAFB;SAFB2	SAFB2;KIAA0138;SAFB;SAFB;HAP;HET;SAFB1;SAFB2	Q15424;Q14151	Q14151;A0PJ47;A0AV56;Q15424;A8K329;Q68DW3;A8MXT5	S235	-0.044881	-0.226385	NA	-0.135633	0.128343	FALSE	FALSE	FALSE	FALSE
PARD3	PARD3;PAR3;PAR3A;PARD3;PAR3;PAR3A;PARD3;PAR3;PAR3A;PARD3;PAR3;PAR3A;PARD3;PAR3;PAR3A;PARD3;PAR3;PAR3A;PARD3;PAR3;PAR3A;PARD3;PAR3;PAR3A;PARD3;PAR3;PAR3A;PARD3;PAR3;PAR3A	Q8TEW0	Q8TEW0-1;Q8TEW0;Q5VWV1;Q8TEW0-2;Q5VWV0;Q6IQ47;Q8TEW0-4;Q5VWV4;Q8TEW0-3;Q5VWV2;Q8IX28;Q8TEW0-8;Q5T2A7;Q8IX26;Q8IX27;Q8TEW0-6;Q5VWV5;Q8TEW0-7;Q8TEW0-5;Q5VWV3;Q8TEW0-10;Q5VWU8;Q8TEW0-9;Q5T2U1	S383	-0.014572	-0.321351	NA	-0.167962	0.216925	FALSE	FALSE	FALSE	FALSE
SRRM2	SRRM2;KIAA0324;SRL300;SRM300;HSPC075;SRRM2;KIAA0324;SRL300;SRM300;HSPC075	Q9UQ35	Q9UQ35-1;Q9UQ35;A0AUK8;O60382;Q9UQ35-2;A6NKB9;Q05BI2;Q05CV9;Q9UQ39	S1690	-0.038421	-0.240253	NA	-0.139337	0.142716	FALSE	FALSE	FALSE	FALSE
DTL	DTL;CDT2;CDW1;DCAF2;L2DTL;RAMP	Q9NZJ0	Q9NZJ0-1;Q9NZJ0;A8K8H8	S520	NA	-0.092749	-0.183892	-0.138321	0.064447	FALSE	FALSE	FALSE	FALSE
DDX3X	DDX3X;DBX;DDX3	O00571	O00571;Q59GX6;Q5JSI3;Q5S4N1	S90	-0.044851	NA	-0.286911	-0.165881	0.171163	FALSE	FALSE	FALSE	FALSE
ASXL2	ASXH2;ASXL2;KIAA1685;MOZ;MYST3;RUNXBP2;ZNF220;ASXL2;ASXH2;KIAA1685;ASXL2;ASXH2;KIAA1685;ASXL2;ASXH2;KIAA1685	Q76L83	Q76L81;Q5H9U4;Q9C0H8;Q76L83;Q9NV67;Q53TC9;Q86XM1	S1507	-0.184671	NA	-0.08686	-0.135765	0.069163	FALSE	FALSE	FALSE	FALSE
PPP1R9B	PPP1R9B;PPP1R6	Q96SB3	Q96SB3;Q96B17	S100	-0.052506	-0.190805	NA	-0.121655	0.097792	FALSE	FALSE	FALSE	FALSE
RSL1D1	RSL1D1;CATX11;CSIG;PBK1;L12;RSL1D1	O76021	O76021;A0PJ87;Q32Q62;A0PJ61	T358	-0.083157	-0.144568	NA	-0.113862	0.043425	FALSE	FALSE	FALSE	FALSE
FFR	FFR;ANG2;C11orf2;PP5382	Q9UID3	Q9UID3-1;Q9UID3	S13	-0.093894	NA	-0.166665	-0.13028	0.051456	FALSE	FALSE	FALSE	FALSE
[]		A6NFM7	A6NFM7	S219	-0.114254	-0.119954	NA	-0.117104	0.004031	FALSE	FALSE	FALSE	FALSE
PEAK1	SGK269;KIAA2002	Q9H792	Q9H792	S281	-0.07931	-0.15121	NA	-0.11526	0.050841	FALSE	FALSE	FALSE	FALSE
TEX2	TEX2;KIAA1738;TEX2;KIAA1738	Q8IWB9	Q8IWB9-2;Q8IWB9;Q8IWB9-1;Q2YDX6;Q7L166;Q7Z2T6;Q9NWL7;Q9NX99;Q9NZ39	S170	-0.042546	-0.206269	NA	-0.124407	0.11577	FALSE	FALSE	FALSE	FALSE
NAP1L4	NAP1L4;NAP2	Q99733	Q99733;A8MZ22	S304	-0.134366	NA	-0.114066	-0.124216	0.014354	FALSE	FALSE	FALSE	FALSE
ZC3HC1	ZC3HC1;NIPA;HSPC216;ZC3HC1;NIPA;HSPC216	Q86WB0	Q86WB0-1;Q86WB0;A6NH66;Q86WB0-2;A4D1L4	S394	-0.100407	NA	-0.147026	-0.123717	0.032965	FALSE	FALSE	FALSE	FALSE
KDM4B	KDM4B;JHDM3B;JMJD2B;KIAA0876	O94953	O94953-1;O94953	S657	-0.112397	-0.115699	NA	-0.114048	0.002335	FALSE	FALSE	FALSE	FALSE
FAM134C	FAM134C	Q86VR2	Q86VR2	S435	-0.01482	NA	-0.36112	-0.18797	0.244871	FALSE	FALSE	FALSE	FALSE
FLNA	FLNA;FLN;FLN1;FLNA;XX-FW83128A1.1-001;hCG_41341;FLNA;XX-FW83128A1.1-010;FLNA	P21333	P21333;Q5HY55;Q60FE5;Q8NF52;Q5HY53;Q60FE6;Q6NXF2;Q8TES4;Q5HY54;Q86TQ3;Q96C61;A6NDY9	S1081	NA	-0.159797	-0.06531	-0.112553	0.066812	FALSE	FALSE	FALSE	FALSE
ELF1	ELF1;DKFZp686H0575	P32519	P32519;Q6MZZ4;Q8N6F6	S167	-0.015958	-0.256165	NA	-0.136061	0.169852	FALSE	FALSE	FALSE	FALSE
NCOR2	NCOR2;CTG26;NCOR2;CTG26	Q9Y618	Q9Y618-1;Q9Y618;Q59GM0;Q9Y618-2;Q56D06;Q9BT61	S1022	NA	-0.283738	-0.010454	-0.147096	0.193241	FALSE	FALSE	FALSE	FALSE
SIRT6	SIRT6;SIR2L6;SIRT6;SIR2L6;SIRT6;SIR2L6	Q8N6T7	Q8N6T7-1;Q8N6T7;Q8N6T7-2;Q8N6T7-4	S330	NA	-0.245253	-0.017096	-0.131174	0.161331	FALSE	FALSE	FALSE	FALSE
ARHGEF2	ARHGEF2;KIAA0651;LFP40;ARHGEF2;RP11-336K24.3-004;ARHGEF2;KIAA0651;LFP40;ARHGEF2;KIAA0651;LFP40	Q92974	Q9H023;Q5VY93;Q5VY92;Q8WUG4;Q92974;Q8TDA3	S980	-0.168171	NA	-0.077056	-0.122614	0.064428	FALSE	FALSE	FALSE	FALSE
SRRM2	SRRM2;KIAA0324;SRL300;SRM300;HSPC075;SRRM2;KIAA0324;SRL300;SRM300;HSPC075	Q9UQ35	Q9UQ35-1;Q9UQ35;A0AUK8;O60382;Q9UQ35-2;A6NKB9;Q05BI2;Q05CV9;Q9UQ39	T856	-0.11377	-0.110343	NA	-0.112056	0.002423	FALSE	FALSE	FALSE	FALSE
UBAP2L	UBAP2L;KIAA0144;NICE4;UBAP2L;KIAA0144;NICE4;UBAP2L;KIAA0144;NICE4	Q14157	Q14157-2;Q14157;Q14157-3;Q14157-1	S475	-0.109079	-0.112634	NA	-0.110856	0.002514	FALSE	FALSE	FALSE	FALSE
TFE3	TFE3	P19532	P19532;A8MZL6	S568	-0.041655	NA	-0.251367	-0.146511	0.148289	FALSE	FALSE	FALSE	FALSE
SRRM2	SRRM2;KIAA0324;SRL300;SRM300;HSPC075;SRRM2;KIAA0324;SRL300;SRM300;HSPC075	Q9UQ35	Q9UQ35-1;Q9UQ35;A0AUK8;O60382;Q9UQ35-2;A6NKB9;Q05BI2;Q05CV9;Q9UQ39	S1041	NA	-0.087598	-0.161411	-0.124505	0.052194	FALSE	FALSE	FALSE	FALSE
ARID1A	ARID1A;C1orf4;OSA1;SMARCF1;ARID1A;C1orf4;OSA1;SMARCF1	O14497	O14497-1;O14497;Q4LE49;Q8NC65;O14497-2;A4FU79;Q96SM7;Q96SY8;Q96T01;Q96TA9	T1206	-0.030958	-0.200127	NA	-0.115543	0.11962	FALSE	FALSE	FALSE	FALSE
CDCA7L	CDCA7L;HR1;JPO2;R1;CDCA7L;HR1;JPO2;R1;CDCA7L	Q96GN5	Q96GN5-1;Q96GN5;A4D141;Q96GN5-2;A8K8X5;A8MT56	T81	NA	-0.123799	-0.091141	-0.10747	0.023092	FALSE	FALSE	FALSE	FALSE
DARS	DARS;PIG40	P14868	P14868;A8K3J2;Q53R85;Q53T60;Q68CR9	S249	-0.007971	NA	-0.358398	-0.183185	0.247789	FALSE	FALSE	FALSE	FALSE
CEP170	CEP170;FAM68A;KAB;KIAA0470;CEP170;FAM68A;KAB;KIAA0470;CEP170;FAM68A;KAB;KIAA0470	Q5SW79	Q5SW80;Q5SW79-1;Q5SW79;Q5SW79-3;A6H8X9;Q5SW79-2;Q6AZE1;Q9NSN9	S663	NA	-0.260497	-0.003872	-0.132185	0.181462	FALSE	FALSE	FALSE	FALSE
LMNB2	LMNB2;LMN2	Q03252	Q03252	T39	-0.037118	-0.1865	NA	-0.111809	0.105629	FALSE	FALSE	FALSE	FALSE
[]	NFX1;NFX2;NFX1;NFX2;NFX1	Q9BXI1;Q96EL5;Q5VXW6;A8K6H8;A6NMY5;A0JLR2;	A8K6H8;Q96EL5;Q9BXI1;A0JLR2;A6NMY5;Q5VXW6	S50	-0.216133	NA	-0.044457	-0.130295	0.121393	FALSE	FALSE	FALSE	FALSE
MSH6	MSH6;GTBP;MSH6;GTBP	P52701	P52701-1;P52701;Q1L838;Q3SWU9;P52701-2	S41	-0.193701	NA	-0.055246	-0.124474	0.097902	FALSE	FALSE	FALSE	FALSE
HUWE1	HUWE1;KIAA0312;KIAA1578;UREB1;HSPC272;HUWE1;KIAA0312;KIAA1578;UREB1;HSPC272;HUWE1;KIAA0312;KIAA1578;UREB1;HSPC272;HUWE1;RP3-339A18.4-007	Q7Z6Z7	Q7Z6Z7-1;Q7Z6Z7;Q7Z6Z7-3;Q7Z6Z7-2;Q5H962;Q8IWJ0	S648	NA	-0.194087	-0.030826	-0.112456	0.115443	FALSE	FALSE	FALSE	FALSE
IRF2BPL	EAP1;C14orf4;KIAA1865;My039	Q9H1B7	Q9H1B7	S657	-0.13276	-0.18193	-0.01722	-0.110637	0.084554	FALSE	FALSE	FALSE	FALSE
RICTOR	RICTOR;KIAA1999;RICTOR;KIAA1999;RICTOR;KIAA1999;RICTOR	Q6R327	Q6R327-3;Q6R327;Q6R327-1;Q6R327-2;Q8N6M7	S21	NA	-0.103128	-0.11677	-0.109949	0.009646	FALSE	FALSE	FALSE	FALSE
FAM169A	FAM169A;KIAA0888;FAM169A;KIAA0888	Q9Y6X4	A8K1T9;Q9Y6X4;Q9H989	S619	-0.311435	-0.035343	NA	-0.173389	0.195227	FALSE	FALSE	FALSE	FALSE
FAM169A	FAM169A;KIAA0888;FAM169A;KIAA0888	Q9Y6X4	A8K1T9;Q9Y6X4;Q9H989	S618	-0.311435	-0.035343	NA	-0.173389	0.195227	FALSE	FALSE	FALSE	FALSE
DEK	DEK	P35659	P35659	S280	-0.081209	NA	-0.140348	-0.110779	0.041818	FALSE	FALSE	FALSE	FALSE
DTL	DTL;CDT2;CDW1;DCAF2;L2DTL;RAMP	Q9NZJ0	Q9NZJ0-1;Q9NZJ0;A8K8H8	T516	-0.027543	-0.15318	-0.144241	-0.108321	0.070099	FALSE	FALSE	FALSE	FALSE
DTL	DTL;CDT2;CDW1;DCAF2;L2DTL;RAMP	Q9NZJ0	Q9NZJ0-1;Q9NZJ0;A8K8H8	S512	-0.027543	-0.15318	-0.144241	-0.108321	0.070099	FALSE	FALSE	FALSE	FALSE
ARHGAP1	ARHGAP1;CDC42GAP;RHOGAP1	Q07960	Q07960	S51	-0.086676	-0.156111	-0.064842	-0.102543	0.047658	FALSE	FALSE	FALSE	FALSE
BCAS3	BCAS3;BCAS3	Q9H6U6	Q9H6U6-4;Q9H6U6;Q9H6U6-3	S886	-0.179351	-0.067777	NA	-0.123564	0.078895	FALSE	FALSE	FALSE	FALSE
PPP1R35	C7orf47	Q8TAP8	Q8TAP8;A4D2C5	S47	-0.107741	-0.102276	NA	-0.105009	0.003864	FALSE	FALSE	FALSE	FALSE
ERG	ERG;ERG;ERG;ERG;ERG;ERG	P11308	P11308-3;P11308;A8MZ24;P11308-4;P11308-1;A8MX39;P11308-5;Q16031;P11308-6	S88	-0.040215	-0.167337	NA	-0.103776	0.089889	FALSE	FALSE	FALSE	FALSE
DNTTIP2	DNTTIP2;ERBP;TDIF2	Q5QJE6	Q12987;Q53H59;Q5QJE6;Q5TFJ4;Q6TLI0;Q76MJ8;Q86WX9	S434	-0.111204	-0.143002	-0.053389	-0.102532	0.045431	FALSE	FALSE	FALSE	FALSE
[]	MYO1G;FLJ00293	Q96RI6;Q96RI5;Q96BE2;Q8TEI9;Q6ZNK5;	Q6ZNK5;Q8TEI9;Q96BE2;Q96RI5;Q96RI6	S1010	0.003458	NA	-0.36708	-0.181811	0.26201	FALSE	FALSE	FALSE	FALSE
HUWE1	HUWE1;KIAA0312;KIAA1578;UREB1;HSPC272;HUWE1;KIAA0312;KIAA1578;UREB1;HSPC272;HUWE1;KIAA0312;KIAA1578;UREB1;HSPC272;HUWE1;RP3-339A18.4-002	Q7Z6Z7	Q7Z6Z7-1;Q7Z6Z7;Q7Z6Z7-3;Q7Z6Z7-2;Q5H924	T1722	-0.012213	-0.229125	-0.10493	-0.115423	0.108836	FALSE	FALSE	FALSE	FALSE
PLEKHG4	PLEKHG4;PRTPHN1;PLEKHG4;PRTPHN1;PLEKHG4;PRTPHN1	Q58EX7	Q58EX7-1;Q58EX7;Q58EX7-2;Q58EX7-3	S11	-0.200722	-0.058108	NA	-0.129415	0.100843	FALSE	FALSE	FALSE	FALSE
VAT1	VAT1	Q99536	Q99536;A8K345	Y240	NA	-0.080385	-0.149873	-0.115129	0.049135	FALSE	FALSE	FALSE	FALSE
SRCAP	SRCAP;KIAA0309;SRCAP;KIAA0309;SRCAP;KIAA0309	Q6ZRS2	Q6ZRS2-1;Q6ZRS2;Q6P4A2;Q6ZRS2-2;Q6ZRS2-3	S3161	-0.14551	-0.143524	-0.027881	-0.105638	0.067347	FALSE	FALSE	FALSE	FALSE
WIPF1	WIPF1;WASPIP;WIP;WIPF1;WASPIP;WIP;WIPF1;WASPIP;WIP	O43516	O43516-3;O43516;O43516-1;O43516-2;Q2YDC4;Q53TA9	S350	-0.107104	-0.137748	-0.059457	-0.101436	0.039452	FALSE	FALSE	FALSE	FALSE
[]	dummy	dummy	dummy	Y127	-0.298886	-0.035906	NA	-0.167396	0.185955	FALSE	FALSE	FALSE	FALSE
ABLIM1	ABLIM1;ABLIM1;ABLIM;KIAA0059;LIMAB1;ABLIM1;ABLIM;KIAA0059;LIMAB1;ABLIM1;ABLIM;KIAA0059;LIMAB1;ABLIM1;RP11-317F20.1-002;ABLIM1;ABLIM1;RP11-317F20.1-003;ABLIM1;RP11-317F20.1-004;ABLIM1;RP11-317F20.1-008;ABLIM1;ABLIM;KIAA0059;LIMAB1;ABLIM1;ABLIM1;ABLIM;KIAA0059;LIMAB1;ABLIM1;RP11-317F20.1-011;ABLIM1;RP11-317F20.1-012	O14639	A6NCD9;Q5T6N4;O14639-1;O14639;Q5T6N5;O14639-2;A6NI16;A6NKJ2;Q5T6N3;A8MSS6;Q5T6N2;Q5JVU6;Q5T6N6;Q5JVV3;O14639-3;A6NJ06;Q5JVV2;A8MXA9;O14639-4;A6NDU2;Q5JVV1;Q5JVV0;Q5JVV5	S459	-0.143038	-0.175729	-0.003966	-0.107578	0.091207	FALSE	FALSE	FALSE	FALSE
TAGLN2	TAGLN2;KIAA0120;CDABP0035	P37802	P37802;Q6FGI1	S184	-0.135182	-0.172566	-0.011072	-0.106273	0.084539	FALSE	FALSE	FALSE	FALSE
MLL3	MLL3;HALR;KIAA1506;KMT2C;MLL3;HALR;KIAA1506;KMT2C;DKFZp686C08112	Q8NEZ4	Q8NEZ4-1;Q8NEZ4;A7MBM6;Q8NEZ4-2;Q6N019;Q75MN6	S2946	NA	-0.084065	-0.139268	-0.111666	0.039034	FALSE	FALSE	FALSE	FALSE
NSUN5;NSUN5P2	NSUN5;WBSCR20;WBSCR20A;NSUN5;WBSCR20;WBSCR20A;NSUN5C;WBSCR20B;WBSCR20C;NSUN5C;WBSCR20B;WBSCR20C;NSUN5C;WBSCR20B;WBSCR20C	Q96P11;Q63ZY6	Q96P11-2;Q96P11;Q96P11-1;Q63ZY6-1;Q63ZY6;Q63ZY6-5;Q63ZY6-4	T325	-0.132847	-0.083213	NA	-0.10803	0.035096	FALSE	FALSE	FALSE	FALSE
GTF3C1	GTF3C1;GTF3C1;GTF3C1;GTF3C1;GTF3C1	Q12789	Q12789-1;Q12789;Q6AWA4;Q12789-2;Q6AHZ7;Q12789-3;Q7Z7H4;A8MRT3	S1674	-0.170694	-0.189712	0.019353	-0.113684	0.115606	FALSE	FALSE	FALSE	FALSE
CEP170	CEP170;FAM68A;KAB;KIAA0470;CEP170;FAM68A;KAB;KIAA0470;CEP170;FAM68A;KAB;KIAA0470	Q5SW79	Q5SW80;Q5SW79-1;Q5SW79;Q5SW79-3;A6H8X9;Q5SW79-2;Q6AZE1;Q9NSN9	S1142	-0.052783	-0.149663	-0.099193	-0.100546	0.048454	FALSE	FALSE	FALSE	FALSE
ARHGEF18	ARHGEF18;KIAA0521;ARHGEF18;KIAA0521	Q6ZSZ5	O60274;Q6DD92;Q6ZSZ5	S602	NA	-0.143655	-0.05303	-0.098342	0.064082	FALSE	FALSE	FALSE	FALSE
SRRM1	SRRM1;SRM160	Q8IYB3	Q8IYB3-2;Q8IYB3;A6NJY5;Q5VVN3	S722	-0.046295	-0.240773	-0.050032	-0.112367	0.111219	FALSE	FALSE	FALSE	FALSE
RRP1B	RRP1B;KIAA0179;RRP1B;KIAA0179	Q14684	Q14684-1;Q14684;Q6PJM8;Q14684-2	S736	-0.100732	-0.134878	-0.060307	-0.098639	0.037329	FALSE	FALSE	FALSE	FALSE
CD244	CD244;2B4;CD244;2B4;CD244;2B4	Q9BZW8	Q9BZW8-1;Q9BZW8;Q5VYI7;Q9BZW8-2;Q5VYI2;Q9BZW8-4;Q5VYI6;Q96RQ2	S336	NA	-0.495184	0.035342	-0.229921	0.375139	FALSE	FALSE	FALSE	FALSE
NPM1	NPM1;NPM;NPM1;NPM;NPM1	P06748	P06748-1;P06748;A4ZU86;A8K3N7;Q9BTI9;P06748-2;Q9BYG9;Q9NX34	T237	-0.03219	-0.181537	-0.097649	-0.103792	0.074863	FALSE	FALSE	FALSE	FALSE
HARS2	HARS2;HARSL;HARSR;HO3	P49590	P49590	S67	-0.196723	-0.137765	-0.0014	-0.111963	0.100185	FALSE	FALSE	FALSE	FALSE
ARID1A	ARID1A;C1orf4;OSA1;SMARCF1;ARID1A;C1orf4;OSA1;SMARCF1	O14497	O14497-1;O14497;Q4LE49;Q8NC65;O14497-2;A4FU79;Q96SM7;Q96SY8;Q96T01	S363	-0.318362	NA	0.002883	-0.15774	0.227154	FALSE	FALSE	FALSE	FALSE
RBM15B	RBM15B;OTT3	Q8NDT2	Q8NDT2;A4QPG7;Q0VA89;Q13722	S609	-0.00584	-0.22885	NA	-0.117345	0.157691	FALSE	FALSE	FALSE	FALSE
IBTK	IBTK;BTKI;KIAA1417;IBTK;BTKI;KIAA1417	Q9P2D0	Q9P2D0-1;Q9P2D0;Q9P2D0-2	S1045	-0.081889	-0.108683	-0.113309	-0.101294	0.016964	FALSE	FALSE	FALSE	FALSE
NCAPH	NCAPH;BRRN;BRRN1;CAPH;KIAA0074	Q15003	Q15003;A8K4T8	S432	-0.118234	-0.21429	0.004523	-0.109334	0.109678	FALSE	FALSE	FALSE	FALSE
PHACTR4	PHACTR4;PRO2963;PHACTR4;PRO2963;PHACTR4;PRO2963;PHACTR4;PRO2963	Q8IZ21	Q8IZ21-2;Q8IZ21;Q8IZ21-1;Q8IZ21-3;Q8IZ21-4;Q96B22	S128	NA	-0.079292	-0.143437	-0.111364	0.045357	FALSE	FALSE	FALSE	FALSE
FARSA	FARSA;FARS;FARSL;FARSLA	Q9Y285	Q9Y285;Q6IBR2	S193	-0.015593	-0.193448	NA	-0.104521	0.125763	FALSE	FALSE	FALSE	FALSE
[]	ARHGEF1;hCG_22327	Q6NX52	Q6NX52	S8	-0.304986	-0.031819	NA	-0.168403	0.193158	FALSE	FALSE	FALSE	FALSE
PTPN12	PTPN12	Q05209	Q05209;A4D1C5	S603	0.013934	NA	-0.408091	-0.197078	0.298417	FALSE	FALSE	FALSE	FALSE
HMHA1	HMHA1;KIAA0223;HMHA1;KIAA0223	Q92619	O78181;Q6P189;Q8HX84;Q8IYN3;Q92619;Q9GJN9;Q9GJP0;Q9GJP1;Q9MY24;Q7LE26;Q86WS1	S578	0.020506	NA	-0.455	-0.217247	0.336234	FALSE	FALSE	FALSE	FALSE
MEIS1	MEIS1	O00470	O00470;Q4G0U8;Q53R57;Q53RD5;Q8IZZ2;Q9HCQ4	S196	NA	-0.081621	-0.134287	-0.107954	0.03724	FALSE	FALSE	FALSE	FALSE
CHD9	CHD9;KIAA0308;KISH2;PRIC320;AD-013;x0008;CHD9;KIAA0308;KISH2;PRIC320;AD-013;x0008;CHD9;KIAA0308;KISH2;PRIC320;AD-013;x0008	Q3L8U1	Q3L8U1-1;Q3L8U1;Q461N2;Q9HA62;Q3L8U1-3;Q3L8U1-2;Q8NAR9	S1472	0.032891	-0.299804	-0.124896	-0.130603	0.166421	FALSE	FALSE	FALSE	FALSE
CHD9	CHD9;KIAA0308;KISH2;PRIC320;AD-013;x0008;CHD9;KIAA0308;KISH2;PRIC320;AD-013;x0008;CHD9;KIAA0308;KISH2;PRIC320;AD-013;x0008	Q3L8U1	Q3L8U1-1;Q3L8U1;Q461N2;Q9HA62;Q3L8U1-3;Q3L8U1-2;Q8NAR9	S1468	0.032891	-0.299804	-0.124896	-0.130603	0.166421	FALSE	FALSE	FALSE	FALSE
LSM14A	LSM14A;C19orf13;FAM61A;LSM14A;C19orf13;FAM61A	Q8ND56	Q8ND56-2;Q8ND56;Q8ND56-1	S203	-0.122711	-0.075839	-0.115871	-0.104807	0.025319	FALSE	FALSE	FALSE	FALSE
[]	MUC5AC	O75372	O75372	T941	NA	3.226071	-2.425075	0.400498	3.995964	FALSE	FALSE	FALSE	FALSE
WHSC1L1	WHSC1L1;NSD3;DC28;WHSC1L1;NSD3;DC28;WHSC1L1;NSD3;DC28;WHSC1L1;NSD3;DC28	Q9BZ95	Q9BZ95-1;Q9BZ95;Q9BZ95-2;Q9BZ95-4;Q9BZ95-3	S590	NA	0.533472	-0.765523	-0.116026	0.918528	FALSE	FALSE	FALSE	FALSE
WHSC1L1	WHSC1L1;NSD3;DC28;WHSC1L1;NSD3;DC28;WHSC1L1;NSD3;DC28;WHSC1L1;NSD3;DC28	Q9BZ95	Q9BZ95-1;Q9BZ95;Q9BZ95-2;Q9BZ95-4;Q9BZ95-3	S587	NA	0.533472	-0.765523	-0.116026	0.918528	FALSE	FALSE	FALSE	FALSE
UBE4B	UBE4B;HDNB1;KIAA0684;UFD2;UBE4B;HDNB1;KIAA0684;UFD2	O95155	O95155-1;O95155;O95155-2;A8K8S9	S87	NA	0.092463	-0.142019	-0.024778	0.165804	FALSE	FALSE	FALSE	FALSE
UBE4B	UBE4B;HDNB1;KIAA0684;UFD2;UBE4B;HDNB1;KIAA0684;UFD2	O95155	O95155-1;O95155;O95155-2;A8K8S9	S101	0.128953	0.162735	-0.142019	0.04989	0.167054	FALSE	FALSE	FALSE	FALSE
CDYL	CDYL;CDYL1;CDYL;CDYL1	Q9Y232	Q9Y232-1;Q9Y232;Q9Y232-2;A8K6D6	S149	1.063334	0.512671	-0.499953	0.358684	0.792938	FALSE	FALSE	FALSE	FALSE
SHANK3	SHANK3;KIAA1650;PSAP2;SHANK3;KIAA1650;PSAP2	Q9BYB0	Q9BYB0-2;Q9BYB0;Q9BYB0-1	S1047	NA	0.312384	-0.52533	-0.106473	0.592354	FALSE	FALSE	FALSE	FALSE
TAF4	TAF4;TAF2C;TAF2C1;TAF4A;TAFII130;TAFII135;TAF4;RP5-1107C24.1-002	O00268	O00268;A6NGD9;Q5TBP5	S827	NA	0.490396	-0.956964	-0.233284	1.023437	FALSE	FALSE	FALSE	FALSE
SRRM1	SRRM1;SRM160	Q8IYB3	Q8IYB3-2;Q8IYB3;A6NJY5;Q5VVN3	S724	0.1133	-0.262914	0.131326	-0.006096	0.222593	FALSE	FALSE	FALSE	FALSE
IBTK	IBTK;BTKI;KIAA1417;IBTK;BTKI;KIAA1417	Q9P2D0	Q9P2D0-1;Q9P2D0;Q9P2D0-2	S1004	NA	0.017869	-0.041165	-0.011648	0.041743	FALSE	FALSE	FALSE	FALSE
SEC16A	SEC16A;KIAA0310;SEC16;SEC16L;SEC16A;RP11-413M3.10-003;SEC16A;KIAA0310;SEC16;SEC16L;SEC16A;KIAA0310;SEC16;SEC16L	O15027	O15027-1;O15027;A0PJ75;A1YCA4;Q5SXP2;Q9BV84;O15027-3;A4QN18;A4QN19;O15027-2	S592	-0.37007	NA	0.942533	0.286232	0.928151	FALSE	FALSE	FALSE	FALSE
FH	FH;FH	P07954	P07954-1;P07954;Q5SY06;P07954-2	Y491	-0.172279	NA	0.715806	0.271764	0.62797	FALSE	FALSE	FALSE	FALSE
AHDC1	AHDC1	Q5TGY3	Q5TGY3;Q6ZUQ6;Q99769;Q9NUF5	S850	-0.032684	0.263282	NA	0.115299	0.209279	FALSE	FALSE	FALSE	FALSE
SHPRH	SHPRH;KIAA2023;SHPRH;KIAA2023;SHPRH;KIAA2023;SHPRH	Q149N8	Q149N8-1;Q149N8;Q149N8-4;Q149N8-2;A8MST0	S266	-0.341702	1.969327	0.013498	0.547041	1.244473	FALSE	FALSE	FALSE	FALSE
NPM1	NPM1;NPM;NPM1;NPM;NPM1	P06748	P06748-1;P06748;A4ZU86;A8K3N7;Q9BTI9;P06748-2;Q9BYG9;Q9NX34	S106	0.205643	-0.115166	0.01956	0.036679	0.161088	FALSE	FALSE	FALSE	FALSE
PRKRA	PRKRA;PACT;RAX;HSD14;HSD-14	O75569	O75569-1;O75569;A8K3I6	T20	-0.139919	NA	0.260989	0.060535	0.283485	FALSE	FALSE	FALSE	FALSE
BET1	DKFZp781C0425;BET1	O15155	Q68DU7;O15155;Q53XK0;Q96EA0	S50	0.415056	-0.216859	NA	0.099099	0.446831	FALSE	FALSE	FALSE	FALSE
CD34	CD34;CD34;RP11-328D5.2-003	P28906	P28906-1;P28906;A8K664;A8KAG5;Q3C1E7;Q9UH97;Q5JTA5;Q7Z375	S341	-0.203535	NA	0.192825	-0.005355	0.280269	FALSE	FALSE	FALSE	FALSE
ESYT2	FAM62B;ESYT2;KIAA1228;FAM62B;ESYT2;KIAA1228;FAM62B;ESYT2;KIAA1228;FAM62B;ESYT2;KIAA1228;FAM62B	A0FGR8	A0FGR8-1;A0FGR8;A0FGR8-2;A4D229;A0FGR8-3;A0FGR8-5;A6NFV7	S688	0.04991	-0.067915	0.605115	0.195703	0.359422	FALSE	FALSE	FALSE	FALSE
HUWE1	HUWE1;KIAA0312;KIAA1578;UREB1;HSPC272;HUWE1;KIAA0312;KIAA1578;UREB1;HSPC272;HUWE1;KIAA0312;KIAA1578;UREB1;HSPC272;HUWE1;RP3-339A18.4-002	Q7Z6Z7	Q7Z6Z7-1;Q7Z6Z7;Q7Z6Z7-3;Q7Z6Z7-2;Q5H924	S2593	0.039195	-0.256506	0.573278	0.118655	0.42056	FALSE	FALSE	FALSE	FALSE
LIG3	LIG3;LIG3	P49916	P49916-1;P49916;Q6NVK3;P49916-2;Q96DF0	S242	0.261952	-0.005041	NA	0.128456	0.188792	FALSE	FALSE	FALSE	FALSE
ATP2B4	ATP2B4;ATP2B2;MXRA1;ATP2B4;ATP2B2;MXRA1;ATP2B4;ATP2B2;MXRA1;ATP2B4;ATP2B2;MXRA1	P23634	P23634-1;P23634;P23634-8;P23634-6;A1X4Q1;Q5T0B2;Q68DH9;Q7Z3S1;P23634-7	S1162	0.406537	-0.014558	-0.069664	0.107438	0.260488	FALSE	FALSE	FALSE	FALSE
INO80B	INO80B;HMGA1L4;PAPA1;ZNHIT4	Q9C086	Q9C086	S127	0.45465	0.19773	-0.68859	-0.01207	0.599801	FALSE	FALSE	FALSE	FALSE
ARHGAP25	ARHGAP25;KIAA0053;ARHGAP25;KIAA0053	P42331	A8K2Y1;P42331-1;P42331;Q53QF7;Q53R16	S495	0.666211	0.194231	-0.285038	0.191801	0.475629	FALSE	FALSE	FALSE	FALSE
LRMP	LRMP;JAW1;LRMP;JAW1	Q12912	Q12912;A0AVM2	S427	0.561448	-0.112991	-0.149761	0.099566	0.400425	FALSE	FALSE	FALSE	FALSE
HNRNPUL1	HNRNPUL1;E1BAP5;HNRPUL1;HNRNPUL1;E1BAP5;HNRPUL1;HNRNPUL1;E1BAP5;HNRPUL1;HNRNPUL1;E1BAP5;HNRPUL1	Q9BUJ2	Q9BUJ2-1;Q9BUJ2;A8K3W4;A8K5K0;A8K6U7;Q9BUJ2-2;Q9BUJ2-4;Q9BUJ2-3	S512	NA	0.193932	-0.390491	-0.098279	0.413249	FALSE	FALSE	FALSE	FALSE
NCOA2	NCOA2;TIF2	Q15596	Q15596;Q14CD2;Q569J4	S660	0.598651	-0.687886	NA	-0.044617	0.909719	FALSE	FALSE	FALSE	FALSE
NAB2	NAB2;MADER;NAB2;MADER;NAB2;MADER	Q15742	Q15742-1;Q15742;Q15742-3;Q15742-2;Q96I83	S159	-0.736893	0.65068	NA	-0.043107	0.981163	FALSE	FALSE	FALSE	FALSE
R3HDM1	R3HDM1;KIAA0029;R3HDM;R3HDM1;KIAA0029;R3HDM	Q15032	Q15032-1;Q15032;A8K1V0;Q53SQ1;Q15032-2;Q4ZG59	S262	0.373954	-0.088141	NA	0.142907	0.326751	FALSE	FALSE	FALSE	FALSE
R3HDM1	R3HDM1;KIAA0029;R3HDM;R3HDM1;KIAA0029;R3HDM	Q15032	Q15032-1;Q15032;A8K1V0;Q53SQ1;Q15032-2;Q4ZG59	S261	0.373954	-0.088141	NA	0.142907	0.326751	FALSE	FALSE	FALSE	FALSE
RRAGC	RRAGC	Q9HB90	Q9HB90	S21	NA	0.253532	-0.092294	0.080619	0.244536	FALSE	FALSE	FALSE	FALSE
NCOA2	NCOA2;TIF2	Q15596	Q15596;Q14CD2;Q569J4	S655	0.598651	-0.637008	NA	-0.019179	0.873743	FALSE	FALSE	FALSE	FALSE
R3HDM2	R3HDM2;KIAA1002;R3HDM2;KIAA1002	Q9Y2K5	Q9Y2K5-1;Q9Y2K5;Q9Y2K5-2	S855	0.742524	-0.135009	NA	0.303757	0.620509	FALSE	FALSE	FALSE	FALSE
PLCG2	PLCG2	P16885	P16885;A6NHV0	Y482	NA	1.390812	-0.496265	0.447274	1.334365	FALSE	FALSE	FALSE	FALSE
DNTTIP2	DNTTIP2;ERBP;TDIF2	Q5QJE6	Q12987;Q53H59;Q5QJE6;Q5TFJ4;Q6TLI0;Q76MJ8;Q86WX9	S117	-0.260843	NA	0.188781	-0.036031	0.317932	FALSE	FALSE	FALSE	FALSE
ZNRF2	ZNRF2;RNF202	Q8NHG8	Q8NHG8;Q8NEX1	S80	0.102457	0.024297	NA	0.063377	0.055267	FALSE	FALSE	FALSE	FALSE
SMEK1	SMEK1;KIAA2010;PP4R3A;PPP4R3A;MSTP033;SMEK1;KIAA2010;PP4R3A;PPP4R3A;MSTP033;SMEK1;KIAA2010;PP4R3A;PPP4R3A;MSTP033;SMEK1;KIAA2010;PP4R3A;PPP4R3A;MSTP033	Q6IN85	Q6IN85-1;Q6IN85;Q6IN85-2;Q6IN85-3;Q6IN85-4	S771	-0.03734	NA	0.190172	0.076416	0.160875	FALSE	FALSE	FALSE	FALSE
SHANK3	SHANK3;KIAA1650;PSAP2;SHANK3;KIAA1650;PSAP2;SHANK3	Q9BYB0	Q9BYB0-2;Q9BYB0;Q9BYB0-1;Q6P5A2	S1526	0.445568	0.119331	-0.219858	0.115014	0.332734	FALSE	FALSE	FALSE	FALSE
VRK3	VRK3;VRK3	Q8IV63	Q8IV63-1;Q8IV63;A8KA53;Q8IV63-2	S85	-0.048755	0.233465	0.102188	0.095632	0.141224	FALSE	FALSE	FALSE	FALSE
NF1	NF1;NF1;NF1	P21359	P21359-1;P21359;P21359-2;A8K1M1;Q14931;Q7Z3J5;Q9UMU3;Q4W6X4;Q59FX3	S2543	0.22848	-0.1468	0.101381	0.061021	0.190868	FALSE	FALSE	FALSE	FALSE
TUSC2	TUSC2;FUS1;LGCC;PDAP2	O75896	O75896	S50	NA	-0.154713	0.634686	0.239987	0.55819	FALSE	FALSE	FALSE	FALSE
SHANK3	SHANK3;KIAA1650;PSAP2;SHANK3;KIAA1650;PSAP2;SHANK3	Q9BYB0	Q9BYB0-2;Q9BYB0;Q9BYB0-1;Q3S3B4	S816	NA	0.087695	-0.028572	0.029561	0.082213	FALSE	FALSE	FALSE	FALSE
NCKAP5L	KIAA1602;FP1193;KIAA1602;FP1193;KIAA1602;FP1193	Q9HCH0	Q9HCH0-1;Q9HCH0;Q9HCH0-3;Q9HCH0-2	S498	-0.432163	0.10515	0.172231	-0.051594	0.331285	FALSE	FALSE	FALSE	FALSE
NASP	NASP;NASP	P49321	P49321-1;P49321;A8K6H2;Q6PJY7;Q9P1N1;Q53H03;Q5T622	T396	0.537445	-0.423095	NA	0.057175	0.679204	FALSE	FALSE	FALSE	FALSE
ESYT2	FAM62B;ESYT2;KIAA1228;FAM62B;ESYT2;KIAA1228;FAM62B;ESYT2;KIAA1228;FAM62B;ESYT2;KIAA1228;FAM62B	A0FGR8	A0FGR8-1;A0FGR8;A0FGR8-2;A4D229;A0FGR8-3;A0FGR8-5;A6NFV7	S691	-0.081011	NA	0.611361	0.265175	0.489581	FALSE	FALSE	FALSE	FALSE
EVL	EVL;RNB6;EVL;RNB6	Q9UI08	Q9UI08-2;Q9UI08;Q9UI08-1;A8K105;Q499Z9	S333	0.271187	0.026044	0.029276	0.108835	0.140609	FALSE	FALSE	FALSE	FALSE
[]	DENND1B;C1orf218;FAM31B;DENND1B;C1orf218;FAM31B	Q9NXU2;Q9H774;Q6B0I8;Q5TAI8;	Q5TAI8;Q6B0I8;Q9H774;Q9NXU2	S131	0.457279	-0.286329	0.017601	0.062851	0.373863	FALSE	FALSE	FALSE	FALSE
CHD3	CHD3;CHD3	Q12873	Q12873-1;Q12873;Q2TAZ1;Q12873-2	S1612	NA	0.183457	-0.198179	-0.007361	0.269858	FALSE	FALSE	FALSE	FALSE
RASAL3	RASAL3	Q86YV0	Q86YV0;Q9H7J2	S72	0.62826	0.123715	-0.463271	0.096235	0.546284	FALSE	FALSE	FALSE	FALSE
MLL	MLL;ALL1;CXXC7;HRX;HTRX;KMT2A;TRX1;MLL;ALL1;CXXC7;HRX;HTRX;KMT2A;TRX1	Q03164	Q03164-1;Q03164;Q59FF2;Q9HBJ3;Q9HBJ4;Q03164-2;Q9UPD0	S3511	-0.004306	NA	0.143263	0.069479	0.104347	FALSE	FALSE	FALSE	FALSE
DOCK8	DOCK8;DOCK8;DOCK8;RP11-165F24.7-002	Q8NF50	Q8NF50-1;Q8NF50;Q86XD0;Q8N227;Q8NF50-2;A2A351	S451	0.234133	-0.01305	-0.147298	0.024595	0.193482	FALSE	FALSE	FALSE	FALSE
LIMA1	LIMA1;EPLIN;SREBP3;PP624;LIMA1;EPLIN;SREBP3;PP624;LIMA1;EPLIN;SREBP3;PP624	Q9UHB6	Q9UHB6-1;Q9UHB6;Q53GG0;Q59FE8;Q9UHB6-2;Q9UHB6-3	S365	0.193961	0.201931	-0.184277	0.070538	0.220713	FALSE	FALSE	FALSE	FALSE
AMICA1	AMICA1;JAML;UNQ722/PRO1387;AMICA1;JAML;UNQ722/PRO1387	Q86YT9	Q86YT9-1;Q86YT9;Q86YT9-2;Q496M1;Q496M2;Q496M3;Q496M4;Q5DTC5	S340	-0.361546	0.036053	0.256286	-0.023069	0.313131	FALSE	FALSE	FALSE	FALSE
CDK14	PFTK1;KIAA0834;PFTK1;KIAA0834	O94921	O94921-1;O94921;O94921-2;A4D1E6;A6NK51	S126	NA	0.326878	-0.157705	0.084586	0.342652	FALSE	FALSE	FALSE	FALSE
MBD3	MBD3;MBD3	O95983	O95983-1;O95983;A8K4B7;O95983-2	S56	0.077086	0.049848	0.016995	0.047976	0.030089	FALSE	FALSE	FALSE	FALSE
STK11IP	STK11IP;KIAA1898;LIP1;LKB1IP;STK11IP1	Q8N1F8	Q8N1F8;Q8WXE4;Q96CN3;Q96PY9	S772	0.070389	0.066457	0.079777	0.072208	0.006844	FALSE	FALSE	FALSE	FALSE
KIF21A	KIF21A;KIAA1708;KIF2;KIF21A;KIAA1708;KIF2;KIF21A;KIAA1708;KIF2;KIF21A;KIAA1708;KIF2	Q7Z4S6	Q7Z4S6-4;Q7Z4S6;A8MX28;Q7Z4S6-1;Q7Z4S6-2;Q2UVF1;Q7Z4S6-3;Q68D13	S1229	-0.048457	-0.008453	0.500649	0.147913	0.306133	FALSE	FALSE	FALSE	FALSE
WRN	WRN;RECQ3;RECQL2	Q14191	Q14191;A1KYY9;Q59F09	S440	-0.196591	NA	0.183328	-0.006632	0.268643	FALSE	FALSE	FALSE	FALSE
WRN	WRN;RECQ3;RECQL2	Q14191	Q14191;A1KYY9;Q59F09	S426	-0.196591	NA	0.183328	-0.006632	0.268643	FALSE	FALSE	FALSE	FALSE
BRD4	BRD4;HUNK1;BRD4;hCG_2000917;BRD4;HUNK1	O60885	O60885-1;O60885;Q96HN0;Q4G0X8;O60885-2;Q05BM2;Q5BJ26;Q6NXE4;Q6PIS5	S601	-0.013815	0.743123	-0.855353	-0.042015	0.799611	FALSE	FALSE	FALSE	FALSE
CEP170	CEP170;FAM68A;KAB;KIAA0470;CEP170;FAM68A;KAB;KIAA0470;CEP170;FAM68A;KAB;KIAA0470	Q5SW79	Q5SW80;Q5SW79-1;Q5SW79;Q5SW79-3;A6H8X9;Q5SW79-2;Q6AZE1;Q9NSN9	S1228	0.082703	0.167864	NA	0.125283	0.060218	FALSE	FALSE	FALSE	FALSE
EML3	EML3;EML3	Q32P44	Q32P44-1;Q32P44;Q32P44-3	T886	NA	-0.006478	0.131589	0.062556	0.097628	FALSE	FALSE	FALSE	FALSE
TTC7A	TTC7A;TTC7A;KIAA1140;TTC7	Q9ULT0	Q2T9J9;Q9ULT0-1;Q9ULT0	S51	0.00863	-0.014387	0.429429	0.141224	0.249858	FALSE	FALSE	FALSE	FALSE
ZNF84	ZNF84	P51523	P51523	S176	0.283092	NA	-0.053539	0.114777	0.238034	FALSE	FALSE	FALSE	FALSE
ZNF609	ZNF609;KIAA0295	O15014	O15014	S453	-0.089436	0.134635	NA	0.022599	0.158442	FALSE	FALSE	FALSE	FALSE
TRIM28	TRIM28;KAP1;RNF96;TIF1B;TRIM28;KAP1;RNF96;TIF1B	Q13263	Q13263-1;Q13263;Q13263-2	S437	NA	-0.090854	0.138683	0.023915	0.162307	FALSE	FALSE	FALSE	FALSE
LIMD1	LIMD1	Q9UGP4	Q9UGP4	S316	0.529871	-0.435415	NA	0.047228	0.68256	FALSE	FALSE	FALSE	FALSE
REPS1	REPS1;REPS1;REPS1	Q96D71	Q96D71-1;Q96D71;Q59GG6;Q5JWJ7;Q96D71-2;Q5JWJ6;Q96D71-3;Q5JWJ5	S122	0.082382	-0.075616	0.016589	0.007785	0.079366	FALSE	FALSE	FALSE	FALSE
TMPO	TMPO;LAP2	P42166	P42166	S354	NA	0.526978	-0.368411	0.079283	0.633136	FALSE	FALSE	FALSE	FALSE
NUMA1	NUMA1;NUMA;NUMA1 variant protein;NUMA1;NUMA;NUMA1;hCG_2017131	Q14980	Q14980-1;Q14980;Q9UNL7;Q4LE64;Q14980-2;A8K394;Q3SYK8;Q59HB8;Q7Z757;Q96HN5;Q9UPG3;Q86XH4;Q9BTE9	S2062	NA	0.404878	-0.651224	-0.123173	0.746777	FALSE	FALSE	FALSE	FALSE
RGPD5;RANBP2;RGPD8	RANBP2;NUP358;RGPD5;RANBP2L1;RGPD8;RGPD6;RANBP2L2;RGPD5;RGPD8;RANBP2ALPHA;RANBP2L1;RANBP2L3	Q99666;P49792;O14715	P49792;Q13073;Q5JC45;Q5JC46;Q99666;Q53T03;O14715	S2008	-0.113208	NA	0.221011	0.053901	0.236328	FALSE	FALSE	FALSE	FALSE
ZCCHC24	ZCCHC24;ZCCHC24;C10orf56	Q8N2G6	A6NFU7;Q8N2G6	S155	-0.141255	0.127999	0.026899	0.004548	0.136012	FALSE	FALSE	FALSE	FALSE
SVIL	SVIL;SVIL	O95425	O95425-1;O95425;O95425-2;Q569J5;Q63HL8;Q659E9	S707	0.481402	-0.353775	NA	0.063814	0.590559	FALSE	FALSE	FALSE	FALSE
DENND1C	DENND1C;FAM31C	Q8IV53	Q8IV53	S480	NA	0.201626	-0.181411	0.010108	0.270848	FALSE	FALSE	FALSE	FALSE
TARDBP	TARDBP;TDP43	Q13148	Q13148;A4GUK4;A4GUK5;Q53H27	S273	0.018492	0.114769	NA	0.066631	0.068079	FALSE	FALSE	FALSE	FALSE
DSN1	DSN1;C20orf172;C20orf172;RP3-469A13.1-006;C20orf172;RP3-469A13.1-004	Q9H410	Q9H410-1;Q9H410;A8K3X3;Q4G1A1;Q5JW58;Q5JW53	S28	-0.002802	NA	0.128029	0.062614	0.092511	FALSE	FALSE	FALSE	FALSE
R3HDM1	R3HDM1;KIAA0029;R3HDM;R3HDM1;KIAA0029;R3HDM	Q15032	Q15032-1;Q15032;A8K1V0;Q53SQ1;Q15032-2;Q4ZG59	S393	0.43082	0.028582	-0.365435	0.031323	0.398135	FALSE	FALSE	FALSE	FALSE
BAZ1B	BAZ1B;WBSC10;WBSCR10;WBSCR9;WSTF;BAZ1B;WBSC10;WBSCR10;WBSCR9;WSTF	Q9UIG0	Q9UIG0-1;Q9UIG0;Q6P1K4;Q86UJ6;Q9UIG0-2	S361	0.052833	0.021994	-0.010643	0.021395	0.031742	FALSE	FALSE	FALSE	FALSE
SVIL	SVIL;SVIL	O95425	O95425-1;O95425;O95425-2;Q569J5;Q63HL8;Q659E9	S968	0.303693	-0.050189	NA	0.126752	0.250232	FALSE	FALSE	FALSE	FALSE
CD34	CD34;CD34;RP11-328D5.2-003	P28906	P28906-1;P28906;A8K664;A8KAG5;Q3C1E7;Q9UH97;Q5JTA5;Q7Z375	T345	-0.554888	NA	0.636358	0.040735	0.842338	FALSE	FALSE	FALSE	FALSE
PRKAA1	PRKAA1;AMPK1;PRKAA1;AMPK1;PRKAA1;AMPK1	Q13131	Q86VS1;A8MTQ6;Q13131	T505	0.382723	-0.163628	-0.032374	0.06224	0.285199	FALSE	FALSE	FALSE	FALSE
[truncated: 5,421 more rows]
