# Supplementary material for: Identification of Significant Features by the Global Mean Rank Test
Source: PLoS One. 2014 Aug 13;9(8):e104504. doi: 10.1371/journal.pone.0104504 (PMC4132091; doi:10.1371/journal.pone.0104504)
Supplement: File S3 — Significance testing results of Plk1 data published by Oppermann et al . Data originally published by Oppermann et al. [21] with additional significance testing performed using the parametric MeanRank test, SAM and LIMMA. (TXT) [file pone.0104504.s007.txt]

id	Protein.Group.IDs	Proteins	Leading.Proteins	Uniprot	ENSEMBL	Phosphosite.s.	Number.of.Phospho..STY.	Sequence.Window	Motif.s.	PEP	Mascot.Score	PTM.Score	Modified.Sequence	Phospho..STY..Probabilities	Phospho..STY..Score.Diffs	Position.in.peptide	Charge	m.z	Mass.Error..ppm.	Best.Localization.Evidence.ID	Best.Localization.Scan.Number	Best.Identification.Evidence.ID	Best.Identification.Scan.Number	Experiment 1	Experiment 2	Experiment 3	Experiment 4	log10.Exp1	log10.Exp2	log10.Exp3	log10.Exp4	Mean	StdDev	sigSAM	sigLIMMA	sigMR.par
10578	3166	IPI00178150;IPI00556059	IPI00178150	O95239-1;O95239;Q59HG1;O95239-2;Q6PKB2	ENSG00000090889;ENSG00000090889	S1013	1	PKDTLLSPDSSFE		1.61E-05	33.56	101.13	_DTLLS(ph)PDSSFEYVPPKPK_	DTLLS(1)PDSSFEYVPPKPK	DT(-52.28)LLS(36.54)PDS(-36.54)S(-36.54)FEY(-52.28)VPPKPK	5	3	700.66941	-0.088525	81444	7192	81444	7192	0.16817	0.13217	0.17705	0.171127	-0.774251476	-0.87886711	-0.751904069	-0.766681463	-0.792926029	0.058040752	TRUE	TRUE	TRUE
5104	1631	IPI00021812	IPI00021812	Q09666;Q13727;Q6ZQN2;Q8N274	ENSG00000124942	S3182	1	KADLDVSGPKVDV	D/E/N-X-pS/pT	6.62E-35	58.75	152.59	_ADLDVS(ph)GPKVDVDVPDVNIEGPDAK_	ADLDVS(1)GPKVDVDVPDVNIEGPDAK	ADLDVS(38.66)GPKVDVDVPDVNIEGPDAK	6	3	882.0845	-0.095591	9127	7507	9100	4809	18.533832	21.202393	20.456096	18.096	1.267965222	1.32638488	1.310822753	1.257582588	1.290688861	0.033125864	TRUE	TRUE	TRUE
23502	6228	IPI00855998	IPI00855998	P49454		S1747	1	LQGLDLSSRSLLG	D/E/N-X-pS/pT	5.29E-11	49.55	178.44	_LQLQGLDLS(ph)SR_	LQLQGLDLS(1)SR	LQLQGLDLS(39.84)S(-39.84)R	9	2	655.32922	-0.69077	227623	8752	227625	6895	18.296	27.179102	13.675009	37.372	1.262356152	1.434235104	1.135927621	1.57254634	1.351266304	0.191593702	TRUE	TRUE	TRUE
5102	1631	IPI00021812	IPI00021812	Q09666;Q13727;Q6ZQN2;Q8N274	ENSG00000124942	S3054	1	KADLDVSGPKVDI	D/E/N-X-pS/pT	1.45E-09	40.37	192.36	_ADLDVS(ph)GPKVDIDVPDVNIEGPEGK_	ADLDVS(1)GPKVDIDVPDVNIEGPEGK	ADLDVS(51.46)GPKVDIDVPDVNIEGPEGK	6	3	886.75638	0.24336	9069	8102	8959	4139	12.618983	13.453708	30.166631	16.650623	1.101024355	1.128841997	1.479526811	1.221430488	1.232705913	0.172409818	TRUE	TRUE	TRUE
5103	1631	IPI00021812	IPI00021812	Q09666;Q13727;Q6ZQN2;Q8N274	ENSG00000124942	S4220	1	KADLDVSGPKVDI	D/E/N-X-pS/pT	2.05E-59	45.74	148.93	_ADLDVS(ph)GPKVDIDVPDVNIEGPDAK_	ADLDVS(1)GPKVDIDVPDVNIEGPDAK	ADLDVS(91.41)GPKVDIDVPDVNIEGPDAK	6	3	886.75638	0.607	9001	9111	8976	5126	11.014707	17.16833	29.846	12.641913	1.041972949	1.234728052	1.474886135	1.101812797	1.213349983	0.192066666	TRUE	TRUE	TRUE
7740	2405	IPI00033036;IPI00300763;IPI00797344	IPI00033036	P50579;Q8NB11	ENSG00000111142;ENSG00000111142	S74	1	ARQLERSALEDKE	D/E/N-X-pS/pT	0.0348394	27.63	96.193	_QLERS(ph)ALEDK_	QLERS(1)ALEDK	QLERS(37.06)ALEDK	5	2	634.79775	-0.070949	296706	2228	296705	2030	12.970413	14.660379	22.078897	10.756	1.112953805	1.166145198	1.343977373	1.031650794	1.163681792	0.13231034	TRUE	TRUE	TRUE
25550	1493	IPI00019502	IPI00019502	P35579;A8K6E4;Q60FE2;Q86XU5;Q99529	ENSG00000100345	T1151	1	KTELEDTLDSTAA	Plk1;D/E/N-X-pS/pT;pS/pT-F/L/I/Y/W/V/M	2.61E-264	98.94	308.15	_TELEDT(ph)LDSTAAQQELR_	TELEDT(1)LDSTAAQQELR	T(-98.18)ELEDT(69.3)LDS(-69.3)T(-82.1)AAQQELR	6	2	1000.4464	-0.091308	414703	5988	414716	7211	8.3051	21.0448	38.564641	15.761893	0.919344866	1.323144803	1.586189293	1.197608375	1.256571834	0.277054956	TRUE	TRUE	TRUE
3324	1061	IPI00013160;IPI00514767;IPI00555840	IPI00013160	P41214-1;P41214;Q5SY38;Q59FU5	ENSG00000143486;ENSG00000143486	S237	1	QAREDKSLSEAPE	Plk1;D/E/N-X-pS/pT;pS/pT-F/L/I/Y/W/V/M	2.68E-30	46.45	193.4	_S(ph)LSEAPEDTSTR_	S(1)LSEAPEDTSTR	S(50.5)LS(-50.5)EAPEDT(-132.17)S(-153.66)T(-153.66)R	1	2	686.78504	-0.032033	361379	2524	361382	2500	13.021	14.754228	13.27118	11.172	1.114644339	1.16891649	1.12290954	1.048130927	1.113650324	0.049779051	TRUE	TRUE	TRUE
10582	3166	IPI00178150;IPI00556059;IPI00175193	IPI00178150	O95239-1;O95239;Q59HG1;O95239-2;Q6PKB2;Q2VIQ3	ENSG00000090889;ENSG00000090889;ENSG00000090889	S1038	1	EKFLEQSMDIEDL	Plk1;D/E/N-X-pS/pT;pS/pT-F/L/I/Y/W/V/M	3.75E-106	57.26	258.33	_FLEQS(ph)M(ox)DIEDLK_	FLEQS(1)MDIEDLK	FLEQS(150.03)MDIEDLK	5	2	782.33605	0.078772	122603	5347	122583	9865	11.528828	18.37681	14.719935	10.215445	1.06178516	1.264270125	1.167905892	1.00925729	1.125804617	0.113470972	TRUE	TRUE	TRUE
7582	2366	IPI00290952;IPI00032374	IPI00290952	Q14684-1;Q14684;Q6PJM8;Q14684-2	ENSG00000160208;ENSG00000160208	S702	2	FKKTDKSILVSPT	Plk1;D/E/N-X-pS/pT;pS/pT-F/L/I/Y/W/V/M	3.27E-42	37.28	210	_S(ph)ILVS(ph)PTGPSR_	S(1)ILVS(1)PTGPSR	S(157.55)ILVS(48.11)PT(-48.11)GPS(-101.07)R	1	2	637.28309	-0.44773	352698	3968	352669	2859	8.824844	10.954691	23.757031	10.392875	0.945707037	1.039600132	1.375792164	1.016735704	1.094458759	0.191768873	TRUE	TRUE	TRUE
22724	6025	IPI00789041;IPI00418458;IPI00002649	IPI00789041	Q9H307-1;Q9H307;Q15789;A8K964;Q9H307-2	ENSG00000100941;ENSG00000100941;ENSG00000100941	S450	1	PGKENVSALDMEK	D/E/N-X-pS/pT	0.00167749	43.61	133.79	_ENVS(ph)ALDM(ox)EK_	ENVS(1)ALDMEK	ENVS(66.76)ALDMEK	4	2	616.24924	-0.37774	105953	2255	105931	3389	7.800233	14.037762	15.978723	13.42247	0.892107576	1.147297875	1.203542068	1.127832442	1.09269499	0.137523939	TRUE	TRUE	TRUE
975	363;5016	IPI00004233;IPI00413173	IPI00004233;IPI00413173	P46013-1;P46013;P46013-2	ENSG00000148773;ENSG00000148773	S1118;S758	1	PGPSEESMTDEKT	Plk1;D/E/N-X-pS/pT;pS/pT-F/L/I/Y/W/V/M	1.25E-66	56.75	197.35	_ELFQTPGPSEES(ph)MTDEK_	ELFQTPGPS(0.001)EES(0.999)MT(0.001)DEK	ELFQT(-44.89)PGPS(-31.72)EES(31.72)MT(-31.72)DEK	12	2	1002.9108	1.3915	100743	7261	100698	5568	15.527095	13.947908	27.161	6.196268	1.19109021	1.144509074	1.433945756	0.792130194	1.140418808	0.264604957	TRUE	TRUE	TRUE
16078	4450	IPI00328840	IPI00328840	Q86V81	ENSG00000183684	S15	1	ADKMDMSLDDIIK	Plk1;D/E/N-X-pS/pT;pS/pT-F/L/I/Y/W/V/M	2.31E-66	62.98	243.84	_M(ox)DM(ox)S(ph)LDDIIK_	MDMS(1)LDDIIK	MDMS(80.53)LDDIIK	4	2	646.76113	-0.4719	244105	8137	244058	8226	10.155623	13.642261	17.821764	7.667947	1.00670657	1.134886354	1.250950688	0.884679102	1.069305679	0.158431221	TRUE	TRUE	TRUE
5211	1631	IPI00021812;IPI00555610	IPI00021812	Q09666;Q13727;Q6ZQN2;Q8N274	ENSG00000124942	S5332	1	APGLNLSGVGGKM	D/E/N-X-pS/pT	4.66E-16	25.56	147.66	_VHAPGLNLS(ph)GVGGK_	VHAPGLNLS(1)GVGGK	VHAPGLNLS(117.65)GVGGK	9	3	462.56941	0.8918	454062	4969	454058	4438	9.064236	9.882365	17.766289	10.374	0.957331204	0.99486089	1.249596722	1.015946244	1.054433765	0.132347653	TRUE	TRUE	TRUE
22707	6013	IPI00787463	IPI00787463			S8	1	ADKMDMSLDDIIK	Plk1;D/E/N-X-pS/pT;pS/pT-F/L/I/Y/W/V/M	2.31E-66	62.98	243.84	_M(ox)DM(ox)S(ph)LDDIIK_	MDMS(1)LDDIIK	MDMS(80.53)LDDIIK	4	2	646.76113	-0.4719	244105	8137	244058	8226	10.155623	11.199887	17.821764	7.667947	1.00670657	1.049213641	1.250950688	0.884679102	1.047887501	0.15228183	TRUE	TRUE	TRUE
6188	1925	IPI00025974	IPI00025974	Q9H444	ENSG00000101421	S184	1	KNLLEISGPETVP	D/E/N-X-pS/pT	5.88E-55	64.13	137.77	_NLLEIS(ph)GPETVPLPNVPSIALPSK_	NLLEIS(1)GPETVPLPNVPSIALPSK	NLLEIS(43.29)GPET(-43.29)VPLPNVPS(-113.43)IALPS(-120.84)K	6	2	1283.1824	0.20271	269995	10815	270020	10341	8.186613	13.967373	12.271252	9.477211	0.913104261	1.145114731	1.088888875	0.97668055	1.030947104	0.105235118	TRUE	TRUE	TRUE
5016	1617	IPI00021634;IPI00793613;IPI00787329	IPI00021634	Q9H0B6;A8MXL7	ENSG00000174996;ENSG00000174996	S589	1	LNFLNKSVEEPTQ	Plk1;D/E/N-X-pS/pT;pS/pT-F/L/I/Y/W/V/M	4.26E-106	72.11	232.58	_S(ph)VEEPTQPGGTGLSDSR_	S(1)VEEPTQPGGTGLSDSR	S(74.01)VEEPT(-74.01)QPGGT(-93.01)GLS(-146.84)DS(-162.57)R	1	2	898.88855	1.4927	403178	3723	403181	3642	9.170377	9.997343	11.588862	10.865961	0.96238719	0.999884593	1.064040791	1.036068142	1.015595179	0.044136274	TRUE	TRUE	TRUE
2265	727	IPI00008868	IPI00008868	P46821;A2BDK5;A2BDK6;A5D6X1;A5D8X6;Q05BW8;Q32NB7;Q4VBY4;Q5H9P1;Q6PJD3;Q86X89	ENSG00000131711	S1939	1	PEDGDYSYEIIEK	Plk1;D/E/N-X-pS/pT;pS/pT-F/L/I/Y/W/V/M	8.37E-115	88.72	258.06	_TPEDGDYS(ph)YEIIEK_	TPEDGDYS(1)YEIIEK	T(-130.25)PEDGDY(-114.09)S(114.09)Y(-114.09)EIIEK	8	2	869.8584	-0.10385	427232	7130	427225	5723	7.857379	9.792222	26.818242	9.413694	0.895277702	0.990881251	1.428430305	0.973760077	1.072087334	0.24118087	TRUE	TRUE	TRUE
20180	5444	IPI00871686;IPI00478227;IPI00024382	IPI00871686	O75122-1;O75122;Q6N029;Q96F87	ENSG00000163539;ENSG00000163539	S1186	2	EAIQNFSFRSQED	Plk1;D/E/N-X-pS/pT;pS/pT-F/L/I/Y/W/V/M	7.97E-17	37	127.28	_GVTEAIQNFS(ph)FRS(ph)QEDMNEPLK_	GVTEAIQNFS(1)FRS(1)QEDMNEPLK	GVT(-86.9)EAIQNFS(86.9)FRS(107.84)QEDMNEPLK	10	3	900.7186	-0.52611	158302	9080	158302	9080	9.4358	10.289475	9.2856	10.679	0.974778727	1.012393216	0.967809971	1.028530587	0.995878125	0.029279898	TRUE	TRUE	TRUE
11949	3451	IPI00217686	IPI00217686	Q8IY81	ENSG00000108592	S688	1	RDLIDNSFNRYTF	Plk1;D/E/N-X-pS/pT;pS/pT-F/L/I/Y/W/V/M	0.0154147	42.09	160.14	_DLIDNS(ph)FNR_	DLIDNS(1)FNR	DLIDNS(117.35)FNR	6	2	587.25044	-0.1147	70838	4557	70837	4604	11.625	9.36404	10.472	10.074	1.065392962	0.97146326	1.020029634	1.003201947	1.01502195	0.039155194	TRUE	TRUE	TRUE
14015	3937;6120	IPI00794278;IPI00294575;IPI00797796	IPI00794278;IPI00797796	P30260	ENSG00000004897	S432;S426	1	QPNINDSLEITKL	Plk1;D/E/N-X-pS/pT;pS/pT-F/L/I/Y/W/V/M	1.10E-48	57.82	179.66	_GGITQPNINDS(ph)LEITK_	GGITQPNINDS(1)LEITK	GGIT(-115.07)QPNINDS(106.55)LEIT(-106.55)K	11	2	890.42986	-0.5988	136434	5536	136436	5527	7.0233	8.534201	47.238	9.4303	0.84654122	0.931162867	1.674291502	0.974525509	1.106630274	0.382154448	TRUE	TRUE	TRUE
12112	3501;3502	IPI00218617;IPI00218621;IPI00218620;IPI00748258;IPI00218624;IPI00000192;IPI00401959;IPI00218622;IPI00218619;IPI00401958;IPI00217930;IPI00218618;IPI00402153	IPI00218617;IPI00218620	P18583-8;P18583;A0JLP4;Q3SWV4;Q6PKE0;P18583-6;P18583-5;P18583-2;P18583-9;P18583-1;P18583-7;P18583-4;P18583-10;P18583-3	ENSG00000159140;ENSG00000159140;ENSG00000159140;ENSG00000159140;ENSG00000159140;ENSG00000159140;ENSG00000159140;ENSG00000159140;ENSG00000159140;ENSG00000159140	S154;S154	1	IDLESDSFLKFDS	pS/pT-F/L/I/Y/W/V/M	1.54E-298	89.77	323.69	_SHDDGNIDLESDS(ph)FLK_	SHDDGNIDLESDS(1)FLK	S(-263.67)HDDGNIDLES(-76.95)DS(76.95)FLK	13	2	936.38839	-0.42282	350444	6746	350446	6803	8.61246	9.594605	12.47	9.75415	0.935127218	0.9820271	1.095866453	0.98918943	1.00055255	0.067915455	TRUE	TRUE	TRUE
17040	4725	IPI00795611;IPI00384861;IPI00743271	IPI00795611	Q59FC3;Q9Y2X7-1;Q9Y2X7;Q6NWZ0;Q7Z2E5	ENSG00000108262;ENSG00000108262;ENSG00000108262	S371	1	QGKSLSSPTDNLE	PBD	2.01E-31	64.56	186.01	_SLSS(ph)PTDNLELSLR_	SLS(0.001)S(0.993)PT(0.007)DNLELSLR	S(-36.61)LS(-32.1)S(21.82)PT(-21.82)DNLELS(-60.27)LR	4	2	806.38492	0.89133	363424	9722	363438	6885	0.33882	0.36318	0.467227	0.44237	-0.470030962	-0.439878076	-0.330472068	-0.354214333	-0.39864886	0.066877387	TRUE	TRUE	TRUE
5153	1631	IPI00021812	IPI00021812	Q09666;Q13727;Q6ZQN2;Q8N274	ENSG00000124942	S3112	1	KGDMDVSLPKVEG	Plk1;D/E/N-X-pS/pT;pS/pT-F/L/I/Y/W/V/M	1.66E-07	39.08	164.06	_VKGDM(ox)DVS(ph)LPK_	VKGDMDVS(1)LPK	VKGDMDVS(8.94)LPK	8	3	428.86836	-0.055978	455942	3108	455921	6391	9.417531	10.077087	12.15722	8.5439	0.973937058	1.003335008	1.084834276	0.931656157	0.998440625	0.06467459	TRUE	TRUE	TRUE
17832	4892	IPI00399254;IPI00856005	IPI00399254	Q01804-1;Q01804;A0PJA7	ENSG00000164164;ENSG00000164164	S900	1	LENLDLSKDCGSV	D/E/N-X-pS/pT	3.02E-114	69.08	258.59	_GELDLSLENLDLS(ph)K_	GELDLSLENLDLS(1)K	GELDLS(-160.91)LENLDLS(160.91)K	13	2	813.38713	0.24629	133663	9073	133656	11265	6.378781	9.461171	23.203	8.767598	0.804737692	0.975944892	1.36554414	0.942880629	1.022276838	0.24055916	TRUE	TRUE	TRUE
18607	5080	IPI00418471	IPI00418471	P08670;Q53HU8;Q548L2;Q8N9S6	ENSG00000026025	S459	1	QVINETSQHHDDL	D/E/N-X-pS/pT	1.82E-14	38.59	143.81	_DGQVINETS(ph)QHHDDLE_	DGQVINET(0.006)S(0.994)QHHDDLE	DGQVINET(-22.08)S(22.08)QHHDDLE	9	2	958.88654	-0.0090262	65209	3464	65209	3464	9.119015	9.4715	13.647372	8.030912	0.95994793	0.976418764	1.13504903	0.904764867	0.994045148	0.098870914	TRUE	TRUE	TRUE
24357	363;5016	IPI00004233;IPI00413173	IPI00004233;IPI00413173	P46013-1;P46013;P46013-2	ENSG00000148773;ENSG00000148773	T2402;T2042	2	DEKNINTFVETPV	pS/pT-F/L/I/Y/W/V/M	2.25E-73	72.17	241.61	_NINT(ph)FVET(ph)PVQK_	NINT(1)FVET(1)PVQK	NINT(124.18)FVET(124.18)PVQK	4	2	775.3386	0.49824	268223	4490	268246	7033	9.814759	6.496323	22.448	8.0755	0.99187964	0.81266761	1.351177654	0.907169421	1.015723581	0.23531093	TRUE	TRUE	TRUE
22870	6089	IPI00795475;IPI00479344	IPI00795475	Q6PGQ7;A8K631	ENSG00000136122	S197	1	TNINSDSPVGKKL		9.87E-17	53.44	180.61	_(py)CTNINSDS(ph)PVGK_	CTNINSDS(1)PVGK	CT(-107.02)NINS(-48.77)DS(48.77)PVGK	8	2	677.77087	0.22063	57378	3578	57391	2374	0.454613	0.474566	0.422263	0.40853	-0.342358149	-0.32370338	-0.374416971	-0.388776046	-0.357313637	0.029640756	TRUE	TRUE	TRUE
14017	3937;6120	IPI00794278;IPI00294575;IPI00797796	IPI00794278;IPI00797796	P30260	ENSG00000004897	S441;S435	1	ITKLDSSIISEGK	Plk1;D/E/N-X-pS/pT;pS/pT-F/L/I/Y/W/V/M;PBD	0.000468322	51.97	147.5	_LDSS(ph)IISEGK_	LDSS(1)IISEGK	LDS(-39.36)S(39.36)IIS(-62.67)EGK	4	2	564.76284	-1.0202	203296	3239	203296	3239	7.839741	8.909099	11.307133	9.442068	0.894301715	0.949833785	1.053352501	0.975067124	0.968138781	0.06607159	TRUE	TRUE	TRUE
5186	1631	IPI00021812;IPI00555610	IPI00021812	Q09666;Q13727;Q6ZQN2;Q8N274	ENSG00000124942	S508	2	MQDVDLSLGSPKL	Plk1;D/E/N-X-pS/pT;pS/pT-F/L/I/Y/W/V/M	4.97E-188	81.92	290.96	_ISMQDVDLS(ph)LGS(ph)PK_	ISMQDVDLS(1)LGS(1)PK	IS(-156.92)MQDVDLS(156.92)LGS(209.33)PK	9	2	825.3483	0.21093	182661	7661	182766	5157	9.507943	7.976597	9.246838	9.163804	0.978086569	0.901817651	0.965993249	0.962075792	0.951993315	0.034137515	TRUE	TRUE	TRUE
6993	2201;5812	IPI00742743;IPI00029778;IPI00657704;IPI00657708	IPI00742743;IPI00657708	Q12888-2;Q12888;Q12888-1;A6NNK5;A8KA50	ENSG00000067369;ENSG00000067369;ENSG00000067369	S1007;S1007	2	TEASEESLQFNLE	Plk1;D/E/N-X-pS/pT;pS/pT-F/L/I/Y/W/V/M	4.25E-151	76.42	266.9	_LVSPETEAS(ph)EES(ph)LQFNLEK_	LVSPETEAS(1)EES(1)LQFNLEK	LVS(-140.09)PET(-77.34)EAS(77.34)EES(112.42)LQFNLEK	12	2	1155.4949	1.4516	239402	4499	239429	7553	12.246644	17.664442	4.95716	8.327123	1.088017093	1.247099923	0.695232937	0.92049498	0.987711233	0.236224002	TRUE	TRUE	TRUE
1633	534	IPI00292771;IPI00872028;IPI00006196;IPI00030136	IPI00292771	Q14980-1;Q14980;Q9UNL7;Q4LE64;Q14980-2;A8K394;Q3SYK8;Q59HB8;Q7Z757;Q96HN5;Q9UPG3;Q86XH4;Q9BTE9	ENSG00000137497;ENSG00000137497;ENSG00000137497;ENSG00000137497	S1800	1	GDVFLDSGRKTRS		4.92E-107	77.24	191.18	_SQAPLESSLDSLGDVFLDS(ph)GRK_	SQAPLESSLDSLGDVFLDS(1)GRK	S(-182.88)QAPLES(-166.74)S(-156.36)LDS(-107.57)LGDVFLDS(107.57)GRK	19	2	1201.0678	-0.31966	380637	10941	380637	10941	0.535401	0.376583	0.363488	0.488462	-0.271320822	-0.424139289	-0.439509922	-0.311169217	-0.361534812	0.083015451	TRUE	TRUE	TRUE
5687	1753	IPI00023549	IPI00023549	Q3ZCW2;Q6P5T6;Q9P005	ENSG00000119862	S22	2	DGHLNNSLSSPVQ	Plk1;D/E/N-X-pS/pT;pS/pT-F/L/I/Y/W/V/M	1.94E-07	28.61	91.209	_LDDGHLNNS(ph)LSS(ph)PVQADVYFPR_	LDDGHLNNS(0.999)LS(0.233)S(0.767)PVQADVY(0.001)FPR	LDDGHLNNS(28.28)LS(-5.18)S(5.18)PVQADVY(-28.24)FPR	9	3	868.71043	0.59003	201456	7356	201453	9113	5.5678	9.728973	58.023	6.343817	0.745683627	0.988066998	1.76360018	0.802350646	1.074925363	0.470642991	TRUE	TRUE	TRUE
17254	4780	IPI00387156;IPI00719704;IPI00021058	IPI00387156	Q9Y6M7-2;Q9Y6M7;Q9Y6M7-4;Q9Y6M7-3	ENSG00000033867;ENSG00000033867;ENSG00000033867	S266	2	PGNLDNSKSGEIK	D/E/N-X-pS/pT	8.37E-260	70.6	302.49	_NGILAS(ph)PQSAPGNLDNS(ph)K_	NGILAS(1)PQSAPGNLDNS(1)K	NGILAS(37.44)PQS(-37.44)APGNLDNS(140.02)K	17	2	971.919	-0.39534	266841	4512	266801	6034	7.384855	8.534899	10.660897	8.603476	0.868341972	0.931198386	1.027793747	0.934673952	0.940502014	0.065694856	TRUE	TRUE	TRUE
12067	3488	IPI00218343;IPI00166768	IPI00218343	Q9BQE3;A6NCC1;Q53GA7;Q8N532	ENSG00000167553;ENSG00000167553	S48	1	IGGGDDSFNTFFS	Plk1;D/E/N-X-pS/pT;pS/pT-F/L/I/Y/W/V/M	2.42E-73	64.9	206.63	_TIGGGDDS(ph)FNTFFSETGAGK_	TIGGGDDS(1)FNTFFSETGAGK	T(-110.82)IGGGDDS(56.84)FNT(-56.84)FFS(-96.98)ET(-123.79)GAGK	8	2	1044.4333	-0.055199	419207	11256	419212	11694	8.817879	7.81337	12.078903	7.615146	0.945364135	0.892838391	1.082027494	0.881678234	0.950477063	0.091991219	TRUE	TRUE	TRUE
7778	2418	IPI00033907	IPI00033907	Q9H1A4	ENSG00000153107	S313	2	SLSKGDSPVTSPF		1.60E-60	43.77	162.28	_GDS(ph)PVTS(ph)PFQNYSSIHSQSR_	GDS(1)PVT(0.025)S(0.975)PFQNYSSIHSQSR	GDS(38.04)PVT(-16)S(16)PFQNY(-51.15)S(-54.41)S(-74.52)IHS(-87.43)QS(-101.91)R	3	3	785.32106	0.32144	132666	5040	132662	5842	0.488971	0.484881	0.423564	0.50635	-0.310716897	-0.314364833	-0.373080959	-0.295549186	-0.323427969	0.03408987	TRUE	TRUE	TRUE
10078	3042	IPI00791509;IPI00169345;IPI00790478;IPI00789363;IPI00792059	IPI00791509	A8K1Z3;Q8NHV4;Q05CT8	ENSG00000139350;ENSG00000139350	S418	1	SLGDMFSPIRDDA		2.88E-66	37.9	187	_SSLGDMFS(ph)PIRDDAVVNK_	SSLGDMFS(1)PIRDDAVVNK	S(-68.43)S(-70.58)LGDMFS(68.43)PIRDDAVVNK	8	3	677.64661	-0.18656	390363	11059	390364	11069	0.5242	0.443748	0.41448	0.49043	-0.280502983	-0.352863591	-0.382496421	-0.309422972	-0.331321492	0.045258522	TRUE	TRUE	TRUE
7779	2418	IPI00033907	IPI00033907	Q9H1A4	ENSG00000153107	S317	2	GDSPVTSPFQNYS		1.60E-60	43.77	162.28	_GDSPVT(ph)S(ph)PFQNYSSIHSQSR_	GDS(0.139)PVT(0.866)S(0.995)PFQNYSSIHSQSR	GDS(-8.08)PVT(8.08)S(22.66)PFQNY(-36.32)S(-47.66)S(-47.66)IHS(-52.53)QS(-52.53)R	7	4	589.24261	-0.46636	132661	5599	132662	5842	0.488971	0.492027	0.423564	0.50635	-0.310716897	-0.308011065	-0.373080959	-0.295549186	-0.321839527	0.034793705	TRUE	TRUE	TRUE
11787	3416	IPI00847637;IPI00217264;IPI00786887;IPI00386897	IPI00847637	Q8IWC1-1;Q8IWC1;A6NHR4;Q8IWC1-3;A6NCZ7;Q8IWC1-2;Q9HA16	ENSG00000129680;ENSG00000129680;ENSG00000129680	S457	2	KTSLEASMEASPK	Plk1;D/E/N-X-pS/pT;pS/pT-F/L/I/Y/W/V/M	8.73E-37	53.3	210	_TSLEAS(ph)MEAS(ph)PK_	TSLEAS(1)MEAS(1)PK	T(-77.75)S(-80.5)LEAS(77.75)MEAS(135.04)PK	6	2	705.76662	-0.16216	433877	4308	433890	3067	5.2264	14.376	12.424	6.825221	0.718202645	1.157638064	1.094261443	0.834116718	0.951054718	0.209029048	TRUE	TRUE	TRUE
13911	3913	IPI00293756	IPI00293756	O95183;Q6FG93	ENSG00000168899	S48	1	DQLLDMSSTFNKT	D/E/N-X-pS/pT	5.66E-33	48.57	197.15	_SDQLLDMS(ph)STFNK_	SDQLLDMS(0.998)S(0.002)TFNK	S(-92.64)DQLLDMS(27.52)S(-27.52)T(-53.21)FNK	8	2	783.3313	0.0094215	336897	7301	336897	7301	6.760504	8.393865	9.488	8.7093	0.829979074	0.92396198	0.977174676	0.93998325	0.917774745	0.062631013	TRUE	TRUE	TRUE
18306	5010	IPI00827535;IPI00455510;IPI00412977	IPI00827535	P06454-1;P06454;Q86YS2;Q8TBK9;P06454-2;Q15200;Q15204;Q53S24;Q7KZ52;Q15202	ENSG00000187514;ENSG00000187514;ENSG00000197744	S9	1	DAAVDTSSEITTK	D/E/N-X-pS/pT	1.45E-239	80.29	309.64	_(ac)SDAAVDTS(ph)SEITTK_	SDAAVDT(0.002)S(0.996)S(0.002)EITTK	S(-90.28)DAAVDT(-27.04)S(27.04)S(-27.04)EIT(-73.59)T(-93.05)K	8	2	773.82964	-0.53015	334815	2665	334672	3086	9.710925	6.6848	7.3249	8.65436	0.9872606	0.825088418	0.8648017	0.937234957	0.903596419	0.072571305	TRUE	TRUE	TRUE
7059	2203	IPI00029822;IPI00293426	IPI00029822	Q9HBD4;P51532;A5D6X0;A7E2E1;Q59FZ6	ENSG00000127616;ENSG00000127616	S1382	1	EVDYSDSLTEKQW	pS/pT-F/L/I/Y/W/V/M	1.66E-07	49.04	164.06	_EVDYSDS(ph)LTEK_	EVDYSDS(1)LTEK	EVDY(-105.55)S(-63.74)DS(39.84)LT(-39.84)EK	7	2	683.27651	0.15157	114752	4694	114761	5149	7.8679	7.918	8.9169	7.2935	0.895858831	0.898615497	0.950213896	0.862935987	0.901906053	0.036054174	TRUE	TRUE	TRUE
10633	3170	IPI00178352;IPI00413958	IPI00178352	Q14315-1;Q14315;Q59H94;Q14315-2	ENSG00000128591;ENSG00000128591	S5	1	__MMNNSGYSDAG	D/E/N-X-pS/pT	4.20E-128	69.32	188.49	_(ac)MMNNS(ph)GYSDAGLGLGDETDEMPSTEK_	MMNNS(0.999)GY(0.001)SDAGLGLGDETDEMPSTEK	MMNNS(31.46)GY(-31.46)S(-51.18)DAGLGLGDET(-166.56)DEMPS(-176.43)T(-179.87)EK	5	3	957.70627	-0.75254	255739	9317	255739	9317	5.3964	6.7928	106.35	6.04595	0.732104134	0.832048828	2.026737494	0.781464551	1.093088752	0.623768481	TRUE	FALSE	TRUE
6988	2201;5812	IPI00742743;IPI00029778;IPI00657704;IPI00657708	IPI00742743;IPI00657708	Q12888-2;Q12888;Q12888-1;A6NNK5;A8KA50	ENSG00000067369;ENSG00000067369;ENSG00000067369	S530;S530	1	TSEYSQSPKMESL		1.92E-50	68.14	211.62	_LMLSTSEYSQS(ph)PK_	LMLSTSEYSQS(1)PK	LMLS(-168.66)T(-143.4)S(-133.97)EY(-128.66)S(-55.05)QS(55.05)PK	11	2	775.84404	-0.078091	222372	6142	222372	6142	0.355912	0.437362	0.622391	0.588841	-0.448657369	-0.359158953	-0.205936696	-0.230001958	-0.310938744	0.113824136	TRUE	TRUE	TRUE
14256	4000	IPI00296365;IPI00868715;IPI00619925	IPI00296365	Q02224-1;Q02224;Q02224-2;A8K2U7;Q02224-3	ENSG00000138778;ENSG00000138778;ENSG00000138778	S611	1	NIKMDLSYSLESI	Plk1;D/E/N-X-pS/pT;pS/pT-F/L/I/Y/W/V/M	2.22E-90	63.81	243.15	_MDLS(ph)YSLESIEDPK_	MDLS(1)YSLESIEDPK	MDLS(50.29)Y(-107.75)S(-50.29)LES(-93.92)IEDPK	4	2	853.86517	0.23201	243992	8829	243982	4896	7.212249	8.457792	8.7684	7.170265	0.858070712	0.927257	0.942920353	0.855535207	0.895945818	0.045660115	TRUE	TRUE	TRUE
8349	2588	IPI00071824;IPI00794761	IPI00071824	Q8WWK9-1;Q8WWK9;Q8WWK9-2	ENSG00000136108;ENSG00000136108	S534	1	EEVKEVSIEDTGV	Plk1;D/E/N-X-pS/pT;pS/pT-F/L/I/Y/W/V/M	1.10E-35	62.76	176.16	_EVS(ph)IEDTGVDVDPEK_	EVS(1)IEDTGVDVDPEK	EVS(69.37)IEDT(-69.37)GVDVDPEK	3	2	856.36913	0.01546	115913	4536	115913	4536	4.624412	12.024675	14.751	6.2028	0.665056519	1.080073347	1.168821463	0.792587778	0.926634777	0.237058058	TRUE	TRUE	TRUE
3685	1178	IPI00014456;IPI00654594	IPI00014456	O43815-1;O43815;Q3B874;O43815-2	ENSG00000115808;ENSG00000115808	S259	1	VDGREKSVIDTST	Plk1;D/E/N-X-pS/pT;pS/pT-F/L/I/Y/W/V/M	2.43E-67	53.84	247.68	_S(ph)VIDTSTIVR_	S(1)VIDTSTIVR	S(113.89)VIDT(-113.89)S(-173.64)T(-151.49)IVR	1	2	585.79194	-0.19812	403864	3974	403864	3974	5.3925	12.473	7.3969	7.039863	0.731790154	1.095970922	0.869049747	0.847564208	0.886093758	0.152351623	TRUE	TRUE	TRUE
21325	5750;6054	IPI00644766;IPI00792065	IPI00644766;IPI00792065	A8K630;Q5JTV8-1;Q5JTV8	ENSG00000143337;ENSG00000143337	S184;S305	1	TRMQNDSILKSEL	Plk1;D/E/N-X-pS/pT;pS/pT-F/L/I/Y/W/V/M	0.000188008	40.95	176.01	_M(ox)QNDS(ph)ILK_	MQNDS(1)ILK	MQNDS(59.23)ILK	5	2	522.72521	-0.13674	258342	2890	258335	4559	7.4127	7.182235	8.903803	6.6923	0.869976424	0.856259611	0.949575543	0.825575401	0.875346745	0.052852815	TRUE	TRUE	TRUE
13825	3883	IPI00292953;IPI00759532;IPI00759780	IPI00292953	Q9P0K7-2;Q9P0K7;Q9P0K7-1;Q9P0K7-3	ENSG00000039560;ENSG00000039560;ENSG00000039560	S320	1	PFKAEISSIRENK	D/E/N-X-pS/pT	0.00538337	34.12	120.67	_AEIS(ph)SIRENK_	AEIS(0.995)S(0.005)IRENK	AEIS(23.32)S(-23.32)IRENK	4	2	613.79247	-0.38595	12125	4066	12127	3401	7.4546	4.342005	23.565	5.9703	0.872424345	0.637690319	1.372267444	0.775996154	0.914594566	0.31996264	TRUE	TRUE	TRUE
21315	5749	IPI00644712	IPI00644712	P12956;Q6FG89;Q6IC76	ENSG00000196419	S6	1	_MSGWESYYKTEG	pS/pT-F/L/I/Y/W/V/M	0.00226519	30.65	143.48	_(ac)SGWES(ph)YYK_	SGWES(1)YYK	S(-71.28)GWES(68.9)Y(-68.9)Y(-93.89)K	5	2	571.21553	-0.07988	350169	6290	350175	6221	7.950541	5.087626	9.474408	7.009563	0.900396682	0.706515178	0.976552083	0.845690943	0.857288722	0.113943283	TRUE	TRUE	TRUE
5151	1631	IPI00021812	IPI00021812	Q09666;Q13727;Q6ZQN2;Q8N274	ENSG00000124942	S4614	1	KGDMDISLPKVEG	Plk1;D/E/N-X-pS/pT;pS/pT-F/L/I/Y/W/V/M	1.66E-07	32.35	164.06	_VKGDMDIS(ph)LPK_	VKGDMDIS(1)LPK	VKGDMDIS(124.22)LPK	8	2	641.80927	-0.66734	455900	4721	455887	7673	7.200932	7.607879	4.595663	9.8535	0.85738871	0.881263597	0.662348174	0.993590521	0.84864775	0.137666428	TRUE	TRUE	TRUE
6825	2163	IPI00029422	IPI00029422	O95235	ENSG00000112984	S528	2	SFIKEHSLQVSPS	Plk1;D/E/N-X-pS/pT;pS/pT-F/L/I/Y/W/V/M	1.18E-24	47.3	195.04	_EHS(ph)LQVS(ph)PSLEK_	EHS(1)LQVS(0.996)PS(0.004)LEK	EHS(90.8)LQVS(24.54)PS(-24.54)LEK	3	2	757.3204	-1.5218	97044	3706	97066	4831	5.969905	6.128775	7.4005	6.38355	0.77596742	0.787373678	0.869261063	0.805062264	0.809416106	0.041653563	TRUE	TRUE	TRUE
13687	3854	IPI00292134;IPI00873475	IPI00292134	P42566;A8MWH5	ENSG00000085832;ENSG00000085832	S485	1	QQHLQDSQQEISS		2.81E-19	35.45	114.2	_AQLEPLQQHLQDS(ph)QQEISSMQMK_	AQLEPLQQHLQDS(0.999)QQEISSMQMK	AQLEPLQQHLQDS(34.01)QQEIS(-34.01)S(-39.55)MQMK	13	3	926.42599	-0.32886	32644	7923	32645	5308	4.0246	7.2599	7.5158	8.3659	0.604722723	0.860930639	0.875975215	0.922512669	0.816035311	0.143293196	TRUE	TRUE	TRUE
3951	1262	IPI00015973;IPI00556351;IPI00788953	IPI00015973	O43491;Q5T4F0;Q6R5J7;Q68DV2;Q59FD8;Q8N4C4	ENSG00000079819;ENSG00000079819;ENSG00000079819	S562	1	IGVMDQSLMKDFP	Plk1;D/E/N-X-pS/pT;pS/pT-F/L/I/Y/W/V/M	1.65E-78	57.22	216.1	_SLDGAPIGVMDQS(ph)LMK_	SLDGAPIGVMDQS(1)LMK	S(-153.4)LDGAPIGVMDQS(153.4)LMK	13	2	871.39866	-0.47481	355849	10072	355850	8112	6.10232	4.439042	12.99327	5.444561	0.785494978	0.647289254	1.113718463	0.735962868	0.820616391	0.20359343	TRUE	TRUE	TRUE
16128	4473	IPI00329338;IPI00001562;IPI00640025;IPI00219338;IPI00790957	IPI00329338	P49585;Q86Y88;Q9Y5K3-1;Q9Y5K3;A8IX00;Q9Y5K3-3;Q9Y5K3-2	ENSG00000161217;ENSG00000102230;ENSG00000102230;ENSG00000102230	S233	1	AKELNVSFINEKK	Plk1;D/E/N-X-pS/pT;pS/pT-F/L/I/Y/W/V/M	0.000535933	53.22	161.82	_ELNVS(ph)FINEK_	ELNVS(1)FINEK	ELNVS(74.04)FINEK	5	2	636.79722	1.2462	101728	6176	101726	6302	5.618398	7.074094	6.435971	6.475418	0.749612501	0.849670826	0.808614079	0.811267808	0.804791303	0.041293383	TRUE	TRUE	TRUE
14880	4171	IPI00384176;IPI00301041;IPI00873041;IPI00023097;IPI00640304;IPI00334894	IPI00384176	Q86U86-1;Q86U86;Q9NUX9;Q86U86-2;A1L381;A4FUJ7;Q1RMD1;Q1RMD2;A1L382;Q86U86-5;Q96MS2;Q86U86-4;Q86U86-3;Q5EBM5;Q9NVM2	ENSG00000163939;ENSG00000163939;ENSG00000163939;ENSG00000163939;ENSG00000163939;ENSG00000163939	S1405	1	AQHPDYSFGELSR	Plk1;D/E/N-X-pS/pT;pS/pT-F/L/I/Y/W/V/M	8.80E-26	55.08	183.16	_AQHPDYS(ph)FGELSR_	AQHPDYS(1)FGELSR	AQHPDY(-75.64)S(75.64)FGELS(-105.51)R	7	2	793.83539	0.082942	32534	8230	32534	8230	6.2978	4.320915	7.812362	7.8144	0.799188865	0.635575723	0.892782359	0.892895638	0.805110646	0.12133932	TRUE	TRUE	TRUE
8603	2659	IPI00101532	IPI00101532	Q53EZ4-1;Q53EZ4	ENSG00000138180	S436	1	TAALNESLVECPK	Plk1;D/E/N-X-pS/pT;pS/pT-F/L/I/Y/W/V/M	6.97E-85	82.15	230.22	_SPTAALNES(ph)LVECPK_	SPTAALNES(1)LVECPK	S(-112.26)PT(-107.65)AALNES(107.65)LVECPK	9	2	848.3866	-0.19986	379361	7878	379378	4573	4.594109	6.607335	15.074667	4.5916	0.662201295	0.820026327	1.178247727	0.661964047	0.830609849	0.243424836	TRUE	TRUE	TRUE
14353	4020	IPI00296909	IPI00296909	Q9UKK3;A0PJ82;Q5QNZ9	ENSG00000102699	S1288	1	EKLLDLSWTESCK	Plk1;D/E/N-X-pS/pT;pS/pT-F/L/I/Y/W/V/M	7.10E-32	45.87	141.14	_LLDLS(ph)WTESCKPTATEPLFK_	LLDLS(1)WTESCKPTATEPLFK	LLDLS(33.5)WT(-33.5)ES(-47.86)CKPT(-70.87)AT(-70.87)EPLFK	5	3	806.05505	0.14464	215807	10488	215808	11330	3.856	5.8653	10.828284	7.6437	0.586137025	0.76829023	1.034559638	0.883303634	0.818072632	0.1892037	TRUE	TRUE	TRUE
202	146	IPI00383500;IPI00000856	IPI00383500	Q96AC1-2;Q96AC1;A8K6S3;Q96AC1-1	ENSG00000073712;ENSG00000073712	S673	1	AKDQNESLDEEMF	Plk1;D/E/N-X-pS/pT;pS/pT-F/L/I/Y/W/V/M	2.67E-146	65.57	274.63	_DQNES(ph)LDEEMFYK_	DQNES(1)LDEEMFYK	DQNES(177.94)LDEEMFY(-177.94)K	5	2	864.32895	-0.74229	76675	6639	76654	8914	5.847062	5.568912	7.374972	6.261416	0.766937699	0.745770355	0.867760376	0.796672559	0.794285247	0.053247463	TRUE	TRUE	TRUE
11267	3285	IPI00186194;IPI00647185;IPI00871460;IPI00477477;IPI00735528	IPI00186194	Q5SW79-1;Q5SW79;Q5SW80;Q5SW79-3;A6H8X9;Q5SW79-2;Q6AZE1;Q9NSN9	ENSG00000143702;ENSG00000143702;ENSG00000143702	S887	1	SLDPDSSMDTTLI	Plk1;D/E/N-X-pS/pT;pS/pT-F/L/I/Y/W/V/M;PBD	1.12E-158	60.69	263.26	_SESLDPDSS(ph)MDTTLILK_	SESLDPDSS(1)MDTTLILK	S(-131.15)ES(-126.58)LDPDS(-47.8)S(47.8)MDT(-47.8)T(-47.8)LILK	9	2	966.4314	0.25464	339915	7647	339908	8016	4.959358	4.074779	16.323	5.932599	0.69542546	0.610104059	1.212799981	0.773244994	0.822893623	0.26834026	TRUE	TRUE	TRUE
15323	4280	IPI00304589;IPI00855787;IPI00847646	IPI00304589	Q9C0C2-1;Q9C0C2;A7E2F8;Q9C0C2-2	ENSG00000149115;ENSG00000149115;ENSG00000149115	S882	1	YSSRDVSLGDWEF	Plk1;D/E/N-X-pS/pT;pS/pT-F/L/I/Y/W/V/M	9.08E-46	66.69	225.17	_DVS(ph)LGDWEFGK_	DVS(1)LGDWEFGK	DVS(225.17)LGDWEFGK	3	2	666.77903	0.5117	83956	8536	83956	8536	4.5075	7.657113	7.3917	5.768441	0.653935735	0.884065056	0.868744332	0.761058455	0.791950895	0.107058828	TRUE	TRUE	TRUE
21441	5785	IPI00646857	IPI00646857	Q5HYI7;Q7Z380	ENSG00000177034	S306	2	AEEENNSFQRLSP	Plk1;D/E/N-X-pS/pT;pS/pT-F/L/I/Y/W/V/M	1.34E-42	46.86	167.35	_LTPAEEENNS(ph)FQRLS(ph)P_	LTPAEEENNS(1)FQRLS(1)P	LT(-64.99)PAEEENNS(64.99)FQRLS(119.64)P	10	2	996.41101	1.6405	235853	4717	235878	4759	4.7636	6.712258	6.7369	6.2762	0.677935287	0.826868641	0.828460101	0.797696775	0.782740201	0.071286739	TRUE	TRUE	TRUE
7774	2418	IPI00033907;IPI00787085;IPI00412514	IPI00033907	Q9H1A4	ENSG00000153107	S372	2	VQRFNISSHNQSP	D/E/N-X-pS/pT	4.30E-07	17.38	153.48	_FNIS(ph)SHNQS(ph)PK_	FNIS(1)SHNQS(1)PK	FNIS(33.43)S(-33.43)HNQS(70.43)PK	4	2	709.77871	-0.72924	124612	3611	124614	3904	6.040255	5.591766	5.687479	5.612786	0.781055274	0.747548989	0.754919806	0.749178484	0.758175638	0.015577255	TRUE	TRUE	TRUE
7776	2418	IPI00033907;IPI00787085;IPI00412514	IPI00033907	Q9H1A4	ENSG00000153107	S377	2	ISSHNQSPKRHSI	D/E/N-X-pS/pT	4.30E-07	17.38	153.48	_FNIS(ph)SHNQS(ph)PK_	FNIS(0.993)S(0.007)HNQS(1)PK	FNIS(21.7)S(-21.7)HNQS(98.83)PK	9	2	709.77871	0.001728	124610	2289	124614	3904	5.633463	6.077009	5.687479	5.612786	0.750775446	0.78368988	0.754919806	0.749178484	0.759640904	0.016214197	TRUE	TRUE	TRUE
11758	3410	IPI00217200;IPI00797729	IPI00217200	Q6ZWJ1-1;Q6ZWJ1;Q6ZWJ1-2;Q08AL9	ENSG00000166263;ENSG00000166263	S6	2	_MNKNTSTVVSPS	D/E/N-X-pS/pT	2.97E-50	72.49	216.1	_NTS(ph)TVVS(ph)PSLLEK_	NT(0.001)S(0.999)TVVS(0.991)PS(0.009)LLEK	NT(-30.28)S(30.28)T(-36.79)VVS(20.54)PS(-20.54)LLEK	3	2	767.84371	-0.14312	278003	5925	278003	5925	4.2838	5.753967	9.812273	4.621531	0.631829187	0.759967367	0.991769623	0.664785871	0.762088012	0.162473801	TRUE	TRUE	TRUE
15948	4419	IPI00411559;IPI00328298	IPI00411559	Q9NTJ3-1;Q9NTJ3;Q9NTJ3-2;A6NLT9;Q58F29;Q6NSG3	ENSG00000113810;ENSG00000113810	S1056	1	NPIEEISVLSPED	Plk1;D/E/N-X-pS/pT;pS/pT-F/L/I/Y/W/V/M	2.68E-16	40.31	94.755	_ISLHPIEDNPIEEIS(ph)VLSPEDLEAIK_	ISLHPIEDNPIEEIS(1)VLSPEDLEAIK	IS(-42.81)LHPIEDNPIEEIS(37.85)VLS(-37.85)PEDLEAIK	15	3	994.16493	-0.58948	181604	11179	181597	11310	6.4594	4.9032	5.9492	5.55128	0.810192179	0.690479608	0.774458569	0.744393133	0.754880872	0.050662749	TRUE	TRUE	TRUE
11759	3410	IPI00217200;IPI00797729	IPI00217200	Q6ZWJ1-1;Q6ZWJ1;Q6ZWJ1-2;Q08AL9	ENSG00000166263;ENSG00000166263	S10	2	NTSTVVSPSLLEK		2.97E-50	72.49	216.1	_NTS(ph)TVVS(ph)PSLLEK_	NT(0.003)S(0.891)T(0.107)VVS(1)PSLLEK	NT(-25.41)S(9.21)T(-9.21)VVS(38.27)PS(-38.27)LLEK	7	2	767.84371	0.089531	278010	5804	278003	5925	4.2838	5.753967	9.812273	4.621531	0.631829187	0.759967367	0.991769623	0.664785871	0.762088012	0.162473801	TRUE	TRUE	TRUE
1530	511	IPI00006079;IPI00413671;IPI00413672;IPI00787000;IPI00413673	IPI00006079	Q9NYF8-1;Q9NYF8;A2RU75;Q6DCA8;Q9NYF8-2;Q9NYF8-3;Q9NYF8-4	ENSG00000029363;ENSG00000029363;ENSG00000029363;ENSG00000029363	S198	1	EHDPSESIDEFNK	pS/pT-F/L/I/Y/W/V/M	2.22E-180	80.41	276.26	_DTFEHDPSES(ph)IDEFNK_	DTFEHDPSES(1)IDEFNK	DT(-66.28)FEHDPS(-44.17)ES(44.17)IDEFNK	10	3	663.92984	0.28145	81287	7782	81267	3406	5.88823	5.2017	5.156423	5.274	0.769984766	0.716145301	0.712348537	0.722140125	0.730154682	0.026857589	TRUE	TRUE	TRUE
12377	3589	IPI00219868;IPI00219870;IPI00182540;IPI00182469;IPI00848265;IPI00219873;IPI00845519;IPI00419482;IPI00219869;IPI00219872	IPI00219868	O60716-3;O60716;Q6DHZ7;O60716-5;A8K939;O60716-1;O60716-2;Q68DU0;O60716-7;O60716-8;O60716-4;O60716-6	ENSG00000198561;ENSG00000198561;ENSG00000198561;ENSG00000198561;ENSG00000198561;ENSG00000198561;ENSG00000198561;ENSG00000198561;ENSG00000198561	S4	1	___MDDSEVESTA	D/E/N-X-pS/pT	9.51E-113	80.09	235.2	_(ac)MDDS(ph)EVESTASILASVK_	MDDS(1)EVESTASILASVK	MDDS(87.25)EVES(-87.25)T(-98.35)AS(-129.54)ILAS(-196.04)VK	4	2	952.41575	0.41099	243280	11441	243280	11441	4.974424	4.897645	7.248867	5.907104	0.6967428	0.689987303	0.860270132	0.771374617	0.754593713	0.079519014	TRUE	TRUE	TRUE
18236	4989	IPI00412243	IPI00412243	A8K5C2;Q6P9B6;Q8IZ64;Q9HCG3;Q9NTE8	ENSG00000140950	S425	1	LAKGNKSILDADP	Plk1;D/E/N-X-pS/pT;pS/pT-F/L/I/Y/W/V/M	1.28E-130	69.02	224.73	_S(ph)ILDADPEAQALLEISGHSR_	S(1)ILDADPEAQALLEISGHSR	S(210.8)ILDADPEAQALLEIS(-210.8)GHS(-215.72)R	1	3	734.68612	-0.59352	352463	8910	352463	8910	4.037618	5.588317	8.730391	5.441084	0.606125228	0.747281034	0.941033694	0.735685431	0.757531347	0.138057038	TRUE	TRUE	TRUE
10476	3150;6203	IPI00177498;IPI00853229;IPI00853623;IPI00853476;IPI00553043;IPI00853384;IPI00853044;IPI00554434	IPI00177498;IPI00853229	Q9UPQ0-3;Q9UPQ0;Q9UPQ0-6;Q9UPQ0-8;Q9UPQ0-9;Q9UPQ0-1;Q9UPQ0-4;Q6N054;Q9UPQ0-2;Q9UPQ0-5	ENSG00000064042;ENSG00000064042;ENSG00000064042;ENSG00000064042;ENSG00000064042;ENSG00000064042;ENSG00000064042;ENSG00000064042	S1060;S362	2	ASVLDTSMSAGSG	Plk1;D/E/N-X-pS/pT;pS/pT-F/L/I/Y/W/V/M	2.60E-218	100.58	308.15	_ASVLDTS(ph)MSAGSGS(ph)PSK_	ASVLDTS(0.999)MS(0.001)AGSGS(0.987)PS(0.013)K	AS(-123.84)VLDT(-40.33)S(31.88)MS(-31.88)AGS(-44.13)GS(18.82)PS(-18.82)K	7	2	871.34121	-0.55818	43872	2930	43913	4732	5.233001	4.681785	8.733727	4.76692	0.718750818	0.670411466	0.941199613	0.678237864	0.75214994	0.127801217	TRUE	TRUE	TRUE
5157	1631	IPI00021812	IPI00021812	Q09666;Q13727;Q6ZQN2;Q8N274	ENSG00000124942	S2138	1	KGDVDVSLPKLEG	Plk1;D/E/N-X-pS/pT;pS/pT-F/L/I/Y/W/V/M	8.66E-12	32.73	164.06	_VKGDVDVS(ph)LPK_	VKGDVDVS(1)LPK	VKGDVDVS(150.24)LPK	8	2	618.81541	-0.43439	455969	3438	455962	5911	5.052623	7.4314	8.3568	3.3679	0.703516895	0.871070638	0.922040008	0.527359188	0.755996682	0.178737828	TRUE	TRUE	TRUE
21873	5863	IPI00742682	IPI00742682	P12270;A0PJC9;Q15624;Q504U6;Q58F23;Q5SWY0;Q99968;Q9UE33	ENSG00000047410	S1185	1	QGPLNVSLSEEGK	Plk1;D/E/N-X-pS/pT;pS/pT-F/L/I/Y/W/V/M	4.99E-56	68.96	192.34	_EGVQGPLNVS(ph)LSEEGK_	EGVQGPLNVS(1)LSEEGK	EGVQGPLNVS(57.53)LS(-57.53)EEGK	10	3	574.93638	-0.00079079	96834	7495	96828	7589	4.26589	5.567102	6.16087	5.129926	0.630009653	0.745629178	0.789642045	0.7101111	0.718847994	0.067571231	TRUE	TRUE	TRUE
3954	1263	IPI00015980;IPI00552988;IPI00553004	IPI00015980	O75970-2;O75970;A6NLC2;Q4LE30;O75970-1;O75970-3	ENSG00000107186;ENSG00000107186;ENSG00000107186	S488	2	LSPVNASIIKENY	Plk1;D/E/N-X-pS/pT;pS/pT-F/L/I/Y/W/V/M	9.29E-83	92.77	242.05	_DADLS(ph)PVNAS(ph)IIK_	DADLS(1)PVNAS(1)IIK	DADLS(226.26)PVNAS(226.26)IIK	10	2	751.83061	-0.63524	57887	5796	57891	4492	5.491201	4.275608	3.650966	5.887193	0.739667341	0.630997881	0.562407789	0.769908274	0.675745321	0.096264247	TRUE	TRUE	TRUE
17207	4772	IPI00386760;IPI00746642;IPI00003455	IPI00386760	Q9BTX1-1;Q9BTX1;Q9BTX1-2;Q9BTX1-4	ENSG00000058804;ENSG00000058804;ENSG00000058804	S445	2	STPDVVSPFGTPF		6.37E-45	46.29	150.7	_LST(ph)PDVVS(ph)PFGTPFGSSVM(ox)NR_	LS(0.41)T(0.59)PDVVS(1)PFGTPFGSSVMNR	LS(-1.57)T(1.57)PDVVS(51.39)PFGT(-51.39)PFGS(-93.06)S(-86.87)VMNR	8	2	1186.0075	0.11414	234366	10552	234387	11004	0.660053	0.561341	0.608913	0.548789	-0.180421191	-0.250773236	-0.215444754	-0.260594602	-0.226808446	0.036499893	TRUE	TRUE	TRUE
21775	5846	IPI00797851;IPI00852645;IPI00737969	IPI00797851	O94909-1;O94909;A8K0E1;O94909-2	ENSG00000099972;ENSG00000099972	S450	1	TKDRLGSPLAVDE		4.66E-16	40.94	147.66	_DRLGS(ph)PLAVDEALRR_	DRLGS(1)PLAVDEALRR	DRLGS(43.38)PLAVDEALRR	5	3	583.29988	0.32978	77395	5750	77377	9524	0.61297	0.5766	0.679363	0.55858	-0.21256078	-0.239125362	-0.16789811	-0.252914618	-0.218124718	0.037438989	TRUE	TRUE	TRUE
20351	5478	IPI00743813;IPI00480042	IPI00743813	Q8IZT6-1;Q8IZT6;A6NCH7;Q5VYL3;Q8IZT6-2;Q4G1H1;Q5VYL4	ENSG00000066279;ENSG00000066279	S370	1	KILSPDSFIKDNY	pS/pT-F/L/I/Y/W/V/M	1.45E-09	37.91	192.36	_ILSPDS(ph)FIK_	ILSPDS(1)FIK	ILS(-34.17)PDS(34.17)FIK	6	2	550.27539	0.12632	176688	7650	176686	9310	4.757394	4.032128	7.085946	4.64035	0.677369121	0.60553431	0.850397838	0.666550739	0.699963002	0.10515747	TRUE	TRUE	TRUE
12368	3588	IPI00219866;IPI00845348;IPI00029400	IPI00219866	O95218-2;O95218;Q68CX7;Q68DP0;O95218-1	ENSG00000132485;ENSG00000132485;ENSG00000132485	S181	1	EDDADLSKYNLDA	D/E/N-X-pS/pT	4.93E-216	110.11	291.64	_YKLDEDEDEDDADLS(ph)K_	YKLDEDEDEDDADLS(1)K	Y(-255.73)KLDEDEDEDDADLS(255.73)K	15	2	990.38571	0.17354	480332	3163	480327	6291	3.962904	3.930934	8.1476	4.7531	0.598013552	0.594495752	0.9110297	0.676976951	0.695128989	0.14888594	TRUE	TRUE	TRUE
25657	1591	IPI00021248;IPI00556429	IPI00021248	P53350;Q59GD0	ENSG00000166851	T210	1	DGERKKTLCGTPN	pS/pT-F/L/I/Y/W/V/M	3.86E-121	57.37	244.75	_T(ph)LCGTPNYIAPEVLSKK_	T(1)LCGTPNYIAPEVLSKK	T(85.33)LCGT(-85.33)PNY(-136.66)IAPEVLS(-163.55)KK	1	3	657.66008	-0.074145	420973	8798	420932	7418	0.557385	0.389974	0.43867	0.713714	-0.253844723	-0.408964347	-0.357862065	-0.146475784	-0.29178673	0.116406487	FALSE	TRUE	TRUE
20181	5444	IPI00871686;IPI00478227;IPI00024382	IPI00871686	O75122-1;O75122;Q6N029;Q96F87	ENSG00000163539;ENSG00000163539	S1189	1	QNFSFRSQEDMNE		1.76E-20	38.49	119.22	_GVTEAIQNFSFRS(ph)QEDMNEPLK_	GVTEAIQNFSFRS(1)QEDMNEPLK	GVT(-71.52)EAIQNFS(-36.39)FRS(36.39)QEDMNEPLK	13	3	874.06315	-0.49111	158316	7200	158316	7200	9.4358	4.635642	9.2856	2.0273	0.974778727	0.666109889	0.967809971	0.30691802	0.728904152	0.315988244	TRUE	TRUE	TRUE
2986	953	IPI00011635;IPI00853612	IPI00011635	Q9BXK5-1;Q9BXK5;A8K5Y4	ENSG00000099968	S426	1	SLVEELSPASEKK	D/E/N-X-pS/pT	2.02E-41	53.68	199.63	_EESLVEELS(ph)PASEK_	EESLVEELS(1)PASEK	EES(-72.95)LVEELS(72.95)PAS(-83.65)EK	9	2	813.86094	-0.84143	93189	5193	93183	5310	0.464121	0.602196	0.747868	0.546541	-0.333368781	-0.220262134	-0.126175049	-0.262377253	-0.235545804	0.08657331	FALSE	TRUE	TRUE
19133	5212	IPI00456919;IPI00643153;IPI00445401;IPI00179298;IPI00746059;IPI00642197	IPI00456919	Q7Z6Z7-1;Q7Z6Z7;Q7Z6Z7-3;Q7Z6Z7-2;Q5H924;Q5H962;Q8IWJ0	ENSG00000086758;ENSG00000086758;ENSG00000086758;ENSG00000086758;ENSG00000086758	S1368	1	GVVRDLSMSEEDQ	Plk1;D/E/N-X-pS/pT;pS/pT-F/L/I/Y/W/V/M	9.21E-66	69.79	234.34	_DLS(ph)M(ox)SEEDQMMR_	DLS(1)MSEEDQMMR	DLS(98.07)MS(-98.07)EEDQMMR	3	2	784.27735	-0.37842	72166	3292	72165	2956	4.99756	4.7688	3.240714	4.6157	0.698758017	0.678409109	0.510640705	0.664237574	0.638011351	0.086087615	TRUE	TRUE	TRUE
6834	2163	IPI00029422	IPI00029422	O95235	ENSG00000112984	S49	1	CSVVSTSLEDKQQ	pS/pT-F/L/I/Y/W/V/M	3.45E-84	83.53	218.79	_NLLSDCSVVSTS(ph)LEDK_	NLLSDCSVVSTS(1)LEDK	NLLS(-136.73)DCS(-86.2)VVS(-51.44)T(-39.13)S(39.13)LEDK	12	2	923.91064	-1.1202	270231	6552	270231	6552	3.934275	4.514517	4.7699	4.962064	0.594864713	0.654611293	0.678509274	0.695662361	0.65591191	0.04404237	TRUE	TRUE	TRUE
13924	3914	IPI00293845;IPI00375454	IPI00293845	Q5UIP0-1;Q5UIP0;A6NC27;Q5UIP0-2	ENSG00000080345;ENSG00000080345	S1812	1	NDTINDSLIVSET	Plk1;D/E/N-X-pS/pT;pS/pT-F/L/I/Y/W/V/M	1.10E-67	85.99	205.38	_EDNDTINDS(ph)LIVSETK_	EDNDTINDS(1)LIVSETK	EDNDT(-83.65)INDS(72.79)LIVS(-72.79)ET(-104.25)K	9	2	936.90915	-1.2148	90486	5823	90486	5823	5.0361	3.222328	7.172125	3.6808	0.702094345	0.508169745	0.85564785	0.56594222	0.65796354	0.154846934	TRUE	TRUE	TRUE
10004	3030	IPI00168691	IPI00168691	Q8NEM2;A8K7Z9	ENSG00000171241	S5	1	__MADGSLTGGGL	Plk1;D/E/N-X-pS/pT;pS/pT-F/L/I/Y/W/V/M	1.34E-203	82.3	270.15	_(ac)ADGS(ph)LTGGGLEAAAMAPER_	ADGS(1)LTGGGLEAAAMAPER	ADGS(63.58)LT(-63.58)GGGLEAAAMAPER	4	2	948.41388	0.093439	8093	7306	8060	6993	5.93111	4.534842	6.909145	2.5015	0.773135979	0.65656216	0.839424307	0.398200507	0.666830738	0.194385347	TRUE	TRUE	TRUE
1381	466;4162	IPI00005648;IPI00872777;IPI00646058;IPI00300631	IPI00005648;IPI00646058	Q14151;A0PJ47;A8MXT5;A0AV56;Q15424;A8K329;Q68DW3	ENSG00000130254;ENSG00000130254;ENSG00000160633;ENSG00000160633	S287;S288	1	QSSKADSLLAVVK	pS/pT-F/L/I/Y/W/V/M	1.45E-09	72.93	192.36	_ADS(ph)LLAVVK_	ADS(1)LLAVVK	ADS(192.36)LLAVVK	3	2	498.26228	-0.61095	9936	5885	9936	5885	5.377984	4.435366	3.219839	4.177057	0.730619506	0.646929463	0.507834156	0.620870402	0.626563382	0.091962842	TRUE	TRUE	TRUE
10583	3166	IPI00178150;IPI00556059	IPI00178150	O95239-1;O95239;Q59HG1;O95239-2;Q6PKB2	ENSG00000090889;ENSG00000090889	S1001	1	TLLQVASRQKHLP		1.45E-09	52.88	192.36	_LTLLQVAS(ph)R_	LTLLQVAS(1)R	LT(-159.91)LLQVAS(159.91)R	8	2	540.79428	-0.47181	235604	7265	235613	6071	4.3005	3.290112	4.375299	4.6401	0.633518952	0.517210682	0.641007737	0.66652734	0.614566178	0.066423938	TRUE	TRUE	TRUE
28069	3660	IPI00306825;IPI00221178;IPI00399265;IPI00399267;IPI00399266;IPI00399268;IPI00743469	IPI00306825	O43399-1;O43399;Q53GA0;Q6FGS1;O43399-2;Q5J908;Q68E05;Q5JWU6;Q5U0E0;O43398;Q5JWU5;Q5JWU8;A6NG42	ENSG00000101150;ENSG00000101150;ENSG00000101150;ENSG00000101150;ENSG00000101150;ENSG00000101150;ENSG00000101150	T23	1	LLSDSMTDVPVDT		3.26E-172	74.07	254.38	_GLLSDSMT(ph)DVPVDTGVAAR_	GLLSDS(0.001)MT(0.999)DVPVDTGVAAR	GLLS(-39.81)DS(-32.46)MT(32.46)DVPVDT(-59.79)GVAAR	8	3	661.97462	-0.50529	142391	9285	142392	4424	3.758975	5.9129	3.2322	3.5676	0.575069437	0.771800534	0.509498226	0.552376155	0.602186088	0.1162991	TRUE	TRUE	TRUE
1475	495	IPI00005904	IPI00005904	Q9UHI6;Q8IYV2;Q8NEH0;Q8TDR3;Q9H4N4	ENSG00000064703	S672	1	QSKGNKSYLEGSS	Plk1;D/E/N-X-pS/pT;pS/pT-F/L/I/Y/W/V/M	1.54E-73	66.25	242.07	_S(ph)YLEGSSDNQLK_	S(1)YLEGSSDNQLK	S(82.79)Y(-82.79)LEGS(-137.56)S(-137.56)DNQLK	1	2	710.80323	-0.060904	408443	3950	408443	3950	3.785686	3.813785	5.015514	3.586977	0.578144589	0.581356206	0.700315447	0.554728592	0.603636209	0.06553638	TRUE	TRUE	TRUE
21955	5879	IPI00745406;IPI00744648	IPI00745406	O60271-3;O60271;A6NJ20;O60271-1;A6H8U5	ENSG00000008294;ENSG00000008294	S268	1	DELSDVSQGGSKA	D/E/N-X-pS/pT	3.44E-189	86.92	277.85	_AVEQEDELSDVS(ph)QGGSK_	AVEQEDELSDVS(1)QGGSK	AVEQEDELS(-58.89)DVS(58.89)QGGS(-69.64)K	12	2	929.39113	-0.049044	49381	4212	49392	5348	5.3206	3.1483	3.656613	3.29911	0.72596061	0.498076109	0.563078999	0.518396796	0.576378129	0.103351869	TRUE	TRUE	TRUE
21467	5789	IPI00647892;IPI00647106;IPI00184997	IPI00647892	Q15398-2;Q15398;Q15398-1;A8K732;A8MTM6;Q86T11	ENSG00000126787;ENSG00000126787;ENSG00000126787	S777	1	NTASQNSILEEGE	pS/pT-F/L/I/Y/W/V/M	8.85E-135	87.17	259.71	_NTASQNS(ph)ILEEGETK_	NTASQNS(1)ILEEGETK	NT(-123.43)AS(-101.86)QNS(101.86)ILEEGET(-143.4)K	7	2	850.87237	-0.53367	277234	5386	277220	2821	3.788208	4.229672	6.507494	2.74303	0.578433817	0.62630669	0.813413776	0.438230557	0.61409621	0.155002282	TRUE	TRUE	TRUE
12613	3660	IPI00306825;IPI00221178;IPI00399265;IPI00399267;IPI00399266;IPI00399268;IPI00743469	IPI00306825	O43399-1;O43399;Q53GA0;Q6FGS1;O43399-2;Q5J908;Q68E05;Q5JWU6;Q5U0E0;O43398;Q5JWU5;Q5JWU8;A6NG42	ENSG00000101150;ENSG00000101150;ENSG00000101150;ENSG00000101150;ENSG00000101150;ENSG00000101150;ENSG00000101150	S19	1	PNKGLLSDSMTDV		3.26E-172	74.07	254.38	_GLLS(ph)DSM(ox)TDVPVDTGVAAR_	GLLS(0.999)DS(0.001)MTDVPVDTGVAAR	GLLS(30.14)DS(-30.14)MT(-106.59)DVPVDT(-158.13)GVAAR	4	2	1000.4557	-0.66215	142380	5902	142392	4424	4.258944	4.9051	2.238405	3.743741	0.62930193	0.690647866	0.349938667	0.573305796	0.560798565	0.148516979	TRUE	TRUE	TRUE
6992	2201;5812	IPI00742743;IPI00029778;IPI00657704;IPI00657708	IPI00742743;IPI00657708	Q12888-2;Q12888;Q12888-1;A6NNK5;A8KA50	ENSG00000067369;ENSG00000067369;ENSG00000067369	S1004;S1004	1	SPETEASEESLQF	D/E/N-X-pS/pT	3.26E-172	76.03	254.38	_LVSPETEAS(ph)EESLQFNLEK_	LVSPETEAS(1)EESLQFNLEK	LVS(-116.03)PET(-68.02)EAS(46.58)EES(-46.58)LQFNLEK	9	2	1115.5118	-0.38937	239473	6643	239474	7140	12.246644	5.835144	1.538734	4.397265	1.088017093	0.766051578	0.18716355	0.643182639	0.671103715	0.373188751	TRUE	FALSE	TRUE
19540	5289	IPI00464985;IPI00877058;IPI00549242;IPI00792117	IPI00464985	Q8N3P4-1;Q8N3P4;A8K8Q8;Q8N3P4-2	ENSG00000156931;ENSG00000156931;ENSG00000156931	S26	1	EEELNKSFNLEAS	Plk1;D/E/N-X-pS/pT;pS/pT-F/L/I/Y/W/V/M	3.70E-25	57.44	209.75	_S(ph)FNLEASLSK_	S(1)FNLEASLSK	S(162.85)FNLEAS(-162.85)LS(-169.64)K	1	2	588.27084	0.55787	342855	9924	342877	5895	3.777341	3.276384	5.7274	2.788602	0.577186193	0.515394796	0.757957515	0.445386535	0.57398126	0.133948387	TRUE	TRUE	TRUE
20023	5406	IPI00472782;IPI00454969	IPI00472782	A8MSQ1;O94880;A7MCZ3	ENSG00000106443;ENSG00000106443	S302	1	SKSNEDSLILEKS	Plk1;D/E/N-X-pS/pT;pS/pT-F/L/I/Y/W/V/M	5.06E-06	42.48	175.85	_SNEDS(ph)LILEK_	SNEDS(1)LILEK	S(-101.33)NEDS(101.33)LILEK	5	2	614.27886	1.712	369086	6667	369090	3795	2.51072	4.967135	6.679323	2.758679	0.399798282	0.696105964	0.824732446	0.440701169	0.590334465	0.203980541	TRUE	TRUE	TRUE
7111	2213	IPI00030131;IPI00791301;IPI00873716;IPI00181409;IPI00795693;IPI00795286	IPI00030131	P42167-1;P42167;Q59G12;P42167-2;Q9P1N8	ENSG00000120802;ENSG00000120802;ENSG00000120802;ENSG00000120802	S378	1	GRPLELSDFRMEE	D/E/N-X-pS/pT	0.0116802	21.6	78.538	_GAAGRPLELS(ph)DFR_	GAAGRPLELS(1)DFR	GAAGRPLELS(28.92)DFR	10	2	734.85085	0.062358	129303	5924	129298	5883	3.3085	3.21251	3.3473	3.782737	0.519631139	0.506844488	0.524694638	0.577806147	0.532244103	0.031289623	TRUE	TRUE	TRUE
22871	6089	IPI00795475;IPI00479344	IPI00795475	Q6PGQ7;A8K631	ENSG00000136122	S172	1	KDVIVPSPWTDHE		0.000507038	24.46	88.185	_DVIVPS(ph)PWTDHEGK_	DVIVPS(0.97)PWT(0.03)DHEGK	DVIVPS(15.12)PWT(-15.12)DHEGK	6	3	553.91866	0.13851	83069	6758	83069	6758	0.73592	0.55891	0.40621	0.548537	-0.133169394	-0.25265812	-0.391249389	-0.260794073	-0.259467744	0.105460586	FALSE	TRUE	TRUE
21183	5714	IPI00642259;IPI00142768	IPI00642259	Q5TBT2;Q8WXK8;Q5TF24	ENSG00000151914;ENSG00000151914	S2551	1	SLKFDDSGSWRGR	D/E/N-X-pS/pT	0.000188008	46.9	176.01	_FDDS(ph)GSWR_	FDDS(1)GSWR	FDDS(75.06)GS(-75.06)WR	4	2	525.18985	-0.30084	118186	5383	118189	3390	2.548807	3.44163	3.937591	4.601	0.406336951	0.536764179	0.595230604	0.662852233	0.550295992	0.108927104	TRUE	TRUE	TRUE
4213	1371;6028	IPI00017763;IPI00798071;IPI00788840;IPI00790016;IPI00789437	IPI00017763;IPI00789437	Q99733;A8MZ22;A8MXH2	ENSG00000205531;ENSG00000205531	S5;S5	1	__MADHSFSDGVP	Plk1;D/E/N-X-pS/pT;pS/pT-F/L/I/Y/W/V/M	0	86.64	340.37	_(ac)ADHS(ph)FSDGVPSDSVEAAK_	ADHS(1)FSDGVPSDSVEAAK	ADHS(74.61)FS(-74.61)DGVPS(-137.5)DS(-146.8)VEAAK	4	2	970.89912	-0.070236	8299	4714	8302	5930	1.949726	4.177823	7.738092	4.575717	0.289973583	0.620950036	0.888633889	0.660459156	0.615004166	0.246724958	TRUE	TRUE	TRUE
2289	731	IPI00008918;IPI00796705;IPI00220465;IPI00796222;IPI00220466	IPI00008918	Q9UHB6-1;Q9UHB6;Q53GG0;Q59FE8;Q9UHB6-2;Q9UHB6-3	ENSG00000050405;ENSG00000050405;ENSG00000050405;ENSG00000050405	S741	1	EVVKELSVEEQIK	Plk1;D/E/N-X-pS/pT;pS/pT-F/L/I/Y/W/V/M	0.0133263	23.81	117.35	_ELS(ph)VEEQIK_	ELS(1)VEEQIK	ELS(69.55)VEEQIK	3	2	577.77067	-0.71267	103123	3413	103107	3338	3.8057	3.050513	2.894926	3.8011	0.58043455	0.48437288	0.461637467	0.579909295	0.526588548	0.062565431	TRUE	TRUE	TRUE
24806	727	IPI00008868	IPI00008868	P46821;A2BDK5;A2BDK6;A5D6X1;A5D8X6;Q05BW8;Q32NB7;Q4VBY4;Q5H9P1;Q6PJD3;Q86X89	ENSG00000131711	T1932	1	IGKTTKTPEDGDY		8.37E-115	88.72	258.06	_T(ph)PEDGDYSYEIIEK_	T(1)PEDGDYSYEIIEK	T(159.81)PEDGDY(-202.66)S(-159.81)Y(-217.81)EIIEK	1	2	869.8584	0.37972	427236	4683	427225	5723	0.665409	0.589035	0.604963	0.707874	-0.176911329	-0.229858899	-0.218271186	-0.150044039	-0.193771363	0.036963456	TRUE	TRUE	TRUE
1694	550	IPI00006442	IPI00006442	P38432	ENSG00000121058	S301	2	AIKLGFSLTPSKG	pS/pT-F/L/I/Y/W/V/M	0.0288227	51.08	130.93	_LGFS(ph)LT(ph)PSK_	LGFS(1)LT(0.999)PS(0.001)K	LGFS(77.64)LT(30.11)PS(-30.11)K	4	2	555.23762	-0.1469	208591	6369	208609	7199	3.279546	3.155503	3.889008	3.035449	0.515813727	0.499068597	0.589838837	0.48222294	0.521736025	0.047427709	TRUE	TRUE	TRUE
5206	1631	IPI00021812;IPI00555610	IPI00021812	Q09666;Q13727;Q6ZQN2;Q8N274	ENSG00000124942	S1170	1	IEAPDVSLEGPEG	Plk1;D/E/N-X-pS/pT;pS/pT-F/L/I/Y/W/V/M	1.59E-121	82.05	246.74	_VDIEAPDVS(ph)LEGPEGK_	VDIEAPDVS(1)LEGPEGK	VDIEAPDVS(246.74)LEGPEGK	9	2	867.89532	-0.26539	447337	5523	447337	5523	3.455687	4.84004	3.0653	2.694917	0.538534399	0.684848951	0.486472985	0.430545394	0.535100432	0.109137216	TRUE	TRUE	TRUE
14298	4007	IPI00296594	IPI00296594	Q8N488	ENSG00000163602	S227	1	SAVNDESF_____	Plk1;D/E/N-X-pS/pT;pS/pT-F/L/I/Y/W/V/M	1.42E-19	51.8	178.44	_GDMSAVNDES(ph)F_	GDMSAVNDES(1)F	GDMS(-128.44)AVNDES(128.44)F	10	2	626.2154	0.22529	132228	4170	132228	4170	3.6942	2.950117	3.03301	3.6094	0.567520404	0.46983924	0.481873842	0.557435014	0.519167125	0.050419904	TRUE	TRUE	TRUE
22384	5953	IPI00783017;IPI00654559	IPI00783017	O60315;A0JP08;Q53TD9;Q60F94	ENSG00000169554	S824	2	SRSNTPSPLNLSS		3.34E-23	47.11	152.84	_SNT(ph)PS(ph)PLNLSSTSSK_	S(0.116)NT(0.884)PS(1)PLNLSSTSSK	S(-8.83)NT(8.83)PS(74.25)PLNLS(-91.08)S(-92.01)T(-92.91)S(-93.79)S(-94.64)K	5	2	840.34989	-0.13511	371143	4389	371144	6191	0.66253	0.60669	0.671204	0.701403	-0.178794452	-0.217033163	-0.173145464	-0.154032381	-0.180751365	0.026406768	TRUE	TRUE	TRUE
4261	1393	IPI00018111	IPI00018111	Q15545	ENSG00000178913	S200	2	NQGLDISSPGMSG	D/E/N-X-pS/pT	9.44E-14	48.81	121.73	_EAENQGLDIS(ph)S(ph)PGM(ox)SGHR_	EAENQGLDIS(1)S(1)PGMSGHR	EAENQGLDIS(61.57)S(48.96)PGMS(-48.96)GHR	10	3	687.59753	-0.23373	87297	2987	87282	4277	3.500548	2.6109	3.419043	2.8691	0.544136037	0.416790238	0.533904563	0.457745685	0.488144131	0.06122242	TRUE	TRUE	TRUE
23056	6146	IPI00829741	IPI00829741	Q86XL3-1;Q86XL3	ENSG00000176915	S647	1	LDEDDMSLEEIKN	Plk1;D/E/N-X-pS/pT;pS/pT-F/L/I/Y/W/V/M	8.17E-123	78.34	258.59	_AFLDEDDMS(ph)LEEIK_	AFLDEDDMS(1)LEEIK	AFLDEDDMS(243.15)LEEIK	9	2	867.86263	-0.61785	14735	7602	14732	7964	2.8567	3.0589	3.2933	3.1734	0.455864635	0.485565279	0.517631294	0.501524817	0.490146506	0.026338273	TRUE	TRUE	TRUE
3335	1067	IPI00013184;IPI00440719	IPI00013184	P41227;A6NM98;Q6P4J0	ENSG00000102030;ENSG00000102030	S213	1	GDSKDLSEVSETT	D/E/N-X-pS/pT	7.09E-166	91.13	275.11	_DLS(ph)EVSETTESTDVK_	DLS(1)EVSETTESTDVK	DLS(96.08)EVS(-96.08)ET(-119.98)T(-152.92)ES(-191.2)T(-207.73)DVK	3	2	860.36404	0.30591	71968	3561	71972	2756	5.852976	2.3737	2.1131	3.3687	0.767376743	0.37542583	0.32492005	0.527462337	0.49879624	0.198670933	TRUE	TRUE	TRUE
2985	953	IPI00011635;IPI00853612	IPI00011635	Q9BXK5-1;Q9BXK5;A8K5Y4	ENSG00000099968	S420	1	INAREESLVEELS	Plk1;D/E/N-X-pS/pT;pS/pT-F/L/I/Y/W/V/M	2.02E-41	53.68	199.63	_EINAREES(ph)LVEELSPASEK_	EINAREES(1)LVEELSPASEK	EINAREES(105.33)LVEELS(-105.33)PAS(-119.89)EK	8	2	1105.5148	0.29313	98024	9596	93183	5310	2.891306	3.004986	3.878985	2.695035	0.461094057	0.477842453	0.5887181	0.43056441	0.489554755	0.068945435	TRUE	TRUE	TRUE
2748	879	IPI00010586;IPI00871307	IPI00010586	P82094;Q17R87;Q59GK0;Q6PII6	ENSG00000144747;ENSG00000144747	S217	2	SNTSTQSLTAETK	pS/pT-F/L/I/Y/W/V/M	3.80E-193	65.67	267.21	_TTMESISNTST(ph)QS(ph)LTAETK_	TTMESISNT(0.001)S(0.365)T(0.634)QS(1)LTAETK	T(-82.74)T(-85.38)MES(-72.53)IS(-50.56)NT(-26.42)S(-2.4)T(2.4)QS(36.84)LT(-36.84)AET(-79.98)K	13	2	1095.4497	0.18396	437264	3149	437268	4509	1.9207	4.112289	4.6003	3.7229	0.283459536	0.614083628	0.662786154	0.570881371	0.532802672	0.170415459	TRUE	TRUE	TRUE
12614	3660	IPI00306825;IPI00221178;IPI00399265;IPI00399267;IPI00399266;IPI00399268;IPI00743469	IPI00306825	O43399-1;O43399;Q53GA0;Q6FGS1;O43399-2;Q5J908;Q68E05;Q5JWU6;Q5U0E0;O43398;Q5JWU5;Q5JWU8;A6NG42	ENSG00000101150;ENSG00000101150;ENSG00000101150;ENSG00000101150;ENSG00000101150;ENSG00000101150;ENSG00000101150	S21	1	KGLLSDSMTDVPV	pS/pT-F/L/I/Y/W/V/M	3.26E-172	74.07	254.38	_GLLSDS(ph)MTDVPVDTGVAAR_	GLLSDS(1)MTDVPVDTGVAAR	GLLS(-50.25)DS(38.14)MT(-38.14)DVPVDT(-126.35)GVAAR	6	2	992.45829	-0.30258	142421	7731	142392	4424	3.976083	4.267994	2.764731	2.07634	0.599455442	0.6302238	0.441652882	0.317298471	0.497157649	0.145603963	TRUE	TRUE	TRUE
16922	4687	IPI00383439	IPI00383439	Q8IW35;Q9H5T9	ENSG00000182504	S308	1	RQLMNQSQNEELS	D/E/N-X-pS/pT	1.43E-13	44.54	115.68	_QLMNQS(ph)QNEELSPLVPVETR_	QLMNQS(1)QNEELSPLVPVETR	QLMNQS(59.84)QNEELS(-59.84)PLVPVET(-99.03)R	6	3	798.04532	-1.0442	297677	7226	297670	6999	2.409436	3.427754	3.35021	2.755843	0.381915395	0.535009646	0.525072031	0.440254472	0.470562886	0.072804783	TRUE	TRUE	TRUE
13852	3883	IPI00292953;IPI00759532;IPI00759780	IPI00292953	Q9P0K7-2;Q9P0K7;Q9P0K7-1;Q9P0K7-3	ENSG00000039560;ENSG00000039560;ENSG00000039560	S422	1	PSVLIHSLGKSTT	pS/pT-F/L/I/Y/W/V/M	6.31E-13	38.27	166.7	_SSPSVLIHS(ph)LGK_	SSPSVLIHS(1)LGK	S(-151.39)S(-152.66)PS(-128.23)VLIHS(128.23)LGK	9	2	652.83414	-0.42106	392404	4075	392404	4075	2.812287	2.883092	2.637635	3.320145	0.449059639	0.459858501	0.421214697	0.521157051	0.462822472	0.042159739	TRUE	TRUE	TRUE
20946	5652;5667	IPI00604647;IPI00219800;IPI00219802;IPI00219799;IPI00006752;IPI00639883;IPI00749135	IPI00604647;IPI00639883	Q53TX8;O95819-3;O95819;O95819-5;O95819-2;O95819-1;O95819-4;Q53TW0;Q5MD60	ENSG00000071054;ENSG00000071054;ENSG00000071054;ENSG00000071054;ENSG00000071054;ENSG00000071054;ENSG00000071054	S886;S724	1	ASSLNLSNGETES	D/E/N-X-pS/pT	1.10E-67	60.96	205.38	_AASSLNLS(ph)NGETESVK_	AASSLNLS(1)NGETESVK	AAS(-104.25)S(-104.25)LNLS(72.79)NGET(-72.79)ES(-113.98)VK	8	2	843.88274	-0.19468	5886	5989	5888	5903	2.342163	2.509338	4.2654	3.441943	0.369617116	0.399559163	0.629959765	0.536803674	0.483984929	0.121526649	TRUE	TRUE	TRUE
19312	5245	IPI00455500;IPI00868848;IPI00166528	IPI00455500	Q6R327-1;Q6R327;Q6R327-2;Q6R327-3	ENSG00000164327;ENSG00000164327;ENSG00000164327	S1370	2	ITMKANSFESRLT	pS/pT-F/L/I/Y/W/V/M	0.00633152	11.77	94.812	_ANS(ph)FESRLT(ph)PSR_	ANS(1)FESRLT(0.668)PS(0.332)R	ANS(38.03)FES(-38.03)RLT(3.03)PS(-3.03)R	3	2	762.81582	-0.54598	29277	5191	29281	5091	3.1373	2.54019	2.4414	3.532845	0.496556049	0.404866202	0.38763894	0.548124584	0.459296444	0.076105553	TRUE	TRUE	TRUE
22704	6009	IPI00787162;IPI00853540;IPI00853587;IPI00852739;IPI00414872;IPI00375638	IPI00787162	A6PVG2;Q5U5P3;Q7Z2L2;A6PVG1;Q7Z731;Q7Z5G5;O75170;A6PVG3	ENSG00000100239;ENSG00000100239;ENSG00000100239;ENSG00000100239;ENSG00000100239	S278	1	TEGLVDSFSQGLE	pS/pT-F/L/I/Y/W/V/M	4.99E-56	66.75	192.34	_RVGTEGLVDS(ph)FSQGLER_	RVGTEGLVDS(1)FSQGLER	RVGT(-75.2)EGLVDS(55.46)FS(-55.46)QGLER	10	2	965.45694	-1.1584	327184	6517	453800	9561	3.054487	2.943706	2.706818	2.67328	0.484938281	0.468894433	0.432459056	0.427044449	0.453334055	0.028094255	TRUE	TRUE	TRUE
8043	2492	IPI00059242	IPI00059242	Q96A49;Q53GS5;Q68CP1	ENSG00000169895	S313	1	AVLEEDSADWEKE	D/E/N-X-pS/pT	0	94.39	356.69	_KQEETAVLEEDS(ph)ADWEK_	KQEETAVLEEDS(1)ADWEK	KQEET(-166.71)AVLEEDS(166.71)ADWEK	12	2	1043.9463	-1.194	194770	4403	194765	7885	2.968136	2.472555	2.446641	3.5081	0.472483796	0.393145961	0.388570249	0.545071965	0.449817993	0.074274408	TRUE	TRUE	TRUE
21954	5879	IPI00745406;IPI00744648	IPI00745406	O60271-3;O60271;A6NJ20;O60271-1;A6H8U5	ENSG00000008294;ENSG00000008294	S265	1	EQEDELSDVSQGG	D/E/N-X-pS/pT	3.44E-189	86.92	277.85	_AVEQEDELS(ph)DVSQGGSK_	AVEQEDELS(1)DVSQGGSK	AVEQEDELS(92.1)DVS(-92.1)QGGS(-176.61)K	9	2	929.39113	0.33877	49390	5566	49392	5348	2.520144	2.245163	2.860747	3.29911	0.401425357	0.351247876	0.456479451	0.518396796	0.43188737	0.071924297	TRUE	TRUE	TRUE
12172	3515	IPI00028493;IPI00218883;IPI00218881;IPI00218882	IPI00028493	P49815-1;P49815;A7E2E2;P49815-4;P49815-2;Q4LE71;P49815-3	ENSG00000103197;ENSG00000103197;ENSG00000103197;ENSG00000103197	S1346	1	SSQEEKSLHAEEL	Plk1;D/E/N-X-pS/pT;pS/pT-F/L/I/Y/W/V/M	5.06E-06	37.48	175.85	_S(ph)LHAEELVGR_	S(1)LHAEELVGR	S(72.09)LHAEELVGR	1	3	397.52369	0.75589	357904	3304	357901	3188	3.5281	2.530328	2.312	2.6271	0.547540886	0.403176821	0.36398783	0.419476604	0.433545535	0.079484607	TRUE	TRUE	TRUE
13854	3883	IPI00292953;IPI00759532;IPI00759780	IPI00292953	Q9P0K7-2;Q9P0K7;Q9P0K7-1;Q9P0K7-3	ENSG00000039560;ENSG00000039560;ENSG00000039560	S361	1	LQAKVASLTLHNK	pS/pT-F/L/I/Y/W/V/M	0.000518506	56.01	175.85	_VAS(ph)LTLHNK_	VAS(1)LTLHNK	VAS(53.02)LT(-53.02)LHNK	3	2	531.77081	1.2088	445603	2486	445605	2291	3.368096	2.166286	2.349565	2.9335	0.527384462	0.335715793	0.370987464	0.467386093	0.425368453	0.08787802	TRUE	TRUE	TRUE
3336	1067	IPI00013184;IPI00440719	IPI00013184	P41227;A6NM98;Q6P4J0	ENSG00000102030;ENSG00000102030	S216	1	KDLSEVSETTEST	D/E/N-X-pS/pT	7.09E-166	91.13	275.11	_DLSEVS(ph)ETTESTDVK_	DLSEVS(1)ETTESTDVK	DLS(-93.26)EVS(55.67)ET(-55.67)T(-81.12)ES(-127.37)T(-137.96)DVK	6	2	860.36404	0.14245	71969	2831	71972	2756	3.1033	2.3737	2.0874	3.3687	0.491823761	0.37542583	0.319605679	0.527462337	0.428579402	0.097430759	TRUE	TRUE	TRUE
9637	2926	IPI00164610	IPI00164610	Q86TI0;A0JNU9;Q6PJJ8;Q7Z6H2;Q8NC59	ENSG00000065882	S558	1	ALPISESSFKLLG		0.00444914	23.18	100.32	_EALPISES(ph)SFK_	EALPIS(0.099)ES(0.888)S(0.013)FK	EALPIS(-9.52)ES(9.52)S(-18.46)FK	8	2	644.29705	-0.79068	88164	6688	88165	6858	2.6368	2.3317	2.6198	2.8171	0.42107719	0.367672673	0.418268138	0.449802264	0.414205066	0.034137754	TRUE	TRUE	TRUE
7010	2201;5812	IPI00742743;IPI00029778;IPI00657704;IPI00657708	IPI00742743;IPI00657708	Q12888-2;Q12888;Q12888-1;A6NNK5;A8KA50	ENSG00000067369;ENSG00000067369;ENSG00000067369	S839;S839	2	QDSSQPSLPLVRA	pS/pT-F/L/I/Y/W/V/M	2.66E-60	49.6	158.5	_SGTAETEPVEQDSS(ph)QPS(ph)LPLVR_	SGTAETEPVEQDS(0.079)S(0.921)QPS(1)LPLVR	S(-76.08)GT(-76.93)AET(-81.09)EPVEQDS(-10.65)S(10.65)QPS(77.13)LPLVR	17	3	829.69445	-0.95732	349446	6658	349479	5394	3.9589	5.697583	1.5249	2.788029	0.597574532	0.755690661	0.183241364	0.445297287	0.495450961	0.243682955	TRUE	TRUE	TRUE
14938	4188	IPI00301421;IPI00339382;IPI00479595	IPI00301421	Q86WB0-1;Q86WB0;A6NH66;Q86WB0-2;A4D1L4;Q86WB0-3	ENSG00000091732;ENSG00000091732;ENSG00000091732	S62	1	SQSVNGSPQAEQP	D/E/N-X-pS/pT	1.07E-95	53.86	173.43	_DTSATSQSVNGS(ph)PQAEQPSLESTSK_	DTSATSQSVNGS(1)PQAEQPSLESTSK	DT(-87.85)S(-87.85)AT(-87.85)S(-87.85)QS(-80.3)VNGS(80.3)PQAEQPS(-95.11)LES(-126.44)T(-126.44)S(-126.44)K	12	2	1308.5691	-0.72563	81750	3454	81762	3947	0.592706	0.604867	0.801858	0.597099	-0.227160676	-0.218340109	-0.095902534	-0.223953656	-0.191339244	0.063728819	FALSE	TRUE	TRUE
18473	5041	IPI00414093;IPI00018026;IPI00844593;IPI00844527	IPI00414093	Q9NW68-1;Q9NW68;Q9NW68-3;Q9NW68-4;Q9NW68-6	ENSG00000160058;ENSG00000160058;ENSG00000160058;ENSG00000160058	S392	1	GSSTDISEDWEKD	D/E/N-X-pS/pT	2.78E-45	62.43	211.62	_GSSTDIS(ph)EDWEK_	GSSTDIS(1)EDWEK	GS(-83.65)S(-73.16)T(-62.18)DIS(62.18)EDWEK	7	2	717.27704	-1.0147	154563	4808	190639	5760	2.0065	3.776392	3.5746	2.0489	0.302439164	0.577077069	0.553227451	0.311520762	0.436066112	0.149419515	TRUE	TRUE	TRUE
336	182	IPI00001654;IPI00006213;IPI00795923;IPI00872566	IPI00001654	Q15154-3;Q15154;Q15154-1;Q15154-2;A2RUU9;Q9P1R8	ENSG00000078674;ENSG00000078674;ENSG00000078674;ENSG00000078674	S1030	1	RWVSELSYVEEKE	Plk1;D/E/N-X-pS/pT;pS/pT-F/L/I/Y/W/V/M	9.08E-46	46.5	225.17	_WVSELS(ph)YVEEK_	WVSELS(1)YVEEK	WVS(-74.94)ELS(74.94)Y(-87.63)VEEK	6	2	724.82089	-0.32493	476340	4735	476340	4735	2.421144	1.969796	2.93956	2.7793	0.38402062	0.294421251	0.468282329	0.443935427	0.397664907	0.077401982	TRUE	TRUE	TRUE
28665	4020	IPI00296909	IPI00296909	Q9UKK3;A0PJ82;Q5QNZ9	ENSG00000102699	T768	1	NENLQDTVEKICI	pS/pT-F/L/I/Y/W/V/M	8.73E-37	56.88	210	_ALNENLQDT(ph)VEK_	ALNENLQDT(1)VEK	ALNENLQDT(195.04)VEK	9	2	727.33215	-0.38056	24697	2600	24691	5081	2.991262	1.714114	2.649	3.1295	0.475854454	0.234039702	0.423081958	0.495474956	0.407112768	0.119363027	TRUE	TRUE	TRUE
14074	3948	IPI00294744	IPI00294744	O95453	ENSG00000140694	S557	1	HYYRNNSFTAPST	Plk1;D/E/N-X-pS/pT;pS/pT-F/L/I/Y/W/V/M	9.05E-08	45.54	140.37	_NNS(ph)FTAPSTVGK_	NNS(1)FTAPSTVGK	NNS(57.32)FT(-57.32)APS(-76.78)T(-94.1)VGK	3	2	651.78992	0.47303	272602	4459	272602	4459	2.9858	3.7201	1.935307	2.159648	0.475060714	0.570554614	0.286749867	0.334382971	0.416687042	0.130051714	TRUE	TRUE	TRUE
28558	3937;6120	IPI00794278;IPI00294575;IPI00787125;IPI00797796	IPI00794278;IPI00797796	P30260	ENSG00000004897	T452;T446	1	GKISTITPQIQAF		3.81E-52	57.39	202.39	_ISTIT(ph)PQIQAFNLQK_	ISTIT(1)PQIQAFNLQK	IS(-64.67)T(-54.88)IT(54.88)PQIQAFNLQK	5	2	891.4635	0.46853	183405	10336	183401	5281	2.366934	1.947468	2.9008	2.662391	0.374186148	0.28947033	0.462517787	0.425271837	0.387861525	0.074924255	TRUE	TRUE	TRUE
20521	5515	IPI00549248;IPI00220740;IPI00658013	IPI00549248	P06748-1;P06748;A4ZU86;A8K3N7;Q9BTI9;P06748-2;Q9BYG9;Q9NX34	ENSG00000181163;ENSG00000181163;ENSG00000181163	S4	1	___MEDSMDMDMS	Plk1;D/E/N-X-pS/pT;pS/pT-F/L/I/Y/W/V/M	3.10E-55	76.46	148.15	_(ac)MEDS(ph)MDMDMSPLRPQNYLFGCELK_	MEDS(1)MDMDMSPLRPQNYLFGCELK	MEDS(62.76)MDMDMS(-62.76)PLRPQNY(-93.43)LFGCELK	4	3	1010.4135	0.052274	247298	11443	247261	11576	2.560266	1.943427	2.576034	2.566106	0.408285089	0.288568232	0.410951591	0.409274592	0.379269876	0.060477778	TRUE	TRUE	TRUE
9636	2926	IPI00164610	IPI00164610	Q86TI0;A0JNU9;Q6PJJ8;Q7Z6H2;Q8NC59	ENSG00000065882	S556	2	KEALPISESSFKL		0.00422495	23.63	111.07	_EALPIS(ph)ES(ph)SFK_	EALPIS(0.998)ES(0.933)S(0.069)FK	EALPIS(26.53)ES(11.4)S(-11.4)FK	6	2	684.28022	0.39474	88151	6518	88152	6110	2.386356	2.227418	2.6198	2.335	0.377735233	0.347801725	0.418268138	0.368286885	0.378022995	0.029596573	TRUE	TRUE	TRUE
7021	2201;5812	IPI00742743;IPI00029778;IPI00657704;IPI00657708	IPI00742743;IPI00657708	Q12888-2;Q12888;Q12888-1;A6NNK5;A8KA50	ENSG00000067369;ENSG00000067369;ENSG00000067369	S814;S814	1	DTKEEKSVEYEGD	Plk1;D/E/N-X-pS/pT;pS/pT-F/L/I/Y/W/V/M	9.71E-23	56.44	212.69	_S(ph)VEYEGDLK_	S(1)VEYEGDLK	S(156.39)VEY(-156.39)EGDLK	1	2	560.23392	-0.11794	403460	3661	403460	3661	2.281513	2.031481	2.08165	3.753854	0.358222948	0.307812765	0.318407711	0.574477377	0.3897302	0.125062105	TRUE	TRUE	TRUE
30896	5795	IPI00647951;IPI00872673;IPI00759601;IPI00014893	IPI00647951	Q9NXR1-1;Q9NXR1;Q9NXR1-2	ENSG00000072864;ENSG00000072864	T240	2	RGLDDSTGGTPLT	D/E/N-X-pS/pT;PBD	2.67E-78	50.18	215.04	_GLDDST(ph)GGTPLT(ph)PAAR_	GLDDS(0.004)T(0.975)GGT(0.292)PLT(0.729)PAAR	GLDDS(-23.74)T(15.29)GGT(-4.16)PLT(4.16)PAAR	6	2	844.85006	-0.33518	140616	3238	140596	3692	2.7583	2.1164	2.0329	2.4989	0.440641499	0.325597753	0.308116016	0.397748877	0.368026036	0.062037146	TRUE	TRUE	TRUE
15264	4270	IPI00304189;IPI00554537;IPI00514792	IPI00304189	Q96CV9-1;Q96CV9;Q96CV9-2;Q96CV9-3	ENSG00000123240;ENSG00000123240;ENSG00000123240	S177	1	SGSSEDSFVEIRM	Plk1;D/E/N-X-pS/pT;pS/pT-F/L/I/Y/W/V/M	3.81E-52	80.83	202.39	_LNSSGSSEDS(ph)FVEIR_	LNSSGSSEDS(1)FVEIR	LNS(-124.94)S(-105.79)GS(-62.66)S(-62.66)EDS(62.66)FVEIR	10	2	853.86709	-0.33643	224240	5880	224240	5880	2.788601	1.96166	2.186731	2.294843	0.445386379	0.292623737	0.339795362	0.360752979	0.359639614	0.063871406	TRUE	TRUE	TRUE
1273	423	IPI00005087	IPI00005087	Q9NYL9;Q5HYL6	ENSG00000138594	S25	1	ELLGNLSETELKQ	D/E/N-X-pS/pT	1.23E-264	85.3	296.29	_DLDEDELLGNLS(ph)ETELK_	DLDEDELLGNLS(1)ETELK	DLDEDELLGNLS(62.31)ET(-62.31)ELK	12	2	1006.951	0.20396	69483	9716	480288	4862	2.646232	2.207576	1.863646	2.597999	0.422627917	0.343915664	0.270363422	0.41463898	0.362886495	0.071105013	TRUE	TRUE	TRUE
5208	1631	IPI00021812;IPI00555610	IPI00021812	Q09666;Q13727;Q6ZQN2;Q8N274	ENSG00000124942	S1298	1	VEVPDVSLEGPEG	Plk1;D/E/N-X-pS/pT;pS/pT-F/L/I/Y/W/V/M	1.45E-73	53.4	212.34	_VDVEVPDVS(ph)LEGPEGK_	VDVEVPDVS(1)LEGPEGK	VDVEVPDVS(176.49)LEGPEGK	9	3	583.60452	-0.052593	448410	6141	448407	6262	2.605124	2.622201	1.977243	2.061137	0.4158284	0.418665979	0.296060047	0.314106859	0.361165321	0.06518582	TRUE	TRUE	TRUE
4264	1393	IPI00018111	IPI00018111	Q15545	ENSG00000178913	S264	1	QDKLNESDEQHQE	D/E/N-X-pS/pT	2.94E-19	57.12	114.08	_LNES(ph)DEQHQENEGTNQLVMGIQK_	LNES(1)DEQHQENEGTNQLVMGIQK	LNES(90.94)DEQHQENEGT(-90.94)NQLVMGIQK	4	2	1361.0947	-1.8733	223242	4074	223242	4074	2.355255	2.312155	1.913796	2.7263	0.372037934	0.364016945	0.281895643	0.435573644	0.363381041	0.063052857	TRUE	TRUE	TRUE
21162	5712	IPI00642238;IPI00744429;IPI00645339;IPI00448752	IPI00642238	A6NI71;A8K5D7;Q05BI0;Q5SSJ5;Q9UHY0;Q5SWC6;Q6PIM9	ENSG00000127483;ENSG00000127483;ENSG00000127483	S6	1	_MATDTSQGELVH	D/E/N-X-pS/pT	4.31E-11	48.6	143.95	_(ac)ATDTS(ph)QGELVHPK_	AT(0.001)DT(0.002)S(0.996)QGELVHPK	AT(-28.28)DT(-26.49)S(26.49)QGELVHPK	5	2	752.8376	-0.74452	44926	3106	44938	2273	2.689373	10.869158	1.352513	3.9968	0.42965104	1.036195902	0.131141448	0.601712417	0.549675202	0.378147487	TRUE	FALSE	TRUE
29740	4868	IPI00397836;IPI00401554	IPI00397836	Q8TF76-1;Q8TF76;A0PJ70;A8K9K0;Q8TF76-2	ENSG00000177602;ENSG00000177602	T289	2	GPGLSSTGKRRAT	PBD	1.63E-37	73.64	159.38	_LVVGNGPEGPGLSS(ph)T(ph)GK_	LVVGNGPEGPGLS(0.097)S(0.906)T(0.997)GK	LVVGNGPEGPGLS(-9.83)S(9.83)T(24.57)GK	15	2	864.8839	-0.36748	240061	4596	240065	3361	2.401187	1.8094	2.1232	2.4317	0.380425983	0.257534586	0.326990906	0.385909995	0.337715367	0.059696149	TRUE	TRUE	TRUE
20098	5426	IPI00477505;IPI00514769;IPI00872050;IPI00791281	IPI00477505	O15084-1;O15084;Q29RW6;Q3B857;O15084-2	ENSG00000206560;ENSG00000206560	S1044	1	NTSKTVSFEALPI	pS/pT-F/L/I/Y/W/V/M	9.08E-46	59.87	225.17	_TVS(ph)FEALPIMR_	TVS(1)FEALPIMR	T(-63.35)VS(63.35)FEALPIMR	3	2	672.32509	0.16001	440950	8841	440950	8841	2.349479	2.029027	2.097265	2.169229	0.370971568	0.307287826	0.321653309	0.336305402	0.334054526	0.027314104	TRUE	TRUE	TRUE
27266	3051	IPI00876984;IPI00217957;IPI00170594;IPI00854633;IPI00867676	IPI00876984	A6NP09;A8MSG9;Q8WYP5-2;Q8WYP5;Q8WYP5-1;A6NGM0	ENSG00000153207;ENSG00000153207;ENSG00000153207	T1407	1	VFASEVTPSDLQK	D/E/N-X-pS/pT	7.71E-109	83.5	258.59	_DVFASEVT(ph)PSDLQK_	DVFASEVT(1)PSDLQK	DVFAS(-56.82)EVT(52.72)PS(-52.72)DLQK	8	3	539.24655	-0.0018796	82903	5489	82885	4554	2.190652	1.8839	2.6294	1.943847	0.340573392	0.275057846	0.419856659	0.288662079	0.331037494	0.065597699	TRUE	TRUE	TRUE
8881	2722	IPI00104907	IPI00104907	Q6P0N0-1;Q6P0N0	ENSG00000129534	S1104	1	TDLGENSGIGKLF	D/E/N-X-pS/pT	3.53E-66	50.86	216.1	_TPFNTDLGENS(ph)GIGK_	TPFNTDLGENS(1)GIGK	T(-175.58)PFNT(-124.94)DLGENS(124.94)GIGK	11	2	815.36144	0.12322	427658	8234	427654	8397	2.015603	1.805619	2.235156	2.3473	0.304404996	0.256626116	0.34930784	0.370568599	0.320226888	0.050581222	TRUE	TRUE	TRUE
10114	3051	IPI00876984;IPI00217957;IPI00170594;IPI00854633;IPI00867676	IPI00876984	A6NP09;A8MSG9;Q8WYP5-2;Q8WYP5;Q8WYP5-1;A6NGM0	ENSG00000153207;ENSG00000153207;ENSG00000153207	S1579	1	EEARNLSFNELYP	Plk1;D/E/N-X-pS/pT;pS/pT-F/L/I/Y/W/V/M	2.42E-26	38.85	172.81	_NLS(ph)FNELYPSGTLK_	NLS(1)FNELYPSGTLK	NLS(125.34)FNELY(-133.42)PS(-125.34)GT(-132.79)LK	3	2	831.89238	0.32297	271017	4640	271017	4640	2.154546	1.671601	2.620868	2.279354	0.333355771	0.223132622	0.418445148	0.357811779	0.33318633	0.081623784	TRUE	TRUE	TRUE
13587	3841;4920;5584	IPI00291802;IPI00409590;IPI00409591;IPI00409593;IPI00552510	IPI00291802;IPI00409590;IPI00552510	Q8WWI1-3;Q8WWI1;Q5TBK6;Q8WWI1-1;Q8WWI1-2;Q8WWI1-4;Q5JV86	ENSG00000136153;ENSG00000136153;ENSG00000136153;ENSG00000136153	S375;S709;S330	1	KSMSDVSAEDVQN	D/E/N-X-pS/pT	3.38E-188	93.08	291.81	_SMSDVS(ph)AEDVQNLR_	SMSDVS(1)AEDVQNLR	S(-79.58)MS(-75.45)DVS(75.45)AEDVQNLR	6	2	815.84256	-0.67524	368324	4080	368325	4073	1.969293	1.689096	3.192332	2.111846	0.294310337	0.227654333	0.504108051	0.324662245	0.337683742	0.118116232	TRUE	TRUE	TRUE
1889	624	IPI00007411;IPI00161614	IPI00007411	Q9UKA4;Q6AI61	ENSG00000023516;ENSG00000023516	S448	1	EDSGLFSPIRSSA		1.61E-06	27.68	120.05	_ASREDSGLFS(ph)PIR_	ASREDSGLFS(1)PIR	AS(-70.38)REDS(-57.81)GLFS(57.81)PIR	10	3	505.57148	0.21873	41894	8267	41897	5697	0.612771	0.716648	0.724153	0.74679	-0.212701796	-0.144694107	-0.140169666	-0.126801506	-0.156091769	0.038496904	TRUE	TRUE	TRUE
14521	4063	IPI00444646;IPI00297931;IPI00394715;IPI00827622;IPI00798416;IPI00789002	IPI00444646	A6NEV4;A8MYE0;Q9UMZ2-1;Q9UMZ2;A6NCE9;Q9UMZ2-3;Q9UMZ2-4	ENSG00000006114;ENSG00000006114;ENSG00000006114;ENSG00000006114;ENSG00000006114	S607	1	SGSLDDSFSDFQE	Plk1;D/E/N-X-pS/pT;pS/pT-F/L/I/Y/W/V/M	1.23E-264	84.4	296.29	_SGSLDDS(ph)FSDFQELPASSK_	SGSLDDS(1)FSDFQELPASSK	S(-84.42)GS(-80.97)LDDS(55.24)FS(-55.24)DFQELPAS(-226.24)S(-241.58)K	7	2	1048.9384	-0.23062	348446	5040	348446	5040	1.891694	1.715	3.142091	2.178236	0.276850886	0.234264124	0.497218759	0.338104931	0.336609675	0.115243565	TRUE	TRUE	TRUE
28559	3937;6120	IPI00794278;IPI00294575;IPI00797796	IPI00794278;IPI00797796	P30260	ENSG00000004897	T389;T383	2	RSSRLFTSDSSTT		0.000689969	19.04	143.5	_LFT(ph)SDS(ph)STTK_	LFT(1)SDS(0.948)S(0.037)T(0.002)T(0.013)K	LFT(41.97)S(-41.97)DS(14.09)S(-14.09)T(-27.14)T(-18.56)K	3	2	623.73564	-0.34264	207017	3830	206994	3817	2.183939	1.524276	2.383755	2.709	0.339240504	0.183063612	0.377261617	0.432809005	0.333093684	0.10714594	TRUE	TRUE	TRUE
20103	5428	IPI00477535	IPI00477535	P28715;A6NGT4;Q59FZ7;Q5JUS5;Q9HD60	ENSG00000134899	S562	2	FDSSLLSSDDETK		6.27E-68	54.72	228.19	_FDSSLLS(ph)S(ph)DDETK_	FDSSLLS(1)S(1)DDETK	FDS(-118.88)S(-96.31)LLS(96.31)S(87.61)DDET(-87.61)K	7	2	802.29425	-0.06106	118606	4958	118600	5545	0.751283	0.620334	0.648607	0.721752	-0.124196438	-0.207374415	-0.188018369	-0.141612004	-0.165300306	0.03888875	TRUE	TRUE	TRUE
20104	5428	IPI00477535	IPI00477535	P28715;A6NGT4;Q59FZ7;Q5JUS5;Q9HD60	ENSG00000134899	S563	1	DSSLLSSDDETKC	PBD	8.80E-26	60.25	183.16	_FDSSLLSS(ph)DDETK_	FDSSLLS(0.005)S(0.995)DDETK	FDS(-80.61)S(-70.7)LLS(-23.01)S(23.01)DDET(-44.21)K	8	2	762.31108	0.5114	118620	4571	118613	7323	0.751283	0.655115	0.632408	0.721752	-0.124196438	-0.183682457	-0.199002645	-0.141612004	-0.162123386	0.035043037	TRUE	TRUE	TRUE
9578	2917	IPI00163729	IPI00163729	Q969V6;A4FUJ8	ENSG00000196588	S454	2	GSTPPVSPTPSER		1.18E-26	33.03	145.45	_FGSTGST(ph)PPVS(ph)PTPSER_	FGS(0.005)T(0.045)GS(0.012)T(0.939)PPVS(1)PTPSER	FGS(-22.96)T(-13.23)GS(-19.12)T(13.23)PPVS(36.66)PT(-36.66)PS(-53.53)ER	11	3	621.92357	-0.24382	120841	4025	120838	4716	0.699331	0.778294	0.67826	0.694839	-0.15531722	-0.108856318	-0.168603794	-0.158115813	-0.147723286	0.026534941	TRUE	TRUE	TRUE
2102	696	IPI00008422;IPI00220119	IPI00008422	Q9H4L7-2;Q9H4L7;Q9H4L7-1;Q05D56	ENSG00000163104;ENSG00000163104	S146	1	RRNDDISELEDLS	D/E/N-X-pS/pT	9.68E-287	99.66	309.34	_RNDDIS(ph)ELEDLSELEDLK_	RNDDIS(1)ELEDLSELEDLK	RNDDIS(157.22)ELEDLS(-157.22)ELEDLK	6	2	1106.9965	0.78623	319834	11895	319834	11895	2.2933	1.929519	1.655536	2.3624	0.360460871	0.285449059	0.218938629	0.373353434	0.309550498	0.071772954	TRUE	TRUE	TRUE
14021	3937;6120	IPI00794278;IPI00294575;IPI00797796	IPI00794278;IPI00797796	P30260	ENSG00000004897	S393;S387	1	LFTSDSSTTKENS	D/E/N-X-pS/pT;PBD	0.00538337	33.76	120.67	_LFTSDSS(ph)TTK_	LFTSDS(0.05)S(0.897)T(0.05)T(0.003)K	LFT(-75.34)S(-56.82)DS(-12.53)S(12.53)T(-12.53)T(-24.48)K	7	2	583.75248	0.48778	207035	2130	207035	2130	2.232674	1.516142	2.112	2.628411	0.348825315	0.180739879	0.324693914	0.419693276	0.318488096	0.10029277	TRUE	TRUE	TRUE
20260	5464	IPI00479217;IPI00644079	IPI00479217	Q00839-2;Q00839;Q9UEL2;Q00839-1;Q5RI17;Q96BA7	ENSG00000153187;ENSG00000153187	S59	1	MEPGNGSLDLGGD	Plk1;D/E/N-X-pS/pT;pS/pT-F/L/I/Y/W/V/M	9.91E-112	88.72	183.77	_LQAALDDEEAGGRPAMEPGNGS(ph)LDLGGDSAGR_	LQAALDDEEAGGRPAMEPGNGS(1)LDLGGDSAGR	LQAALDDEEAGGRPAMEPGNGS(57.82)LDLGGDS(-57.82)AGR	22	3	1069.4734	-0.52787	226075	6275	226074	3950	2.510052	2.102844	1.621678	2.06385	0.399682719	0.322807056	0.209964625	0.31467813	0.311783132	0.077938552	TRUE	TRUE	TRUE
19647	5316	IPI00465152	IPI00465152	P08047;Q59EY3;Q9NR52	ENSG00000185591	S7	1	MSDQDHSMDEMTA	Plk1;D/E/N-X-pS/pT;pS/pT-F/L/I/Y/W/V/M	7.09E-166	50.11	275.11	_(ac)SDQDHS(ph)MDEMTAVVK_	SDQDHS(1)MDEMTAVVK	S(-97.09)DQDHS(97.09)MDEMT(-105.02)AVVK	6	2	907.85227	-0.059117	336761	5387	336722	3255	2.42295	2.073542	1.584831	2.247622	0.384344452	0.316712837	0.199982958	0.351723274	0.31319088	0.080365859	TRUE	TRUE	TRUE
2251	727	IPI00008868	IPI00008868	P46821;A2BDK5;A2BDK6;A5D6X1;A5D8X6;Q05BW8;Q32NB7;Q4VBY4;Q5H9P1;Q6PJD3;Q86X89	ENSG00000131711	S1280	2	ERSVNFSLTPNEI	Plk1;D/E/N-X-pS/pT;pS/pT-F/L/I/Y/W/V/M	9.86E-44	43.5	217.79	_SVNFS(ph)LT(ph)PNEIK_	SVNFS(1)LT(1)PNEIK	S(-113.48)VNFS(113.48)LT(156.58)PNEIK	5	2	754.82532	-0.44467	404633	6749	404644	7106	2.210274	1.521849	2.11892	2.346368	0.344446115	0.182371563	0.32611456	0.370396127	0.305832091	0.084288074	TRUE	TRUE	TRUE
540	227	IPI00002255	IPI00002255	P50851;Q4W5J4;Q4W5L6;Q59HC1;Q68D03;Q6P1X2;Q8NFQ0;Q969R7	ENSG00000198589	S1100	1	PEFLDKSIVEEEE	Plk1;D/E/N-X-pS/pT;pS/pT-F/L/I/Y/W/V/M	3.10E-240	55.96	307.97	_S(ph)IVEEEEDDDYVELK_	S(1)IVEEEEDDDYVELK	S(205.47)IVEEEEDDDY(-205.47)VELK	1	2	946.39026	0.46644	354352	5376	354335	5681	1.8313	1.705248	2.5364	1.96022	0.262759495	0.231787549	0.404217745	0.292304816	0.297767401	0.075145215	TRUE	TRUE	TRUE
13012	3728	IPI00867617;IPI00260388;IPI00247096	IPI00867617	A6NCV2;A7MD14;Q4VXB9;O75151;Q8N359	ENSG00000197724	S705	1	APKRDLSFLLDKK	Plk1;D/E/N-X-pS/pT;pS/pT-F/L/I/Y/W/V/M	3.90E-07	41.1	159.29	_RDLS(ph)FLLDK_	RDLS(1)FLLDK	RDLS(130.93)FLLDK	4	2	593.79702	0.17531	313073	6953	72002	9441	2.4308	1.5921	2.058783	2.0138	0.385749228	0.201970342	0.313610573	0.304016337	0.30133662	0.075624018	TRUE	TRUE	TRUE
21870	5862	IPI00742124	IPI00742124	O94888-1;O94888	ENSG00000163960	S288	1	IDASEDSQLEAAI	D/E/N-X-pS/pT	4.14E-246	83.58	294.38	_SESLIDASEDS(ph)QLEAAIR_	SESLIDASEDS(1)QLEAAIR	S(-128.67)ES(-155.35)LIDAS(-78.52)EDS(78.52)QLEAAIR	11	2	1007.4543	-0.12796	339941	7184	339956	7377	1.9156	2.13607	1.786206	1.943094	0.282304828	0.329615481	0.251931544	0.288493811	0.288086416	0.031965767	TRUE	TRUE	TRUE
4215	1371;6028	IPI00017763;IPI00798071;IPI00788840;IPI00790016;IPI00789437	IPI00017763;IPI00789437	Q99733;A8MZ22;A8MXH2	ENSG00000205531;ENSG00000205531	S12;S12	1	FSDGVPSDSVEAA		0	86.64	340.37	_(ac)ADHSFSDGVPS(ph)DSVEAAK_	ADHSFSDGVPS(1)DSVEAAK	ADHS(-161.24)FS(-112.8)DGVPS(99.88)DS(-99.88)VEAAK	11	2	970.89912	-0.24945	8285	5957	8302	5930	0.552595	0.329303	0.53849	0.826464	-0.257593049	-0.482404313	-0.268822357	-0.082776059	-0.272898945	0.16359513	FALSE	FALSE	TRUE
6854	2169	IPI00029473	IPI00029473	Q9HAS0;A6NGH3;Q8NI83	ENSG00000108666	S8	1	LPSLQESMDGDEK	pS/pT-F/L/I/Y/W/V/M	2.02E-41	73.16	199.63	_(ac)MLPSLQES(ph)MDGDEK_	MLPSLQES(1)MDGDEK	MLPS(-97.27)LQES(97.27)MDGDEK	8	2	851.341	-0.62474	254685	8170	254685	8170	2.029128	2.417781	1.542692	1.89656	0.307309444	0.38341696	0.188279227	0.277966587	0.289243055	0.080655589	TRUE	TRUE	TRUE
6999	2201;5812	IPI00742743;IPI00029778;IPI00657704;IPI00657708	IPI00742743;IPI00657708	Q12888-2;Q12888;Q12888-1;A6NNK5;A8KA50	ENSG00000067369;ENSG00000067369;ENSG00000067369	S403;S403	1	MDTSVLSEEGGEP		2.69E-09	27.52	115.7	_PMDTSVLS(ph)EEGGEPFQK_	PMDTS(0.001)VLS(0.999)EEGGEPFQK	PMDT(-37.99)S(-29.05)VLS(29.05)EEGGEPFQK	8	2	965.91064	0.36144	283942	5743	283942	5743	1.521736	1.772513	3.221582	2.250807	0.182339315	0.248589429	0.50806919	0.352338257	0.322834048	0.141931427	TRUE	TRUE	TRUE
22253	5952	IPI00782992;IPI00785023	IPI00782992	Q9UQ35-1;Q9UQ35;A0AUK8;O60382;Q9UQ35-2;A6NKB9;Q05BI2;Q05CV9;Q9UQ39	ENSG00000167978;ENSG00000167978	S1329	1	RENSFGSPLEFRN		9.84E-05	32.63	112.01	_ENSFGS(ph)PLEFR_	ENSFGS(1)PLEFR	ENS(-53.07)FGS(53.07)PLEFR	6	2	681.78992	0.1167	105606	7938	105606	7938	0.745764	0.573888	0.743681	0.743732	-0.127398585	-0.241172856	-0.128613314	-0.128583532	-0.156442072	0.056490023	FALSE	TRUE	TRUE
27093	2917	IPI00163729	IPI00163729	Q969V6;A4FUJ8	ENSG00000196588	T450	2	FGSTGSTPPVSPT	PBD	1.18E-26	33.03	145.45	_FGSTGST(ph)PPVS(ph)PTPSER_	FGSTGST(1)PPVS(0.953)PT(0.044)PS(0.003)ER	FGS(-59.06)T(-50.07)GS(-39.14)T(39.14)PPVS(13.34)PT(-13.34)PS(-25.74)ER	7	2	932.38172	-0.84972	120828	4805	120838	4716	0.700772	0.778294	0.74703	0.68605	-0.154423259	-0.108856318	-0.126661957	-0.163644231	-0.138396441	0.025196738	TRUE	TRUE	TRUE
24516	506	IPI00337397;IPI00006038;IPI00216688;IPI00337396;IPI00797307	IPI00337397	P52948-5;P52948;P52948-1;A8KA17;P52948-2;P52948-4;Q9HDC8	ENSG00000110713;ENSG00000110713;ENSG00000110713;ENSG00000110713	T983	1	MKASLLTDEEDVD		7.05E-225	84.97	292.81	_ASLLT(ph)DEEDVDMALDQR_	ASLLT(1)DEEDVDMALDQR	AS(-57.61)LLT(57.61)DEEDVDMALDQR	5	2	1000.9296	-0.03053	40488	10847	40489	9574	2.4295	1.865177	1.711274	1.6386	0.385516903	0.270720051	0.233319552	0.214472951	0.276007364	0.076657307	TRUE	TRUE	TRUE
14719	4117	IPI00299263	IPI00299263	Q9NP61	ENSG00000100262	S370	1	RSSSFSSWDDSSD	pS/pT-F/L/I/Y/W/V/M;PBD	1.10E-48	57.17	179.66	_SSSFSS(ph)WDDSSDSYWK_	SSSFS(0.001)S(0.999)WDDSSDSYWK	S(-49.64)S(-51.5)S(-51.5)FS(-30.34)S(30.34)WDDS(-61.23)S(-65.23)DS(-86.74)Y(-100.37)WK	6	2	975.85692	-0.55181	393499	7468	393506	7852	3.8014	2.146702	1.4648	1.6722	0.57994357	0.331771761	0.165778331	0.223288219	0.32519547	0.183247332	TRUE	FALSE	TRUE
14704	4116	IPI00299254	IPI00299254	O60841;A0JLR8;Q05CQ1;Q53RV7;Q53SI8;Q8N5A0	ENSG00000158417	S66	1	KELEELSLEAQGI	Plk1;D/E/N-X-pS/pT;pS/pT-F/L/I/Y/W/V/M	9.29E-83	70.69	242.05	_ELEELS(ph)LEAQGIK_	ELEELS(1)LEAQGIK	ELEELS(197.15)LEAQGIK	6	2	769.87111	1.3654	99987	6339	99982	5903	1.995671	1.888492	2.190531	1.56981	0.300088946	0.276115149	0.340549404	0.195847091	0.278150148	0.060972432	TRUE	TRUE	TRUE
18741	5113	IPI00795654;IPI00419693;IPI00796928;IPI00794198;IPI00796299;IPI00793217	IPI00795654	Q6VMQ6-1;Q6VMQ6;Q6VMQ6-2;Q6VMQ6-3;A8MV73	ENSG00000171681;ENSG00000171681;ENSG00000171681;ENSG00000171681	S474	2	EEKMESSFGSPSK	Plk1;D/E/N-X-pS/pT;pS/pT-F/L/I/Y/W/V/M;PBD	0.000535933	35.63	161.82	_M(ox)ESS(ph)FGS(ph)PSK_	MESS(1)FGS(0.967)PS(0.033)K	MES(-40.14)S(40.14)FGS(14.67)PS(-14.67)K	4	2	616.70075	0.056304	249204	1542	249254	2052	1.96105	1.505277	1.793486	2.24495	0.292488667	0.177616426	0.253697991	0.351206673	0.268752439	0.072788549	TRUE	TRUE	TRUE
6998	2201;5812	IPI00742743;IPI00029778;IPI00657704;IPI00657708	IPI00742743;IPI00657708	Q12888-2;Q12888;Q12888-1;A6NNK5;A8KA50	ENSG00000067369;ENSG00000067369;ENSG00000067369	S400;S400	2	DKPMDTSVLSEEG	Plk1;D/E/N-X-pS/pT;pS/pT-F/L/I/Y/W/V/M	7.70E-75	37.7	205.81	_PMDTS(ph)VLS(ph)EEGGEPFQK_	PMDTS(1)VLS(1)EEGGEPFQK	PMDT(-38.29)S(38.29)VLS(132.08)EEGGEPFQK	5	2	1005.8938	-0.98989	283927	6239	283935	6168	1.521736	1.844879	3.299177	1.833039	0.182339315	0.265967887	0.518405616	0.263171705	0.307471131	0.145872418	TRUE	TRUE	TRUE
1668	539	IPI00006211;IPI00443658;IPI00444581	IPI00006211	O95292-1;O95292;Q53XM7;Q6ZR82;Q6ZSP7	ENSG00000124164;ENSG00000124164	S156	1	TPIVSKSLSSSLD	pS/pT-F/L/I/Y/W/V/M	5.36E-53	69.46	225.51	_S(ph)LSSSLDDTEVK_	S(1)LSSSLDDTEVK	S(50.5)LS(-50.5)S(-62.45)S(-62.45)LDDT(-153.66)EVK	1	2	680.79761	0.13567	363663	4726	363693	3763	3.232597	3.100602	1.42536	1.611796	0.509551566	0.491446023	0.153924567	0.207310074	0.340558057	0.186112035	TRUE	FALSE	TRUE
19055	5189	IPI00441867;IPI00642757;IPI00549815	IPI00441867	P40855-1;P40855;Q5QNY4;Q5QNY5;P40855-5	ENSG00000162735;ENSG00000162735;ENSG00000162735	S147	1	TDLQNSSMSEEEL	Plk1;D/E/N-X-pS/pT;pS/pT-F/L/I/Y/W/V/M;PBD	9.51E-113	77.95	235.2	_NATDLQNSS(ph)MSEEELTK_	NATDLQNSS(1)MSEEELTK	NAT(-99.78)DLQNS(-47.8)S(47.8)MS(-47.8)EEELT(-90.09)K	9	2	988.91137	0.066034	264050	6997	264031	4707	1.533604	1.669261	2.832149	2.0979	0.185713233	0.222524247	0.452116098	0.321784783	0.29553459	0.11916107	TRUE	TRUE	TRUE
1386	466	IPI00005648	IPI00005648	Q14151;A0PJ47	ENSG00000130254	S195	1	NTLETSSLNFKVT	pS/pT-F/L/I/Y/W/V/M;PBD	3.66E-07	51.51	150.24	_NTLETSS(ph)LNFK_	NTLET(0.001)S(0.017)S(0.982)LNFK	NT(-70.34)LET(-30.39)S(-17.65)S(17.65)LNFK	7	2	667.30541	-0.33252	277591	7196	277602	8181	13.007	1.4523	1.301143	4.0305	1.11417714	0.162056337	0.11432503	0.605358925	0.498979358	0.465925959	FALSE	FALSE	TRUE
1625	534	IPI00292771;IPI00872028;IPI00006196;IPI00030136	IPI00292771	Q14980-1;Q14980;Q9UNL7;Q4LE64;Q14980-2;A8K394;Q3SYK8;Q59HB8;Q7Z757;Q96HN5;Q9UPG3;Q86XH4;Q9BTE9	ENSG00000137497;ENSG00000137497;ENSG00000137497;ENSG00000137497	S1991	2	QQRKRVSLEPHQG	pS/pT-F/L/I/Y/W/V/M	7.54E-27	31.97	151.91	_RVS(ph)LEPHQGPGT(ph)PESK_	RVS(1)LEPHQGPGT(0.978)PES(0.022)K	RVS(93.12)LEPHQGPGT(16.47)PES(-16.47)K	3	2	939.91098	-2.0127	327464	2124	327464	2124	1.505452	3.073039	1.763166	1.8896	0.177666913	0.487568072	0.246293203	0.27636988	0.296974517	0.133608076	TRUE	TRUE	TRUE
19056	5189	IPI00441867;IPI00642757;IPI00549815	IPI00441867	P40855-1;P40855;Q5QNY4;Q5QNY5;P40855-5	ENSG00000162735;ENSG00000162735;ENSG00000162735	S149	2	LQNSSMSEEELTK		9.51E-113	77.95	235.2	_NATDLQNSS(ph)MS(ph)EEELTK_	NATDLQNSS(1)MS(1)EEELTK	NAT(-114.36)DLQNS(-35.56)S(35.56)MS(71.94)EEELT(-72.08)K	11	2	1028.8945	-0.44774	264021	3893	264031	4707	1.722909	1.441604	1.942543	2.118235	0.23626234	0.158845979	0.288370641	0.32597414	0.252363275	0.072387418	TRUE	TRUE	TRUE
11665	3383	IPI00216890	IPI00216890	Q4W5D7;Q8IUW5;Q8NBK1	ENSG00000181826	S109	1	KIELNDSVNENSD	Plk1;D/E/N-X-pS/pT;pS/pT-F/L/I/Y/W/V/M	2.69E-71	52.22	164.84	_IELNDS(ph)VNENSDTVGQIVHYIMK_	IELNDS(1)VNENSDTVGQIVHYIMK	IELNDS(56.33)VNENS(-56.33)DT(-87.5)VGQIVHY(-107.01)IMK	6	3	900.08585	0.40386	170195	5842	170208	10874	1.741933	1.511516	1.921416	1.9653	0.241031447	0.179412749	0.283621403	0.293428854	0.249373613	0.051890557	TRUE	TRUE	TRUE
22229	5952	IPI00782992;IPI00785023	IPI00782992	Q9UQ35-1;Q9UQ35;A0AUK8;O60382;Q9UQ35-2;A6NKB9;Q05BI2;Q05CV9;Q9UQ39	ENSG00000167978;ENSG00000167978	S1401	2	GMSSNQSISSPVL	Plk1;D/E/N-X-pS/pT;pS/pT-F/L/I/Y/W/V/M	2.78E-80	70.33	186.93	_AGMSSNQS(ph)IS(ph)SPVLDAVPR_	AGMSSNQS(1)IS(0.939)S(0.061)PVLDAVPR	AGMS(-44.08)S(-42.72)NQS(42.72)IS(11.86)S(-11.86)PVLDAVPR	8	2	1038.4471	-0.68974	17553	7993	17599	6260	1.718458	2.007071	1.646933	1.660482	0.235138922	0.302562736	0.216675932	0.220234172	0.24365294	0.040079297	TRUE	TRUE	TRUE
13830	3883	IPI00292953;IPI00759532;IPI00759780	IPI00292953	Q9P0K7-2;Q9P0K7;Q9P0K7-1;Q9P0K7-3	ENSG00000039560;ENSG00000039560;ENSG00000039560	S296	1	DVSSPRSITSTPL	pS/pT-F/L/I/Y/W/V/M	0.00167749	47.25	133.79	_S(ph)ITSTPLSGK_	S(0.995)IT(0.005)STPLSGK	S(22.79)IT(-22.79)S(-67.08)T(-67.08)PLS(-101.42)GK	1	2	535.7601	-0.037093	354278	4461	354285	2035	0.751138	0.720318	0.673972	0.754926	-0.124280267	-0.142475733	-0.171358146	-0.122095617	-0.14005244	0.022782512	TRUE	TRUE	TRUE
14651	4100	IPI00298994	IPI00298994	Q9Y490;A6NMY0;Q5TCU6	ENSG00000137076	S2350	1	PKEADESLNFEEQ	Plk1;D/E/N-X-pS/pT;pS/pT-F/L/I/Y/W/V/M	1.50E-47	41.67	171.16	_EADES(ph)LNFEEQILEAAK_	EADES(1)LNFEEQILEAAK	EADES(97.44)LNFEEQILEAAK	5	3	672.63303	-0.4932	86714	9016	86710	9391	1.8674	1.720046	1.596025	1.708886	0.271237354	0.235540062	0.20303969	0.232713092	0.235632549	0.027919697	TRUE	TRUE	TRUE
1373	463	IPI00871932;IPI00005614	IPI00871932	Q01082-1;Q01082	ENSG00000115306	S2141	1	SKGEQVSQNGLPA		7.05E-225	82.81	292.81	_GEQVS(ph)QNGLPAEQGSPR_	GEQVS(1)QNGLPAEQGSPR	GEQVS(86.93)QNGLPAEQGS(-86.93)PR	5	2	917.40999	-0.071568	134000	4176	134031	1956	2.156559	2.453485	1.3245	2.207527	0.333761344	0.389783407	0.122051963	0.343906024	0.297375685	0.119396515	TRUE	TRUE	TRUE
16324	4527	IPI00333015	IPI00333015	Q01082-3;Q01082;Q8WYB3	ENSG00000115306	S2115	1	SKGEQVSQNGLPA		7.05E-225	82.81	292.81	_GEQVS(ph)QNGLPAEQGSPR_	GEQVS(1)QNGLPAEQGSPR	GEQVS(86.93)QNGLPAEQGS(-86.93)PR	5	2	917.40999	-0.071568	134000	4176	134031	1956	2.156559	2.453485	1.3245	2.207527	0.333761344	0.389783407	0.122051963	0.343906024	0.297375685	0.119396515	TRUE	TRUE	TRUE
14053	3945	IPI00294728	IPI00294728	Q9Y485	ENSG00000172869	S1896	1	PFYRASSFLDTSK	pS/pT-F/L/I/Y/W/V/M;PBD	0.0133263	27.09	117.35	_ASS(ph)FLDTSK_	ASS(1)FLDTSK	AS(-35.21)S(35.21)FLDT(-55.47)S(-61.98)K	3	2	518.22336	0.33905	42282	2849	42280	3214	2.646317	2.089544	1.482101	1.510491	0.422641867	0.320051521	0.1708778	0.179118142	0.273172332	0.120898252	TRUE	TRUE	TRUE
24795	727	IPI00008868	IPI00008868	P46821;A2BDK5;A2BDK6;A5D6X1;A5D8X6;Q05BW8;Q32NB7;Q4VBY4;Q5H9P1;Q6PJD3;Q86X89	ENSG00000131711	T1282	1	SVNFSLTPNEIKV		9.87E-17	57.27	180.61	_SVNFSLT(ph)PNEIK_	SVNFSLT(1)PNEIK	S(-112.03)VNFS(-65.42)LT(65.42)PNEIK	7	3	476.8972	-0.71681	404672	6336	404691	6583	0.734893	0.60959	0.696796	0.796641	-0.133775889	-0.214962166	-0.156894351	-0.098737346	-0.151092438	0.048832786	FALSE	TRUE	TRUE
20338	5476	IPI00479997;IPI00643115;IPI00642012;IPI00744618;IPI00218667;IPI00795953	IPI00479997	P16949;Q96CE4;A2A2D2;A2A2D0;Q59G27;Q93045;A8K9M2	ENSG00000117632;ENSG00000117632;ENSG00000117632;ENSG00000117632;ENSG00000104435	S46	1	PKKKDLSLEEIQK	Plk1;D/E/N-X-pS/pT;pS/pT-F/L/I/Y/W/V/M	1.45E-09	33.57	192.36	_KDLS(ph)LEEIQK_	KDLS(1)LEEIQK	KDLS(120.67)LEEIQK	4	2	641.81815	-0.014286	187614	3356	72061	7531	1.974716	1.446133	1.597124	1.837004	0.295504645	0.160208237	0.203338636	0.264110102	0.230790405	0.060645355	TRUE	TRUE	TRUE
5218	1631	IPI00021812;IPI00555610	IPI00021812	Q09666;Q13727;Q6ZQN2;Q8N274	ENSG00000124942	S5393	1	VGAPDLSLEASEG	Plk1;D/E/N-X-pS/pT;pS/pT-F/L/I/Y/W/V/M	2.66E-77	70.51	199.27	_VSVGAPDLS(ph)LEASEGSIK_	VSVGAPDLS(1)LEASEGSIK	VS(-97.9)VGAPDLS(62.89)LEAS(-62.89)EGS(-97.9)IK	9	2	919.9428	-0.043833	469039	6044	469043	5841	2.8354	2.1774	1.3213	1.843988	0.452614335	0.337938219	0.121001435	0.26575809	0.29432802	0.138822132	TRUE	TRUE	TRUE
6996	2201;5812	IPI00742743;IPI00029778;IPI00657704;IPI00657708	IPI00742743;IPI00657708	Q12888-2;Q12888;Q12888-1;A6NNK5;A8KA50	ENSG00000067369;ENSG00000067369;ENSG00000067369	S505;S505	1	EIEPKNSPEDLGL		7.10E-149	80.41	261.3	_NS(ph)PEDLGLSLTGDSCK_	NS(1)PEDLGLSLTGDSCK	NS(160.17)PEDLGLS(-160.17)LT(-188.19)GDS(-243.01)CK	2	2	886.87405	0.91986	275677	6020	275677	6020	0.689944	0.764685	0.818224	0.677741	-0.161186158	-0.116517429	-0.087127786	-0.168936241	-0.133441903	0.038561755	FALSE	TRUE	TRUE
9379	2876	IPI00377085;IPI00844455;IPI00157442	IPI00377085	Q6PFW2;A6NFK4;O15085	ENSG00000132694;ENSG00000132694;ENSG00000132694	S291	2	SDPGLDSPRTSPV		1.86E-29	46.51	134.51	_NSVLSDPGLDS(ph)PRT(ph)SPVIMAR_	NSVLSDPGLDS(1)PRT(0.5)S(0.5)PVIMAR	NS(-84.75)VLS(-56.71)DPGLDS(42.36)PRT(0)S(0)PVIMAR	11	3	791.36209	-0.80031	276966	6488	276982	6753	0.656475	0.758613	0.746337	0.79329	-0.182781808	-0.119979719	-0.127065027	-0.10056802	-0.132598644	0.035280632	FALSE	TRUE	TRUE
21944	5877	IPI00748041;IPI00744511;IPI00186968	IPI00748041	A6NFL4;Q1RMC5;Q2KHM3;Q1RMC6;Q9HAW4;Q05D30	ENSG00000092853;ENSG00000092853;ENSG00000092853	S848	1	QDLYNASPEPKTL	D/E/N-X-pS/pT	2.66E-60	51.51	158.5	_LSEPSLPIEDSQDLYNAS(ph)PEPK_	LSEPSLPIEDSQDLYNAS(1)PEPK	LS(-112.23)EPS(-115.58)LPIEDS(-93.46)QDLY(-82.87)NAS(82.87)PEPK	18	2	1255.0727	-0.014347	231005	4390	231009	7471	0.75304	0.683434	0.74191	0.771317	-0.123181954	-0.165303419	-0.129648775	-0.112767097	-0.132725311	0.022805001	TRUE	TRUE	TRUE
1845	613;1207	IPI00007277;IPI00789379;IPI00015103	IPI00007277;IPI00015103	Q9Y608-1;Q9Y608;A8K649;Q9Y608-2	ENSG00000093167;ENSG00000093167	S320;S88	1	SATTPLSGNSSRR		2.25E-43	76.77	189.08	_NSASATTPLS(ph)GNSSR_	NSASATTPLS(1)GNSSR	NS(-129.06)AS(-102.26)AT(-71.7)T(-49.35)PLS(49.35)GNS(-60.72)S(-82.29)R	10	2	765.33322	-0.97971	274831	2547	274840	3225	0.781167	0.697297	0.40732	0.781101	-0.107256112	-0.156582203	-0.390064265	-0.107292806	-0.190298846	0.135190154	FALSE	FALSE	TRUE
28495	3883	IPI00292953;IPI00759532;IPI00759780	IPI00292953	Q9P0K7-2;Q9P0K7;Q9P0K7-1;Q9P0K7-3	ENSG00000039560;ENSG00000039560;ENSG00000039560	T298	2	SSPRSITSTPLSG		0.000226507	38.69	166.7	_SIT(ph)ST(ph)PLSGK_	S(0.006)IT(0.994)ST(1)PLSGK	S(-22.56)IT(22.56)S(-34.78)T(34.78)PLS(-44.55)GK	3	2	575.74327	0.17863	354134	3482	354143	2215	0.72431	0.72967	0.67574	0.79039	-0.140075519	-0.136873509	-0.170220373	-0.102158563	-0.137331991	0.027848117	TRUE	TRUE	TRUE
10157	3057	IPI00220694;IPI00170766	IPI00220694	Q8NG31-1;Q8NG31;Q8NG31-2	ENSG00000137812;ENSG00000137812	S1831	1	EEDIDKSANSVLI	D/E/N-X-pS/pT	0.00241659	53.15	142.72	_S(ph)ANSVLIK_	S(1)ANSVLIK	S(81.91)ANS(-81.91)VLIK	1	2	456.23353	0.39696	330816	4660	330827	3052	1.821813	1.451918	1.539584	1.851496	0.260503797	0.161942089	0.187403389	0.267522778	0.219343013	0.052695685	TRUE	TRUE	TRUE
18611	5080	IPI00418471	IPI00418471	P08670;Q53HU8;Q548L2;Q8N9S6	ENSG00000026025	S412	1	GEESRISLPLPNF	pS/pT-F/L/I/Y/W/V/M	2.29E-88	71.22	238.91	_IS(ph)LPLPNFSSLNLR_	IS(1)LPLPNFSSLNLR	IS(135.73)LPLPNFS(-135.73)S(-152.16)LNLR	2	2	825.93438	-0.032854	181955	11011	181907	13127	1.934004	1.406127	1.490672	2.017484	0.286457368	0.148024548	0.173382094	0.304810099	0.228168527	0.078943292	TRUE	TRUE	TRUE
22578	5974	IPI00783781	IPI00783781	Q92621;A6H8X3;Q4VBX7;Q6DKH1;Q6P486	ENSG00000155561	S1939	2	SRRLQDSFASETN	pS/pT-F/L/I/Y/W/V/M	2.53E-81	62.16	236.47	_LQDS(ph)FAS(ph)ETNLDFR_	LQDS(1)FAS(1)ETNLDFR	LQDS(141.66)FAS(47.26)ET(-47.26)NLDFR	4	2	901.85534	0.70936	226681	7257	226681	7257	1.9301	1.557965	1.5192	1.6417	0.285579811	0.192557697	0.181614952	0.215293798	0.218761564	0.046701952	TRUE	TRUE	TRUE
21304	5746	IPI00644591;IPI00008339;IPI00872508	IPI00644591	A8MSL0;Q27J81;Q6P1X7;Q9H6N1;Q27J83;Q69YL8;Q6PK22	ENSG00000203485;ENSG00000203485	S1192	1	DTSLDKSFSEDAV	Plk1;D/E/N-X-pS/pT;pS/pT-F/L/I/Y/W/V/M	0	109.7	323.91	_S(ph)FSEDAVTDSSGSGTLPR_	S(1)FSEDAVTDSSGSGTLPR	S(44.13)FS(-44.13)EDAVT(-124.63)DS(-171.79)S(-203.74)GS(-223.38)GT(-250.18)LPR	1	2	946.89912	0.20498	343196	4891	343196	4891	1.626279	1.429882	1.819872	1.666414	0.211195054	0.155300199	0.260040843	0.221782906	0.21207975	0.043278624	TRUE	TRUE	TRUE
1624	534	IPI00292771;IPI00872028;IPI00006196;IPI00030136	IPI00292771	Q14980-1;Q14980;Q9UNL7;Q4LE64;Q14980-2;A8K394;Q3SYK8;Q59HB8;Q7Z757;Q96HN5;Q9UPG3;Q86XH4;Q9BTE9	ENSG00000137497;ENSG00000137497;ENSG00000137497;ENSG00000137497	S1969	1	ETLRRASMQPIQI	pS/pT-F/L/I/Y/W/V/M	7.87E-19	21.86	130.49	_RAS(ph)MQPIQIAEGTGITTR_	RAS(1)MQPIQIAEGTGITTR	RAS(80.15)MQPIQIAEGT(-80.15)GIT(-99.65)T(-99.65)R	3	2	1005.4955	-1.0692	312441	5787	312441	5787	2.0601	1.922892	1.37555	1.609	0.313888302	0.283954893	0.138476381	0.206556044	0.235718905	0.079043756	TRUE	TRUE	TRUE
13644	3850	IPI00291990;IPI00002089;IPI00029734;IPI00216511	IPI00291990	P30305-1;P30305;O43550;P30305-4;P30305-2;Q7LDQ7	ENSG00000101224;ENSG00000101224;ENSG00000101224;ENSG00000101224	S160	1	VRLLGHSPVLRNI		0.0154147	44.1	160.14	_LLGHS(ph)PVLR_	LLGHS(1)PVLR	LLGHS(84.82)PVLR	5	3	357.86187	0.30876	217795	3096	217791	3248	1.877648	1.393203	1.853	1.5502	0.273614179	0.144014401	0.267875419	0.190387733	0.218972933	0.062750868	TRUE	TRUE	TRUE
9876	2993	IPI00167074	IPI00167074	Q8N6S5	ENSG00000177917	S2	1	_____MSFAESGW	pS/pT-F/L/I/Y/W/V/M	0.00241659	41.51	142.72	_(ac)S(ph)FAESGWR_	S(1)FAESGWR	S(97.84)FAES(-97.84)GWR	1	2	531.20804	-0.055507	341353	8698	341372	5790	1.955908	1.402008	1.410562	2.016696	0.291348423	0.146750492	0.14939218	0.304640437	0.223032883	0.086734772	TRUE	TRUE	TRUE
870	338	IPI00794402;IPI00796541;IPI00003815;IPI00872531;IPI00793767;IPI00797560;IPI00797924	IPI00794402	P52565;Q6IBM5;A8MXW0	ENSG00000141522;ENSG00000215642	S34	1	KPPAQKSIQEIQE	pS/pT-F/L/I/Y/W/V/M	3.70E-25	66.22	209.75	_S(ph)IQEIQELDK_	S(1)IQEIQELDK	S(192.36)IQEIQELDK	1	2	641.79996	0.24956	353161	3967	353159	4156	1.5522	3.0813	1.3543	1.7697	0.190947679	0.488733984	0.131714878	0.247899651	0.264824048	0.156628928	TRUE	FALSE	TRUE
2271	727	IPI00008868	IPI00008868	P46821;A2BDK5;A2BDK6;A5D6X1;A5D8X6;Q05BW8;Q32NB7;Q4VBY4;Q5H9P1;Q6PJD3;Q86X89	ENSG00000131711	S1973	2	PEVSGYSYEKTER	pS/pT-F/L/I/Y/W/V/M	3.66E-61	47.79	218.31	_TTS(ph)PPEVSGYS(ph)YEK_	T(0.005)T(0.001)S(0.993)PPEVSGYS(1)YEK	T(-22.57)T(-28.49)S(22.57)PPEVS(-76.9)GY(-73.39)S(61.24)Y(-61.24)EK	11	2	852.82572	-0.083872	438625	4802	438625	4802	1.920426	1.2973	1.6045	2.024349	0.283397577	0.113040418	0.205339721	0.306285387	0.227015776	0.087412456	TRUE	TRUE	TRUE
20522	5515	IPI00549248;IPI00220740;IPI00658013	IPI00549248	P06748-1;P06748;A4ZU86;A8K3N7;Q9BTI9;P06748-2;Q9BYG9;Q9NX34	ENSG00000181163;ENSG00000181163;ENSG00000181163	S10	1	SMDMDMSPLRPQN	D/E/N-X-pS/pT	3.10E-55	76.46	148.15	_(ac)M(ox)EDSMDMDMS(ph)PLRPQNYLFGCELK_	MEDSMDMDMS(1)PLRPQNYLFGCELK	MEDS(-67.72)MDMDMS(67.72)PLRPQNY(-74.72)LFGCELK	10	3	1015.7451	0.32213	247168	11065	247261	11576	0.721872	0.593864	0.679558	0.832059	-0.141539803	-0.226313001	-0.16777347	-0.079845877	-0.153868038	0.060753324	FALSE	TRUE	TRUE
4350	1426;5001	IPI00018370;IPI00412650	IPI00018370;IPI00412650	O95425-2;O95425;Q569J5;Q63HL8;Q659E9;O95425-1	ENSG00000197321;ENSG00000197321	S245;S245	1	FTEVPRSPKHAHS		9.28E-12	45.01	153.28	_DSSFTEVPRS(ph)PK_	DSSFTEVPRS(1)PK	DS(-128.51)S(-122)FT(-98.64)EVPRS(98.64)PK	10	2	715.32159	-0.2649	80038	3664	80063	4216	0.652841	0.851157	0.772835	0.602389	-0.185192579	-0.069990325	-0.111913218	-0.220122967	-0.146804772	0.068232596	FALSE	FALSE	TRUE
19144	5212	IPI00456919;IPI00643153;IPI00445401;IPI00179298;IPI00746059;IPI00640987	IPI00456919	Q7Z6Z7-1;Q7Z6Z7;Q7Z6Z7-3;Q7Z6Z7-2;Q5H924;Q3B7K0;Q53FW4;Q5H935	ENSG00000086758;ENSG00000086758;ENSG00000086758;ENSG00000086758;ENSG00000086758	S3760	2	GLGSASSIQAAVR	pS/pT-F/L/I/Y/W/V/M;PBD	9.53E-80	87.99	208.55	_LGSSGLGS(ph)ASS(ph)IQAAVR_	LGSSGLGS(0.999)AS(0.017)S(0.983)IQAAVR	LGS(-43.08)S(-33.64)GLGS(33.64)AS(-17.56)S(17.56)IQAAVR	11	2	860.88697	0.49502	211460	3663	211500	4745	1.698821	1.575783	1.623764	1.472	0.230147621	0.197496411	0.210522909	0.16790781	0.201518688	0.026118714	TRUE	TRUE	TRUE
324	182	IPI00001654;IPI00006213;IPI00795923;IPI00168179	IPI00001654	Q15154-3;Q15154;Q15154-1;Q15154-2;A2RUU9;A6NNN6	ENSG00000078674;ENSG00000078674;ENSG00000078674;ENSG00000078674	S1807	1	NVRSDISDQEEDE	D/E/N-X-pS/pT	4.49E-23	44.66	120.53	_SDIS(ph)DQEEDEESEGCPVSINLSK_	S(0.165)DIS(0.835)DQEEDEESEGCPVSINLSK	S(-7.04)DIS(7.04)DQEEDEES(-38.07)EGCPVS(-76.18)INLS(-71.89)K	4	3	883.02487	-0.019078	335748	5022	335744	5682	0.633695	0.856732	0.61312	0.73597	-0.19811972	-0.067155011	-0.212454517	-0.133139888	-0.152717284	0.066668571	FALSE	TRUE	TRUE
5644	1743	IPI00759546;IPI00023461;IPI00398718;IPI00216505;IPI00479469;IPI00552765	IPI00759546	P55196-5;P55196;Q5JPV5;P55196-4;A8MQ02;P55196-1;P55196-3;Q59FP0;Q5TIG5;P55196-2;Q5TIG7	ENSG00000130396;ENSG00000130396;ENSG00000130396;ENSG00000130396;ENSG00000130396;ENSG00000130396	S1501	1	LQYITVSKEELSS		0.000518506	34.41	175.85	_DLQYITVS(ph)K_	DLQYITVS(1)K	DLQY(-104.53)IT(-61.38)VS(61.38)K	8	2	573.77575	-0.32666	71760	4295	71772	4581	0.811309	0.644245	0.782566	0.721512	-0.090813706	-0.190948943	-0.106479025	-0.141756441	-0.132499529	0.044410205	FALSE	TRUE	TRUE
15225	4262	IPI00303867	IPI00303867	Q9H8M9	ENSG00000115363	S114	1	NKNVFTSAEELER		4.17E-30	59.01	208.96	_NVFTS(ph)AEELER_	NVFTS(1)AEELER	NVFT(-66.43)S(66.43)AEELER	5	2	687.80049	0.37622	278435	7355	278434	4536	0.709456	0.717368	0.795347	0.8078	-0.149074534	-0.144258	-0.099443353	-0.092696151	-0.121368009	0.029407307	FALSE	TRUE	TRUE
2205	727	IPI00008868	IPI00008868	P46821;A2BDK5;A2BDK6;A5D6X1;A5D8X6;Q05BW8;Q32NB7;Q4VBY4;Q5H9P1;Q6PJD3;Q86X89	ENSG00000131711	S832	1	ERSLMSSPEDLTK	PBD	2.64E-22	33.34	136.85	_SLM(ox)SS(ph)PEDLTK_	SLMSS(1)PEDLTK	S(-87.41)LMS(-41.97)S(41.97)PEDLT(-42.61)K	5	2	652.278	-0.078746	359493	3761	99782	5662	0.633325	0.64909	0.838379	0.802162	-0.198373368	-0.187695082	-0.076559609	-0.095737915	-0.139591493	0.062357621	FALSE	FALSE	TRUE
4830	1564	IPI00020719;IPI00025798	IPI00020719	Q7Z434-1;Q7Z434;A8K6X0;Q2HWT5;A6NH34	ENSG00000088888	S152	1	ETQAPESPGENSE		4.50E-10	35.36	76.459	_EPSYPMPVQETQAPES(ph)PGENSEQALQTLSPR_	EPSYPMPVQETQAPES(0.99)PGENS(0.01)EQALQTLSPR	EPS(-51.8)Y(-51.8)PMPVQET(-37.48)QAPES(20.09)PGENS(-20.09)EQALQT(-47.4)LS(-55.79)PR	16	3	1159.8554	-0.081981	106697	7116	106697	7116	0.711555	0.764048	0.82987	0.73708	-0.147791525	-0.116879357	-0.080989935	-0.132485373	-0.119536547	0.028629343	FALSE	TRUE	TRUE
13828	3883	IPI00292953;IPI00759532;IPI00759780	IPI00292953	Q9P0K7-2;Q9P0K7;Q9P0K7-1;Q9P0K7-3	ENSG00000039560;ENSG00000039560;ENSG00000039560	S289	2	ISPTQLSDVSSPR		8.51E-70	43.79	192.08	_APPPPIS(ph)PTQLS(ph)DVSSPR_	APPPPIS(0.999)PT(0.001)QLS(1)DVSSPR	APPPPIS(29.25)PT(-29.25)QLS(50.29)DVS(-50.29)S(-71.7)PR	12	2	1003.4552	-0.66023	30903	5098	30903	5098	1.516012	1.60408	1.833622	1.417827	0.180702639	0.205226024	0.263309811	0.151623242	0.200215429	0.047426985	TRUE	TRUE	TRUE
378	193	IPI00001735;IPI00219555	IPI00001735	Q9Y618-1;Q9Y618;Q59GM0;Q9Y618-2;Q56D06;Q9BT61	ENSG00000196498;ENSG00000196498	S1457	1	RPLKEGSITQGTP	Plk1;D/E/N-X-pS/pT;pS/pT-F/L/I/Y/W/V/M	0.0271373	40.01	89.162	_EGS(ph)ITQGTPLK_	EGS(0.999)IT(0.001)QGTPLK	EGS(28.54)IT(-28.54)QGT(-51.56)PLK	3	2	605.78939	0.88303	96081	2388	96076	3901	1.60231	1.333813	1.6356	1.489448	0.204746543	0.125094946	0.213677102	0.173025346	0.179135984	0.04002817	TRUE	TRUE	TRUE
2103	696	IPI00008422;IPI00220119	IPI00008422	Q9H4L7-2;Q9H4L7;Q9H4L7-1;Q05D56	ENSG00000163104;ENSG00000163104	S152	1	SELEDLSELEDLK	D/E/N-X-pS/pT	9.68E-287	99.66	309.34	_RNDDISELEDLS(ph)ELEDLK_	RNDDISELEDLS(1)ELEDLK	RNDDIS(-114.61)ELEDLS(114.61)ELEDLK	12	2	1106.9965	0.46596	319854	9813	319834	11895	2.6594	1.500695	1.222603	1.877041	0.424783664	0.176292436	0.087285457	0.273473759	0.240458829	0.144504946	TRUE	FALSE	TRUE
6428	2009	IPI00027172;IPI00013455;IPI00217113;IPI00747225;IPI00384485;IPI00788776	IPI00027172	P30622-1;P30622;Q29RG0;Q6P5Z9;A0AVD3;O43667;Q17RS4;P30622-2;Q59GJ4;Q86WU4;Q6PIA3	ENSG00000130779;ENSG00000130779;ENSG00000130779;ENSG00000130779	S200	2	ESISNLSEAGSIK	D/E/N-X-pS/pT	2.22E-180	64.93	276.26	_TASESISNLS(ph)EAGS(ph)IK_	TASESISNLS(1)EAGS(1)IK	T(-165.7)AS(-166.68)ES(-131.92)IS(-89.9)NLS(89.9)EAGS(158.08)IK	10	2	877.36828	-0.45045	410997	4087	411067	3988	1.494992	1.591595	1.88834	1.394644	0.174638869	0.201832566	0.276080193	0.144463363	0.199253748	0.056322972	TRUE	TRUE	TRUE
8878	2722	IPI00104907	IPI00104907	Q6P0N0-1;Q6P0N0	ENSG00000129534	S1116	1	FTNAVESLDEEEK	pS/pT-F/L/I/Y/W/V/M	4.97E-188	100.49	290.96	_LFTNAVES(ph)LDEEEK_	LFTNAVES(1)LDEEEK	LFT(-166.79)NAVES(166.79)LDEEEK	8	2	852.37422	0.22932	206936	8421	206940	5424	1.38327	1.395733	1.52389	1.877084	0.140906958	0.144802347	0.182953619	0.273483708	0.185536658	0.061623723	TRUE	TRUE	TRUE
6299	1967	IPI00026580;IPI00828042;IPI00640201;IPI00844418;IPI00178515	IPI00026580	O75665-1;O75665;A8K0W2;A8K2T9;O75665-3;A6NF31;Q4KKU3;A6NP40	ENSG00000046651;ENSG00000046651;ENSG00000046651	S735	1	TSSRRLSSTPLPK		0.0146066	27.39	145.18	_RLS(ph)STPLPK_	RLS(1)STPLPK	RLS(53.02)S(-53.02)T(-53.02)PLPK	3	2	539.78646	0.10371	318883	3916	318883	3916	1.5814	1.231899	1.515816	1.8547	0.199041734	0.090575103	0.180646487	0.268273672	0.184634249	0.073180494	TRUE	TRUE	TRUE
26089	1967	IPI00026580;IPI00828042;IPI00640201;IPI00844418;IPI00178515	IPI00026580	O75665-1;O75665;A8K0W2;A8K2T9;O75665-3;A6NF31;Q4KKU3;A6NP40	ENSG00000046651;ENSG00000046651;ENSG00000046651	T737	2	SRRLSSTPLPKAK	PBD	0.0146066	27.39	145.18	_RLSS(ph)T(ph)PLPK_	RLS(0.009)S(0.992)T(0.999)PLPK	RLS(-20.97)S(20.97)T(31.03)PLPK	5	3	386.84884	0.026224	318871	3040	318883	3916	1.537182	1.231899	1.528773	1.8547	0.18672529	0.090575103	0.184343004	0.268273672	0.182479267	0.072637359	TRUE	TRUE	TRUE
979	363;5016	IPI00004233;IPI00413173	IPI00004233;IPI00413173	P46013-1;P46013;P46013-2	ENSG00000148773;ENSG00000148773	S3041;S2681	1	PRARGKSSEPVVI		9.71E-23	51.23	212.69	_S(ph)SEPVVIMK_	S(1)SEPVVIMK	S(36.84)S(-36.84)EPVVIMK	1	2	535.2536	-0.32844	388321	3254	388321	3254	1.559477	1.321562	1.417942	1.571208	0.192978974	0.121087543	0.151658467	0.196233682	0.165489666	0.035887357	TRUE	TRUE	TRUE
2610	829	IPI00010105;IPI00375391	IPI00010105	P56537;Q6IBN8;Q96TD5	ENSG00000126005	S243	1	RDSLIDSLT____	pS/pT-F/L/I/Y/W/V/M	4.88E-91	53.53	180.02	_DSLIDS(ph)LT_	DSLIDS(1)LT	DS(-69.48)LIDS(57.86)LT(-57.86)	6	2	472.20463	0.99838	78912	6671	223138	9170	1.4438	1.7372	1.401882	1.4894	0.159507037	0.239849821	0.146711459	0.17301135	0.179769917	0.041467734	TRUE	TRUE	TRUE
28496	3883	IPI00292953;IPI00759532;IPI00759780	IPI00292953	Q9P0K7-2;Q9P0K7;Q9P0K7-1;Q9P0K7-3	ENSG00000039560;ENSG00000039560;ENSG00000039560	T300	1	PRSITSTPLSGKE	PBD	0.00167749	47.25	133.79	_SITST(ph)PLSGK_	SITST(1)PLSGK	S(-88.22)IT(-66.4)S(-46.63)T(46.63)PLS(-66.4)GK	5	2	535.7601	0.29784	354289	4223	354285	2035	1.348114	1.416626	1.518896	1.941801	0.129726619	0.151255208	0.181528038	0.28820472	0.187678646	0.070305111	TRUE	TRUE	TRUE
10972	3243	IPI00183118;IPI00220508;IPI00220505;IPI00220507;IPI00220506;IPI00827718	IPI00183118	P27448-1;P27448;Q86U11;P27448-5;P27448-2;P27448-4;P27448-3;Q86TT8	ENSG00000075413;ENSG00000075413;ENSG00000075413;ENSG00000075413;ENSG00000075413	S406	2	SSSSNLSLAKVRP	Plk1;D/E/N-X-pS/pT;pS/pT-F/L/I/Y/W/V/M	1.77E-251	78.06	290.79	_SSELDASDSSSSS(ph)NLS(ph)LAK_	SSELDASDSSSSS(1)NLS(1)LAK	S(-199.31)S(-201.46)ELDAS(-170.57)DS(-108.01)S(-72)S(-57.44)S(-42.26)S(42.26)NLS(105.49)LAK	16	2	1022.9034	-1.7217	388159	4058	388154	2983	1.429568	1.565564	1.5465	1.3994	0.155204818	0.194670826	0.189349924	0.14594187	0.17129186	0.024317927	TRUE	TRUE	TRUE
1897	624	IPI00007411;IPI00161614	IPI00007411	Q9UKA4;Q6AI61	ENSG00000023516;ENSG00000023516	S18	1	KASVRKSFSEDVF	pS/pT-F/L/I/Y/W/V/M	4.17E-30	55.26	208.96	_S(ph)FSEDVFQSVK_	S(1)FSEDVFQSVK	S(58.52)FS(-58.52)EDVFQS(-167.09)VK	1	2	676.79213	0.14173	343248	6452	343250	6276	1.6038	1.322107	1.415	1.411939	0.205150209	0.121266605	0.15075644	0.149815934	0.156747297	0.035050704	TRUE	TRUE	TRUE
15438	4294;6249	IPI00304885;IPI00871603	IPI00304885;IPI00871603	Q03188;Q6PIR0;Q8IW27;A8MUI1	ENSG00000145241	S261;S227	1	QRQAKKSFSTLFL;SEYAKKSFSTLFL	pS/pT-F/L/I/Y/W/V/M	2.39E-43	49.82	208.75	_S(ph)FSTLFLETVK_	S(1)FSTLFLETVK	S(71.79)FS(-71.79)T(-96.75)LFLET(-188.03)VK	1	2	676.33089	-0.5476	343882	5253	343882	5253	1.6152	1.198341	1.473952	1.599214	0.208226306	0.078580419	0.168483341	0.203906583	0.164799162	0.060173505	TRUE	TRUE	TRUE
29401	4638	IPI00375652;IPI00386558	IPI00375652	Q17RY0-1;Q17RY0;Q17RY0-2	ENSG00000113742;ENSG00000113742	T326	2	GLNGGITPLNSIS		3.34E-49	56.2	181.6	_GLNGGIT(ph)PLNSIS(ph)PLK_	GLNGGIT(1)PLNSIS(1)PLK	GLNGGIT(87.73)PLNS(-37.44)IS(37.44)PLK	7	2	870.92029	0.18556	142850	7791	142844	8693	0.772289	0.69599	0.716274	0.857889	-0.112220151	-0.157397	-0.144920813	-0.066568901	-0.120276716	0.040557304	FALSE	TRUE	TRUE
14701	4114	IPI00299166	IPI00299166	Q92844-1;Q92844;Q4ZG76;Q6NW12	ENSG00000136560	S225	1	RDEEDTSFESLSK	Plk1;D/E/N-X-pS/pT;pS/pT-F/L/I/Y/W/V/M	1.10E-48	59.76	179.66	_GLCRDEEDTS(ph)FESLSK_	GLCRDEEDT(0.008)S(0.992)FESLSK	GLCRDEEDT(-20.98)S(20.98)FES(-57.62)LS(-73.04)K	10	3	651.60296	0.44786	140545	6592	140549	7047	1.431036	1.242889	1.502	1.5959	0.155650559	0.094432344	0.176669933	0.203005675	0.157439628	0.046257208	TRUE	TRUE	TRUE
9794	2965	IPI00166153;IPI00514843	IPI00166153	Q8N1G2;A8K949;Q5T7F5	ENSG00000137200;ENSG00000137200	S66	1	KQHSSDSFDDAFK	pS/pT-F/L/I/Y/W/V/M	0.00326562	30.24	115.98	_QHSSDS(ph)FDDAFK_	QHSS(0.001)DS(0.999)FDDAFK	QHS(-52.39)S(-32.94)DS(32.94)FDDAFK	6	2	732.27738	-0.29662	293520	6418	293521	5686	4.007638	1.515272	1.2768	1.3246	0.602888486	0.180490598	0.106122874	0.122084751	0.252896677	0.235507407	FALSE	FALSE	TRUE
11401	3304	IPI00215716;IPI00215717	IPI00215716	Q9Y2J2-2;Q9Y2J2;A8K968;Q9Y2J2-3	ENSG00000082397;ENSG00000082397	S443	1	RYTMSRSLDGASV	pS/pT-F/L/I/Y/W/V/M	1.59E-121	77.45	246.74	_S(ph)LDGASVNENHEIYMK_	S(1)LDGASVNENHEIYMK	S(75.03)LDGAS(-75.03)VNENHEIY(-168.51)MK	1	2	943.90315	-0.73753	355927	3345	355901	2941	1.509097	1.288891	1.5063	1.367	0.178717156	0.110216191	0.177911476	0.135768515	0.150653334	0.033602107	TRUE	TRUE	TRUE
30897	5795	IPI00647951;IPI00872673;IPI00759601;IPI00014893	IPI00647951	Q9NXR1-1;Q9NXR1;Q9NXR1-2	ENSG00000072864;ENSG00000072864	T243	1	DDSTGGTPLTPAA		1.71E-22	50.45	143.81	_GLDDSTGGT(ph)PLTPAAR_	GLDDST(0.001)GGT(0.917)PLT(0.082)PAAR	GLDDS(-57.14)T(-30.33)GGT(10.49)PLT(-10.49)PAAR	9	2	804.86689	-0.58006	140633	3199	140639	3350	0.535504	0.765938	0.890317	0.695816	-0.271237281	-0.115806384	-0.050455334	-0.157505589	-0.148751147	0.092784549	FALSE	FALSE	TRUE
29594	4783	IPI00394676;IPI00394679;IPI00643383	IPI00394676	Q9H3P2-1;Q9H3P2;Q9H3P2-5;A2A2T1;Q53GS8;Q9H3P2-6	ENSG00000185049;ENSG00000185049;ENSG00000185049	T298	1	AKRRRKTLDAEVV	pS/pT-F/L/I/Y/W/V/M	3.02E-23	34.84	193.75	_T(ph)LDAEVVEK_	T(1)LDAEVVEK	T(176.01)LDAEVVEK	1	2	542.25211	0.10738	420997	2700	420980	2868	1.308599	1.282914	2.188188	1.534304	0.116806584	0.108197544	0.340084632	0.185911417	0.187750044	0.107348004	TRUE	FALSE	TRUE
24393	401	IPI00004859	IPI00004859	P54132;Q3B7X0	ENSG00000197299	T171	1	TSKSFVTPPQSHF		0.0237194	22.22	84.823	_SFVT(ph)PPQSHFVR_	SFVT(1)PPQSHFVR	S(-37.21)FVT(37.21)PPQS(-43.34)HFVR	4	3	494.56941	-0.48815	344318	7630	344316	5638	0.896778	0.314251	0.429082	0.712134	-0.047315055	-0.502723332	-0.367459704	-0.147438279	-0.266234092	0.206729917	FALSE	FALSE	TRUE
17944	4924	IPI00827920;IPI00409635;IPI00828170;IPI00827663;IPI00446435	IPI00827920	A0FGR8-1;A0FGR8;A0FGR8-2;A4D229;A0FGR8-3;A0FGR8-5;A6NFV7	ENSG00000117868;ENSG00000117868;ENSG00000117868;ENSG00000117868;ENSG00000117868	S743	1	SSSLLASPGHISV		1.10E-35	45.24	176.16	_SSSSLLAS(ph)PGHISVK_	SSSSLLAS(1)PGHISVK	S(-84.08)S(-89.34)S(-79.56)S(-69.37)LLAS(69.37)PGHIS(-98.71)VK	8	2	775.38472	0.28645	395573	7168	395573	7168	2.104735	1.568097	1.940782	1.25052	0.323197423	0.195372924	0.287976756	0.097090642	0.225909436	0.101397017	TRUE	TRUE	TRUE
1543	514	IPI00006091;IPI00472316;IPI00304639;IPI00375141;IPI00304638;IPI00220577	IPI00006091	P11532-1;P11532;Q548X2;Q5JXW4;Q7KZ40;Q8WYE3;Q8WYE4;Q8WYE5;Q8WYE6;Q8WYE7;Q8WYE8;Q8WYE9;Q8WYF0;Q8WYF1;Q8WYF2;Q8WYF5;Q9UMG1;Q9UPB5;P11532-4;Q5JXQ4;Q6PK12;Q8WYE2;Q8WYD8;Q8WYD9;Q8WYE0;Q8WYE1;Q9UEH4;Q9UPB4;P11532-2;P11532-3;Q14172;Q8WYC7;Q8WYC8;Q8WYC9;Q8WYD0;Q8WYD1;Q8WYD2;Q8WYD3;Q8WYD4;Q8WYD5;Q8WYD6;Q8WYD7;Q9UME2;Q9UMK7;Q9UMK8	ENSG00000198947;ENSG00000198947;ENSG00000198947;ENSG00000198947;ENSG00000198947;ENSG00000198947	S3612	2	VNGTTVSSPSTSL		1.35E-20	61.96	151.49	_VNGTTVS(ph)S(ph)PSTSLQR_	VNGTTVS(0.999)S(0.999)PS(0.001)TSLQR	VNGT(-60.72)T(-33.54)VS(33.54)S(33.54)PS(-33.54)T(-35.08)S(-61.84)LQR	7	2	847.36333	-0.80423	461763	2397	461774	4017	1.5918	1.2865	1.2122	1.5044	0.2018885	0.109409791	0.08357428	0.177363325	0.143058974	0.055702777	TRUE	TRUE	TRUE
21923	5875	IPI00743894;IPI00175146	IPI00743894	O60293-1;O60293;O60293-2	ENSG00000133858;ENSG00000133858	S352	1	NLTRRISTSDILS		4.17E-30	67.87	208.96	_RIS(ph)TSDILSEK_	RIS(1)TSDILSEK	RIS(43.16)T(-43.16)S(-43.16)DILS(-134.46)EK	3	2	664.82651	-0.41232	316602	6516	316599	3759	1.830181	1.429823	1.362201	1.2873	0.262494042	0.155282279	0.134241195	0.109679769	0.165424321	0.067342988	TRUE	TRUE	TRUE
12128	3508	IPI00478232;IPI00218753;IPI00414101;IPI00178667;IPI00871181	IPI00478232	P11388-1;P11388;P11388-3;P11388-2;P11388-4;A6NDM0	ENSG00000131747	S1411	1	ELKPQKSVVSDLE	pS/pT-F/L/I/Y/W/V/M	6.15E-137	95.73	278.2	_S(ph)VVSDLEADDVK_	S(1)VVSDLEADDVK	S(97.59)VVS(-97.59)DLEADDVK	1	2	678.80016	-0.41004	407334	4339	407334	4339	1.641619	1.231271	1.39308	1.335146	0.21527237	0.090353651	0.143976057	0.125528759	0.143782709	0.05259493	TRUE	TRUE	TRUE
21791	5846	IPI00797851;IPI00852645;IPI00737969	IPI00797851	O94909-1;O94909;A8K0E1;O94909-2	ENSG00000099972;ENSG00000099972	S442	2	LPVQSQSDTKDRL		1.98E-65	54.84	193.6	_TS(ph)TPLAPLPVQSQS(ph)DTK_	T(0.165)S(0.74)T(0.095)PLAPLPVQS(0.016)QS(0.984)DTK	T(-6.52)S(6.52)T(-8.93)PLAPLPVQS(-17.78)QS(17.78)DT(-47.35)K	14	2	965.43395	-0.50828	436358	5450	436371	5978	1.6004	1.1728	1.3095	1.4783	0.204228543	0.069223957	0.117105503	0.169762577	0.140080145	0.059286022	TRUE	TRUE	TRUE
29785	4922	IPI00409607;IPI00642366	IPI00409607	Q5T1K0;Q6PGN8;Q96FB3;Q9UG20;Q9UPS4;Q08AD1;Q5T1K1	ENSG00000118200;ENSG00000118200	T1004	1	PLNRTLTPPRSVD		0.00940559	23.85	78.538	_TLT(ph)PPRSVDSLPR_	T(0.001)LT(0.996)PPRS(0.002)VDSLPR	T(-29.35)LT(26.79)PPRS(-26.79)VDS(-34.48)LPR	3	3	506.92738	0.095535	424564	3939	424562	5608	0.72494	0.831851	0.88258	0.598341	-0.139697937	-0.079954457	-0.054245918	-0.223051237	-0.124237387	0.074973304	FALSE	FALSE	TRUE
20350	5478	IPI00743813;IPI00480042	IPI00743813	Q8IZT6-1;Q8IZT6;A6NCH7;Q5VYL3;Q8IZT6-2;Q4G1H1;Q5VYL4	ENSG00000066279;ENSG00000066279	S367	1	IYQKILSPDSFIK		1.45E-09	37.91	192.36	_ILS(ph)PDSFIK_	ILS(1)PDSFIK	ILS(95.6)PDS(-95.6)FIK	3	2	550.27539	-0.12733	176684	9606	176686	9310	0.83114	0.708746	0.727995	0.854321	-0.080325816	-0.149509379	-0.137871603	-0.068378918	-0.109021429	0.040607301	FALSE	FALSE	TRUE
20337	5476	IPI00479997;IPI00643115;IPI00642012;IPI00744618	IPI00479997	P16949;Q96CE4;A2A2D2;A2A2D0;Q59G27	ENSG00000117632;ENSG00000117632;ENSG00000117632;ENSG00000117632	S4	1	___MASSDIQVKE	PBD	0.00226519	46.49	143.48	_(ac)ASS(ph)DIQVK_	ASS(1)DIQVK	AS(-59.3)S(59.3)DIQVK	3	2	485.21807	-0.68762	42099	2314	42121	3055	1.470305	1.212121	1.222498	1.6151	0.167407434	0.083545975	0.087248157	0.208199417	0.136600246	0.061443493	TRUE	FALSE	TRUE
5736	1759	IPI00023605;IPI00220243	IPI00023605	Q00587-1;Q00587;A6NL79;Q00587-2;A8K825	ENSG00000128283;ENSG00000128283	S121	1	IIKNAISLPQLNQ	pS/pT-F/L/I/Y/W/V/M	3.87E-182	84.26	257.33	_NAIS(ph)LPQLNQAAYDSLVVGK_	NAIS(1)LPQLNQAAYDSLVVGK	NAIS(172.31)LPQLNQAAY(-173.44)DS(-172.31)LVVGK	4	2	1091.0512	0.1784	263322	10702	263301	10640	0.775769	0.733212	0.804203	0.870223	-0.110267579	-0.134770436	-0.094634311	-0.060369442	-0.100010442	0.031165032	FALSE	FALSE	TRUE
17962	4932;4933	IPI00410067;IPI00332936;IPI00410069	IPI00410067;IPI00410069	Q7Z2W4-1;Q7Z2W4;A4D1S4;A8K9U6;Q7Z2W4-2;A4D1R2;Q7Z2W4-3	ENSG00000105939;ENSG00000105939;ENSG00000105939	S335;S335	1	RFLENGSQEDLLH	D/E/N-X-pS/pT	1.91E-28	49.05	106.97	_FLENGS(ph)QEDLLHGNPGSTYLASNSTSAPNWK_	FLENGS(1)QEDLLHGNPGSTYLASNSTSAPNWK	FLENGS(62.52)QEDLLHGNPGS(-62.52)T(-68)Y(-73.13)LAS(-77.91)NS(-89.86)T(-92.94)S(-92.94)APNWK	6	3	1138.8473	0.40647	122525	7794	122525	7794	0.79159	0.734397	0.821217	0.8567	-0.101499701	-0.134069106	-0.085542069	-0.067171233	-0.097070527	0.028374787	FALSE	FALSE	TRUE
22579	5974	IPI00783781	IPI00783781	Q92621;A6H8X3;Q4VBX7;Q6DKH1;Q6P486	ENSG00000155561	S1942	1	LQDSFASETNLDF		3.18E-34	56.58	186.01	_LQDSFAS(ph)ETNLDFR_	LQDSFAS(0.997)ET(0.003)NLDFR	LQDS(-61.83)FAS(25.98)ET(-25.98)NLDFR	7	2	861.87217	0.67179	226690	7250	226690	7250	1.9301	1.557965	1.5192	1.2325	0.285579811	0.192557697	0.181614952	0.090786928	0.187634847	0.079651761	TRUE	TRUE	TRUE
19570	5298	IPI00657688;IPI00465053;IPI00657714;IPI00853252;IPI00470816	IPI00657688	Q6MZS7;Q7Z3K6;Q8NA13;Q5CZI0;Q86YG8;A8MQD4;Q68CS3	ENSG00000155545;ENSG00000155545;ENSG00000155545;ENSG00000155545	S57	1	DEGKNFSSEIEDL	D/E/N-X-pS/pT	4.17E-30	49.13	208.96	_NFS(ph)SEIEDLEK_	NFS(1)SEIEDLEK	NFS(58.73)S(-58.73)EIEDLEK	3	2	695.79233	0.15729	266204	7384	266204	7384	1.3136	1.692018	1.338689	1.348947	0.11846314	0.228404979	0.126679695	0.129994887	0.150885675	0.051906383	TRUE	TRUE	TRUE
782	310	IPI00794221;IPI00003406;IPI00295624	IPI00794221	A8MV58;Q16643-1;Q16643;Q16643-2	ENSG00000113758;ENSG00000113758;ENSG00000113758	S141	1	NGLARLSSPVLHR		0.000188008	43.08	176.01	_LS(ph)SPVLHR_	LS(0.839)S(0.161)PVLHR	LS(7.18)S(-7.18)PVLHR	2	2	494.75242	-0.18918	233974	2012	233972	3606	1.8172	1.199842	1.1529	2.0026	0.259402728	0.07912406	0.061791639	0.301594212	0.17547816	0.122688398	TRUE	FALSE	TRUE
4262	1393	IPI00018111	IPI00018111	Q15545	ENSG00000178913	S201	1	QGLDISSPGMSGH	PBD	9.44E-14	48.81	121.73	_EAENQGLDISS(ph)PGMSGHR_	EAENQGLDIS(0.001)S(0.999)PGMSGHR	EAENQGLDIS(-29.19)S(29.19)PGMS(-38.12)GHR	11	3	655.61045	-2.0519	87291	3170	87282	4277	0.798054	0.506325	0.809776	0.87625	-0.097967721	-0.295570629	-0.091635099	-0.057371969	-0.135636354	0.108103843	FALSE	FALSE	TRUE
11932	3449	IPI00217664;IPI00651638;IPI00186093	IPI00217664	Q8IY63-1;Q8IY63;Q8IY63-2;Q8N209	ENSG00000166025;ENSG00000166025;ENSG00000166025	S901	3	PSRGRLSTTPAHS		9.36E-12	58.44	157.07	_GRLS(ph)T(ph)TPAHS(ph)PVLK_	GRLS(0.994)T(0.973)T(0.034)PAHS(1)PVLK	GRLS(21.75)T(15.48)T(-15.48)PAHS(59.21)PVLK	4	3	568.58214	-0.53053	150582	2636	234475	3087	1.475341	1.2263	1.1795	1.6375	0.168892412	0.088596728	0.071697945	0.214181309	0.135842098	0.06727048	TRUE	FALSE	TRUE
21752	5844	IPI00737545	IPI00737545	Q9H792	ENSG00000173517	S864	2	LVTSPQSEPPAPF		4.28E-15	23.54	126.53	_LVTS(ph)PQS(ph)EPPAPFPPPR_	LVT(0.392)S(0.608)PQS(1)EPPAPFPPPR	LVT(-1.9)S(1.9)PQS(68.8)EPPAPFPPPR	7	2	988.94957	-0.13651	239962	7689	239962	7689	1.2445	1.409744	1.341668	1.625045	0.094994901	0.149140255	0.127645062	0.210865392	0.145661402	0.048837641	TRUE	TRUE	TRUE
11070	3251;5486	IPI00815633;IPI00183572;IPI00807434;IPI00513791;IPI00815886;IPI00816106	IPI00815633;IPI00513791	Q96N67-6;Q96N67;Q96N67-2;Q96N67-3;A4FU72;Q96N67-1;Q96N67-5;Q96N67-4	ENSG00000116641;ENSG00000116641;ENSG00000116641;ENSG00000116641;ENSG00000116641;ENSG00000116641	S888;S888	1	SAVRPASLNLNRS	pS/pT-F/L/I/Y/W/V/M	0.000825338	42.18	124.18	_SAVRPAS(ph)LNLNR_	SAVRPAS(1)LNLNR	S(-101.33)AVRPAS(101.33)LNLNR	7	3	459.9048	0.49336	333633	3969	333633	3969	0.710193	0.65233	0.87393	0.85682	-0.148623613	-0.185532648	-0.058523352	-0.067110405	-0.114947504	0.062151471	FALSE	FALSE	TRUE
20196	5444	IPI00871686;IPI00478227;IPI00024382	IPI00871686	O75122-1;O75122;Q6N029;Q96F87	ENSG00000163539;ENSG00000163539	S830	1	RVLNTGSDVEEAV		0	92.58	356.69	_VLNTGS(ph)DVEEAVADALK_	VLNTGS(1)DVEEAVADALK	VLNT(-93.42)GS(93.42)DVEEAVADALK	6	2	905.92715	0.20357	458328	10205	458328	10205	1.453087	1.17184	1.327293	1.40098	0.162291617	0.068868318	0.122966804	0.146431935	0.125139669	0.040844478	TRUE	TRUE	TRUE
12551	3642	IPI00220827	IPI00220827	P63313;Q596K9	ENSG00000034510	S12	1	DMGEIASFDKAKL	pS/pT-F/L/I/Y/W/V/M	2.02E-41	58.59	199.63	_(ac)ADKPDMGEIAS(ph)FDK_	ADKPDMGEIAS(1)FDK	ADKPDMGEIAS(160.03)FDK	11	2	823.3444	-0.50192	8863	5215	8850	8235	1.487038	1.226339	1.185169	1.479037	0.172322067	0.08861054	0.073780283	0.169979039	0.126172982	0.052296082	TRUE	FALSE	TRUE
8602	2659	IPI00101532	IPI00101532	Q53EZ4-1;Q53EZ4	ENSG00000138180	S428	1	VAASPKSPTAALN		6.97E-85	82.15	230.22	_S(ph)PTAALNESLVECPK_	S(0.999)PT(0.001)AALNESLVECPK	S(30.02)PT(-30.02)AALNES(-79.93)LVECPK	1	3	565.92683	-0.36026	379369	4646	379378	4573	0.676928	0.851867	0.871672	0.784535	-0.169457522	-0.069628205	-0.059646904	-0.105387677	-0.101030077	0.049665375	FALSE	FALSE	TRUE
10158	3057	IPI00220694;IPI00170766	IPI00220694	Q8NG31-1;Q8NG31;Q8NG31-2	ENSG00000137812;ENSG00000137812	S1834	2	IDKSANSVLIKNL	pS/pT-F/L/I/Y/W/V/M	0.00134524	38.35	149.52	_S(ph)ANS(ph)VLIK_	S(1)ANS(1)VLIK	S(120.82)ANS(120.82)VLIK	4	2	496.21669	-0.036958	330815	3289	330806	3839	1.852225	1.285277	1.1093	1.721797	0.267693742	0.108996736	0.045049013	0.235981947	0.164430359	0.105051969	TRUE	FALSE	TRUE
6987	2201;5812	IPI00742743;IPI00029778;IPI00657704;IPI00657708	IPI00742743;IPI00657708	Q12888-2;Q12888;Q12888-1;A6NNK5;A8KA50	ENSG00000067369;ENSG00000067369;ENSG00000067369	S528;S528	2	LSTSEYSQSPKME	D/E/N-X-pS/pT	6.46E-63	40.15	223.99	_LMLSTSEYS(ph)QS(ph)PK_	LMLSTSEYS(1)QS(1)PK	LMLS(-122.86)T(-100.12)S(-75.15)EY(-57.69)S(57.69)QS(94.85)PK	9	2	815.82721	-0.55173	222332	3331	222332	3331	0.65571	0.90471	0.802348	0.717957	-0.183288193	-0.043490609	-0.095637226	-0.143901566	-0.116579398	0.060489971	FALSE	FALSE	TRUE
17018	4722	IPI00384765;IPI00377017	IPI00384765	Q99640;A6NHV6;Q0IJ49	ENSG00000127564	S120	1	SRLGHGSYGEVFK	pS/pT-F/L/I/Y/W/V/M	0.000793855	25.47	124.22	_LGHGS(ph)YGEVFK_	LGHGS(1)YGEVFK	LGHGS(76.06)Y(-76.06)GEVFK	5	2	637.28428	-0.63685	209236	6740	209242	3624	1.893685	1.208909	1.1506	1.4512	0.277307739	0.082393611	0.06092437	0.16172727	0.145588247	0.097931995	TRUE	FALSE	TRUE
29090	4352	IPI00873403;IPI00793696;IPI00306332;IPI00791426	IPI00873403	P83731	ENSG00000114391	T99	1	KFQRAITGASLAD		3.04E-108	75.98	258.06	_AIT(ph)GASLADIMAK_	AIT(1)GASLADIMAK	AIT(122)GAS(-122)LADIMAK	3	2	671.32783	-0.15951	21547	9175	21567	7096	1.202494	1.300809	2.419388	1.761762	0.080082918	0.114213533	0.383705522	0.245947238	0.205987303	0.138389427	TRUE	FALSE	TRUE
27140	2933;6128	IPI00165041;IPI00555853;IPI00815713;IPI00815944;IPI00815731	IPI00165041;IPI00815713	A0JLU0;Q13428-5;Q13428;Q13428-4;Q13428-3;Q13428-1	ENSG00000070814;ENSG00000070814;ENSG00000070814;ENSG00000070814;ENSG00000070814	T249;T249	1	GKVGDVTPQVKGG	D/E/N-X-pS/pT	1.45E-09	48.12	192.36	_VGDVT(ph)PQVK_	VGDVT(1)PQVK	VGDVT(145.18)PQVK	5	2	511.74954	-0.19927	452317	1933	452312	3373	1.313297	1.719507	2.100643	1.2531	0.118362952	0.235403948	0.322352251	0.09798573	0.19352622	0.10508313	TRUE	FALSE	TRUE
4150	1332	IPI00789551;IPI00017297	IPI00789551	A8MXP9;P43243;Q5CZA7;Q68D11;Q9H4N1	ENSG00000015479;ENSG00000015479	S188	1	RHFRRDSFDDRGP	pS/pT-F/L/I/Y/W/V/M	9.88E-06	20.28	81.365	_RDS(ph)FDDRGPSLNPVLDYDHGSR_	RDS(1)FDDRGPSLNPVLDYDHGSR	RDS(36.23)FDDRGPS(-36.23)LNPVLDY(-70.35)DHGS(-69.07)R	3	3	866.71715	-0.25479	313183	8673	313183	8673	1.342693	1.6129	1.224252	1.3197	0.127976725	0.207607442	0.087870822	0.120475217	0.135982551	0.050824647	TRUE	TRUE	TRUE
2204	727	IPI00008868	IPI00008868	P46821;A2BDK5;A2BDK6;A5D6X1;A5D8X6;Q05BW8;Q32NB7;Q4VBY4;Q5H9P1;Q6PJD3;Q86X89	ENSG00000131711	S831	1	AERSLMSSPEDLT		2.64E-22	33.34	136.85	_SLM(ox)S(ph)SPEDLTK_	S(0.003)LMS(0.891)S(0.107)PEDLTK	S(-25.48)LMS(9.21)S(-9.21)PEDLT(-36.07)K	4	2	652.278	-0.10444	359489	6077	99782	5662	0.801846	0.70302	0.853145	0.86134	-0.095909033	-0.15303232	-0.06897715	-0.064825384	-0.095685972	0.040638202	FALSE	FALSE	TRUE
14054	3945	IPI00294728	IPI00294728	Q9Y485	ENSG00000172869	S1901	1	SSFLDTSKDCSPS	D/E/N-X-pS/pT	0.0133263	27.09	117.35	_ASSFLDTS(ph)K_	ASSFLDT(0.056)S(0.944)K	AS(-85.88)S(-63.79)FLDT(-12.27)S(12.27)K	8	2	518.22336	-0.7189	42274	3493	42280	3214	1.936179	1.0814	1.495273	1.524127	0.286945505	0.033986365	0.174720491	0.183021157	0.16966838	0.103870679	TRUE	FALSE	TRUE
3053	975	IPI00011933;IPI00478736	IPI00011933	O43303-1;O43303;O43303-2	ENSG00000103540;ENSG00000103540	S372	1	SPEPSMSPKMHRR		5.29E-11	53.84	178.44	_LPSPEPSMS(ph)PK_	LPSPEPSMS(1)PK	LPS(-128.44)PEPS(-54.22)MS(54.22)PK	9	2	625.28035	0.077873	225805	5397	225805	5397	0.836621	0.54891	0.724503	0.896177	-0.077471238	-0.260498857	-0.139959812	-0.047606206	-0.131384028	0.094285905	FALSE	FALSE	TRUE
2584	822;5685	IPI00009975;IPI00015147;IPI00641268;IPI00218344	IPI00009975;IPI00015147	Q9UD83;P17544-1;P17544;P17544-2;P17544-3	ENSG00000170653;ENSG00000170653;ENSG00000170653;ENSG00000170653	S97;S108	1	AGPLDMSLPSTPD	Plk1;D/E/N-X-pS/pT;pS/pT-F/L/I/Y/W/V/M	5.36E-32	73.42	171.16	_AAAGPLDMS(ph)LPSTPDIK_	AAAGPLDMS(1)LPSTPDIK	AAAGPLDMS(34.31)LPS(-34.31)T(-45.06)PDIK	9	2	882.4179	-0.079883	1045	7805	1047	7269	1.293698	1.265825	1.168711	2.337849	0.111832907	0.102373669	0.067707132	0.368816457	0.162682541	0.138725587	FALSE	FALSE	TRUE
7702	2397	IPI00032970;IPI00789006	IPI00032970	Q9BXB4;A8K9I7;A8MZ15;Q9GZM0	ENSG00000144909;ENSG00000144909	S181	1	LASSSNSPISQRR		3.81E-52	83.76	202.39	_SFSLASSSNS(ph)PISQR_	SFSLASSS(0.002)NS(0.997)PISQR	S(-100.03)FS(-95.6)LAS(-62.66)S(-38.76)S(-26.23)NS(26.23)PIS(-62.66)QR	10	2	824.37234	0.056917	343445	7193	343445	7193	0.7288	0.83238	0.80671	0.891287	-0.137391636	-0.079678363	-0.093282559	-0.049982428	-0.090083747	0.036353159	FALSE	FALSE	TRUE
7655	2396;5811	IPI00032958;IPI00657687;IPI00743594	IPI00032958;IPI00657687	Q9NQW6-2;Q9NQW6;A8K5D9;Q9NQW6-1;A8MUK7	ENSG00000011426;ENSG00000011426	S624;S661	1	RAESGDSLGSEDR	pS/pT-F/L/I/Y/W/V/M	6.07E-37	66.91	138.07	_AESGDS(ph)LGSEDRDLLYSIDAYR_	AES(0.003)GDS(0.995)LGS(0.003)EDRDLLYSIDAYR	AES(-25.82)GDS(25.82)LGS(-25.82)EDRDLLY(-77.98)S(-81.86)IDAY(-93.31)R	6	3	838.03403	-0.053174	13053	5360	13081	11011	1.705691	1.059395	1.852073	1.8349	0.231900358	0.025057919	0.267658101	0.263612401	0.197057195	0.115775473	TRUE	FALSE	TRUE
21177	5714	IPI00642259;IPI00142768	IPI00642259	Q5TBT2;Q8WXK8;Q5TF24	ENSG00000151914;ENSG00000151914	S2919	1	QIIVSKSPVQFEN		6.30E-234	104.86	292.81	_S(ph)PVQFENLEEIFDTSVSK_	S(1)PVQFENLEEIFDTSVSK	S(163.19)PVQFENLEEIFDT(-167.77)S(-168.86)VS(-163.19)K	1	3	716.99608	-0.41499	380254	10952	380237	11387	0.809759	0.723311	0.802791	0.894822	-0.091644216	-0.14067493	-0.095397505	-0.048263347	-0.093995	0.037761944	FALSE	FALSE	TRUE
27420	3167	IPI00178185	IPI00178185	Q8TD16-1;Q8TD16	ENSG00000185963	T821	1	PKTKPATPSL___		0.0284559	25.13	114.35	_TKPAT(ph)PSL_	TKPAT(1)PSL	T(-42.15)KPAT(42.15)PS(-59.75)L	5	2	447.72025	0.23799	420453	3688	420490	2268	1.483743	1.142795	1.220141	1.419845	0.171358683	0.057968332	0.086410021	0.152240936	0.116994493	0.053595008	TRUE	FALSE	TRUE
17925	4922	IPI00409607;IPI00642366	IPI00409607	Q5T1K0;Q6PGN8;Q96FB3;Q9UG20;Q9UPS4;Q08AD1;Q5T1K1	ENSG00000118200;ENSG00000118200	S862	1	QAKWLKSPTTPID		0.00599585	33.35	117.35	_S(ph)PTTPIDPEK_	S(0.992)PT(0.008)TPIDPEK	S(21.16)PT(-21.16)T(-43.31)PIDPEK	1	2	582.76284	-0.58348	379947	2187	379947	2187	1.4041	1.0934	1.6686	1.4999	0.147398039	0.03877907	0.222352239	0.176062305	0.146147913	0.077956401	TRUE	FALSE	TRUE
11438	3325	IPI00215948;IPI00473136	IPI00215948	P35221-1;P35221;Q8N1C0;P35221-2	ENSG00000044115;ENSG00000044115	S641	1	PEELDDSDFETED	D/E/N-X-pS/pT	4.14E-246	93.29	294.38	_TPEELDDS(ph)DFETEDFDVR_	TPEELDDS(1)DFETEDFDVR	T(-157.53)PEELDDS(95.11)DFET(-95.11)EDFDVR	8	2	1119.9336	0.22401	427272	7597	427272	7597	0.806288	0.857265	0.8364	0.819621	-0.093509804	-0.066884907	-0.077585976	-0.086386923	-0.081091902	0.011494517	FALSE	FALSE	TRUE
22672	6001	IPI00784808	IPI00784808	Q9UHD8-5;Q9UHD8	ENSG00000184640	S2	1	_____MSDPAVNA		0	110.08	372.88	_(ac)S(ph)DPAVNAQLDGIISDFEALK_	S(1)DPAVNAQLDGIISDFEALK	S(216.12)DPAVNAQLDGIIS(-216.12)DFEALK	1	2	1113.0223	3.6759	336366	13381	336354	13884	0.81185	0.865284	0.861277	0.728207	-0.090524205	-0.062841327	-0.06485715	-0.137745151	-0.088991958	0.034859556	FALSE	FALSE	TRUE
18967	5175	IPI00438286;IPI00438287;IPI00438288;IPI00438290;IPI00438289;IPI00438291;IPI00438292	IPI00438286	Q96RT1-1;Q96RT1;Q1RMD0;Q96RT1-2;A0AVR1;Q1RMC9;Q96RT1-3;Q96RT1-5;Q96RT1-4;Q96RT1-6;Q96RT1-7	ENSG00000112851;ENSG00000112851;ENSG00000112851;ENSG00000112851;ENSG00000112851;ENSG00000112851;ENSG00000112851	S440	1	EDVMFISDNESFN		1.12E-45	51.75	143.72	_TEDVMFIS(ph)DNESFNPSLWEEQRK_	TEDVMFIS(1)DNESFNPSLWEEQRK	T(-70.62)EDVMFIS(38.77)DNES(-38.77)FNPS(-66.31)LWEEQRK	8	3	961.08439	-0.36926	414329	9602	414329	9602	0.78176	0.851468	0.84991	0.83883	-0.106926555	-0.069831669	-0.070627061	-0.076326046	-0.080927833	0.017572144	FALSE	FALSE	TRUE
11933	3449	IPI00217664;IPI00651638;IPI00186093	IPI00217664	Q8IY63-1;Q8IY63;Q8IY63-2;Q8N209	ENSG00000166025;ENSG00000166025;ENSG00000166025	S907	1	STTPAHSPVLKHP		0.00506216	26.88	96.193	_LSTTPAHS(ph)PVLK_	LSTTPAHS(1)PVLK	LS(-84.17)T(-66.69)T(-59.13)PAHS(59.13)PVLK	8	3	444.2304	0.26813	234499	2044	234499	2044	0.816875	0.834311	0.788048	0.870248	-0.087844395	-0.07867203	-0.103447329	-0.060356966	-0.08258018	0.018002729	FALSE	FALSE	TRUE
716	277;4992	IPI00002901;IPI00642774;IPI00550685;IPI00018174;IPI00216204;IPI00478488;IPI00410573;IPI00844019;IPI00792637;IPI00385455;IPI00647431;IPI00412347	IPI00002901;IPI00385455	P28347;Q8NA25;Q15562;Q15561;Q53GI4;Q96BK2;Q8NEV5;A4FUP2;Q7Z6U7;Q7Z6U8;Q99594;Q71U35;Q7Z6U9;Q7Z6V0;Q96G15	ENSG00000187079;ENSG00000074219;ENSG00000074219;ENSG00000197905;ENSG00000197905;ENSG00000007866;ENSG00000007866;ENSG00000007866	S61;S77	1	RRKIILSDEGKMY		0.00118803	42.39	159.29	_IILS(ph)DEGK_	IILS(1)DEGK	IILS(128.52)DEGK	4	2	477.73082	-0.3784	173653	2670	173650	2780	1.83	1.094617	1.597685	1.3397	0.26245109	0.039262189	0.203491158	0.127007557	0.158052998	0.096675856	TRUE	FALSE	TRUE
14994	4198	IPI00301609	IPI00301609	Q8TD19;Q6PKF2	ENSG00000119638	S2	1	_____MSVLGEYE	pS/pT-F/L/I/Y/W/V/M	0.00124912	36.57	159.72	_(ac)S(ph)VLGEYER_	S(1)VLGEYER	S(130.71)VLGEY(-130.71)ER	1	2	537.7288	-0.23923	404342	6098	404342	6098	1.3977	1.095723	1.412936	1.560349	0.145413965	0.039700778	0.150122491	0.193221747	0.132114745	0.065257324	TRUE	FALSE	TRUE
27748	3367	IPI00216654;IPI00292387	IPI00216654	Q14978-2;Q14978;Q14978-1;Q5VV70;Q96J17;Q9BUV3	ENSG00000166197;ENSG00000166197	T620	1	KLQTPNTFPKRKK	pS/pT-F/L/I/Y/W/V/M	0.0133263	22.8	117.35	_LQTPNT(ph)FPK_	LQTPNT(1)FPK	LQT(-67.77)PNT(67.77)FPK	6	2	563.27064	0.1182	228788	5777	228788	5777	1.512047	1.071977	1.381589	1.902382	0.179565291	0.030185467	0.140378867	0.279297728	0.157356838	0.102994506	TRUE	FALSE	TRUE
2743	879	IPI00010586;IPI00871307	IPI00010586	P82094;Q17R87;Q59GK0;Q6PII6	ENSG00000144747;ENSG00000144747	S340	2	LDSRSVSEINSDD		4.97E-188	79.61	290.96	_SVS(ph)EINS(ph)DDELSGK_	SVS(1)EINS(1)DDELSGK	S(-37.01)VS(37.01)EINS(66.65)DDELS(-66.65)GK	3	2	820.31043	-0.50735	405424	4104	405453	5649	1.547568	1.443852	1.132832	1.306347	0.189649741	0.159522679	0.054165508	0.116058552	0.12984912	0.058807095	TRUE	FALSE	TRUE
13827	3883	IPI00292953;IPI00759532;IPI00759780	IPI00292953	Q9P0K7-2;Q9P0K7;Q9P0K7-1;Q9P0K7-3	ENSG00000039560;ENSG00000039560;ENSG00000039560	S284	1	APPPPISPTQLSD		0.000422271	32.01	83.606	_APPPPIS(ph)PTQLSDVSSPR_	APPPPIS(0.852)PT(0.146)QLS(0.002)DVSSPR	APPPPIS(7.65)PT(-7.65)QLS(-27.1)DVS(-33.24)S(-42.48)PR	7	3	642.65046	-0.065551	30914	5163	30915	5223	1.540101	1.6602	1.8325	1.180165	0.187549203	0.22016041	0.263043983	0.071942731	0.185674082	0.081881509	TRUE	TRUE	TRUE
21305	5746	IPI00644591;IPI00008339;IPI00872508	IPI00644591	A8MSL0;Q27J81;Q6P1X7;Q9H6N1;Q27J83;Q69YL8;Q6PK22	ENSG00000203485;ENSG00000203485	S1194	2	SLDKSFSEDAVTD		0	109.7	323.91	_S(ph)FS(ph)EDAVTDSSGSGTLPR_	S(1)FS(1)EDAVTDSSGSGTLPR	S(106.31)FS(104.92)EDAVT(-104.92)DS(-124.13)S(-140.15)GS(-155.01)GT(-162.16)LPR	3	2	986.88228	-0.43922	343145	5744	343196	4891	1.32576	1.3149	1.197558	1.3296	0.122464912	0.118892725	0.078296556	0.123721006	0.1108438	0.021794349	TRUE	TRUE	TRUE
12938	3717	IPI00254338	IPI00254338	Q86VR2	ENSG00000141699	S320	1	EDLDGHSDPEESF		1.13E-18	58.8	109.52	_GQTPLTEGSEDLDGHS(ph)DPEESFAR_	GQTPLTEGSEDLDGHS(1)DPEESFAR	GQT(-93.48)PLT(-74.7)EGS(-55.97)EDLDGHS(48.97)DPEES(-48.97)FAR	16	3	885.36785	0.20884	149929	7471	149929	7471	0.76649	0.782963	0.846382	0.899237	-0.115493507	-0.106258761	-0.072433581	-0.046125832	-0.08507792	0.031889812	FALSE	FALSE	TRUE
11344	3293	IPI00186808;IPI00873482;IPI00337588	IPI00186808	Q13625-1;Q13625;Q05BL1;Q13625-2	ENSG00000143514;ENSG00000143514	S486	1	TLRKNQSSEDILR	D/E/N-X-pS/pT	1.10E-67	65.83	205.38	_NQS(ph)SEDILRDAQVANK_	NQS(1)SEDILRDAQVANK	NQS(34.76)S(-34.76)EDILRDAQVANK	3	2	934.43092	-0.97746	274147	5303	274158	6518	0.814168	0.725806	0.796514	0.90983	-0.089285971	-0.139179446	-0.098806586	-0.041039747	-0.092077938	0.040317568	FALSE	FALSE	TRUE
4371	1426;5001	IPI00018370;IPI00412650	IPI00018370;IPI00412650	O95425-2;O95425;Q569J5;Q63HL8;Q659E9;O95425-1	ENSG00000197321;ENSG00000197321	S221;S221	1	RQAHDLSPAAESS	D/E/N-X-pS/pT	1.35E-123	88.02	218.87	_(py)QAHDLS(ph)PAAESSSTFSFSGR_	QAHDLS(1)PAAESSSTFSFSGR	QAHDLS(99.64)PAAES(-118.48)S(-99.64)S(-127.42)T(-136.03)FS(-159.78)FS(-180.11)GR	6	2	1072.9497	-0.72424	286777	6239	286777	6239	0.749027	0.912943	0.790421	0.750367	-0.125502527	-0.039556337	-0.10214153	-0.124726274	-0.097981667	0.040428931	FALSE	FALSE	TRUE
18975	5175	IPI00438286;IPI00438287;IPI00438288;IPI00438290;IPI00438289;IPI00438291;IPI00438292	IPI00438286	Q96RT1-1;Q96RT1;Q1RMD0;Q96RT1-2;A0AVR1;Q1RMC9;Q96RT1-3;Q96RT1-5;Q96RT1-4;Q96RT1-6;Q96RT1-7	ENSG00000112851;ENSG00000112851;ENSG00000112851;ENSG00000112851;ENSG00000112851;ENSG00000112851;ENSG00000112851	S1179	1	PNARVGSEHSLLD		0.000336462	27.58	120.05	_VGS(ph)EHSLLDPPGK_	VGS(1)EHSLLDPPGK	VGS(57.91)EHS(-57.91)LLDPPGK	3	2	708.33196	-0.037426	453241	6035	453243	2768	0.819103	0.82601	0.62965	0.90488	-0.086661483	-0.083014695	-0.200900792	-0.043409011	-0.103496495	0.067825818	FALSE	FALSE	TRUE
10395	3129	IPI00174962	IPI00174962	Q8N3F8;Q641Q8;Q68D58	ENSG00000100139	S484	2	PAPRAPSASPLAL		1.88E-21	61.54	173.9	_APS(ph)AS(ph)PLALHASR_	APS(1)AS(1)PLALHASR	APS(159.04)AS(133.35)PLALHAS(-133.35)R	3	3	479.88109	-0.65558	31243	2933	31243	2933	0.843827	0.794845	0.762377	0.892634	-0.073746583	-0.099717553	-0.117830214	-0.049326575	-0.085155231	0.029964232	FALSE	FALSE	TRUE
14693	4111	IPI00299095	IPI00299095	O60749;Q53GG3	ENSG00000205302	S277	1	VNTQALSGAGILR		8.17E-123	69.29	258.59	_AVNTQALS(ph)GAGILR_	AVNTQALS(1)GAGILR	AVNT(-107.44)QALS(107.44)GAGILR	8	2	725.87432	-0.34042	50316	6728	50315	4269	1.471419	1.110235	1.20736	1.5743	0.16773636	0.045414914	0.081836784	0.197087495	0.123018888	0.071190246	TRUE	FALSE	TRUE
259	158	IPI00001134;IPI00747510;IPI00556348	IPI00001134	Q9Y580;Q6IRX3;Q59EQ8	ENSG00000076053;ENSG00000076053	S137	1	IIQRSFSSPENFQ		0.000450082	37.75	148.47	_SFS(ph)SPENFQR_	SFS(0.997)S(0.003)PENFQR	S(-53.25)FS(25.64)S(-25.64)PENFQR	3	2	639.76117	-0.61526	343807	3711	343819	3345	1.224948	1.511205	1.253163	1.407151	0.088117653	0.179323382	0.098007564	0.148340704	0.128447326	0.042961926	TRUE	TRUE	TRUE
1517	506	IPI00337397;IPI00006038;IPI00216688;IPI00337396;IPI00337395	IPI00337397	P52948-5;P52948;P52948-1;A8KA17;P52948-2;P52948-4;Q9HDC8;P52948-3	ENSG00000110713;ENSG00000110713;ENSG00000110713;ENSG00000110713;ENSG00000110713	S591	2	LKNLNNSNLFSPV	D/E/N-X-pS/pT	6.35E-62	77.25	226.58	_NLNNS(ph)NLFS(ph)PVNR_	NLNNS(1)NLFS(1)PVNR	NLNNS(176.16)NLFS(176.16)PVNR	5	2	824.84765	0.76679	270435	5974	270451	5754	2.537234	4.7395	1.0402	2.280074	0.404360522	0.675732528	0.017116849	0.357948942	0.36378971	0.270290276	TRUE	FALSE	TRUE
16084	4454	IPI00328905	IPI00328905	Q86VI3;A2RRC9;A6NET5;Q5T3H8	ENSG00000183856	S1426	1	PLRRHRSLTAHSL	pS/pT-F/L/I/Y/W/V/M	2.31E-19	43.61	166.7	_S(ph)LTAHSLLPLAEK_	S(0.998)LT(0.002)AHSLLPLAEK	S(27.02)LT(-27.02)AHS(-63.03)LLPLAEK	1	3	487.25673	-2.0611	364393	6030	364399	6493	1.557	1.11521	1.165836	1.601526	0.192288613	0.047356655	0.066637462	0.204533994	0.127704181	0.082176311	TRUE	FALSE	TRUE
9342	2857	IPI00154915;IPI00301595;IPI00179063;IPI00301597;IPI00165621	IPI00154915	Q8TEW0-1;Q8TEW0;Q5VWV1;Q8TEW0-2;Q5VWV0;Q6IQ47;Q8TEW0-4;Q5VWV4;Q8TEW0-3;Q5VWV2;Q8IX28;Q8TEW0-8;Q5T2A7;Q8IX26;Q8IX27	ENSG00000148498;ENSG00000148498;ENSG00000148498;ENSG00000148498;ENSG00000148498	S852	1	KTRKSKSMDLGIA	pS/pT-F/L/I/Y/W/V/M	9.47E-59	68.8	237.12	_S(ph)M(ox)DLGIADETK_	S(1)MDLGIADETK	S(180.8)MDLGIADET(-180.8)K	1	2	638.26235	-0.73391	367062	2707	367048	2457	0.875705	0.809699	0.855952	0.791747	-0.057642171	-0.091676397	-0.067550589	-0.101413574	-0.079570683	0.020404268	FALSE	FALSE	TRUE
9121	2793	IPI00152011;IPI00646444	IPI00152011	O15463;Q52LW3;Q59H86;Q5VYZ0;Q6NVX2;Q8TBI6	ENSG00000137962;ENSG00000137962	S176	2	KSFENVSVESVDS	Plk1;D/E/N-X-pS/pT;pS/pT-F/L/I/Y/W/V/M	6.57E-216	93.34	290.98	_SFENVS(ph)VES(ph)VDSSSEK_	SFENVS(1)VES(1)VDSSSEK	S(-78.31)FENVS(78.31)VES(80.53)VDS(-80.53)S(-103.51)S(-133.82)EK	6	2	945.35811	-0.12075	341862	4186	341893	3924	1.497749	1.428395	1.203091	1.2428	0.175439038	0.154848321	0.080298478	0.094401245	0.126246771	0.046055441	TRUE	TRUE	TRUE
6924	2185	IPI00029680;IPI00789861;IPI00449144;IPI00789106;IPI00790206	IPI00029680	Q12815;Q8N5B2;Q6PJU7	ENSG00000135451;ENSG00000135451	S98	1	LEELRPSPRGQNV		0.00423624	18.76	112.01	_NPLEELRPS(ph)PR_	NPLEELRPS(1)PR	NPLEELRPS(112.01)PR	9	2	694.34012	-1.3799	273123	4109	273123	4109	1.242983	1.165054	1.4151	1.409	0.094465189	0.066346055	0.150787131	0.148910993	0.115127342	0.041711286	TRUE	TRUE	TRUE
21340	5752	IPI00644865;IPI00748339	IPI00644865	Q9P2Q2;A7E2Y3;Q5T377	ENSG00000151474	S727	1	SENDTGSPDFYTP		4.73E-92	82.48	221.7	_LLGSENDTGS(ph)PDFYTPR_	LLGSENDTGS(1)PDFYTPR	LLGS(-106)ENDT(-50.53)GS(50.53)PDFY(-123.74)T(-95.6)PR	10	2	974.91985	0.20001	218085	5746	218085	5746	0.80236	0.81428	0.866411	0.870197	-0.09563073	-0.089226232	-0.062276043	-0.060382418	-0.076878856	0.018160994	FALSE	FALSE	TRUE
11609	3370	IPI00216683;IPI00640320;IPI00816725	IPI00216683	P30307-1;P30307;P30307-2;Q9H2F0	ENSG00000158402;ENSG00000158402	S64	2	ANLSILSGGTPKR		9.72E-178	62.17	271.82	_FLGDSANLSILS(ph)GGT(ph)PK_	FLGDSANLSILS(1)GGT(1)PK	FLGDS(-136.54)ANLS(-82.6)ILS(82.6)GGT(131.63)PK	12	3	612.9442	0.077471	122837	10478	122843	9451	1.214195	1.235301	1.817498	1.3443	0.08428844	0.091772793	0.259473942	0.128496199	0.141007843	0.08130588	TRUE	FALSE	TRUE
212	146	IPI00383500;IPI00000856	IPI00383500	Q96AC1-2;Q96AC1;A8K6S3;Q96AC1-1	ENSG00000073712;ENSG00000073712	S339	1	ENHLNNSDKEVDE	D/E/N-X-pS/pT	2.25E-43	69.83	189.08	_LSIMTSENHLNNS(ph)DK_	LSIMTSENHLNNS(1)DK	LS(-151.22)IMT(-124.18)S(-107.65)ENHLNNS(107.65)DK	13	2	891.89004	-0.6208	231679	3466	231675	2974	1.3246	1.641	1.251839	1.2495	0.122084751	0.215108581	0.097548478	0.09673626	0.132869517	0.056073651	TRUE	FALSE	TRUE
6455	2022	IPI00027258	IPI00027258	Q8N3V7-2;Q8N3V7;A7MD96	ENSG00000171992	S854	1	PFLYRRSPTDSDV		1.72E-224	104.19	291.64	_S(ph)PTDSDVSLDSEDSGAK_	S(0.999)PT(0.001)DSDVSLDSEDSGAK	S(28.37)PT(-28.37)DS(-69.94)DVS(-132.25)LDS(-185.98)EDS(-230.62)GAK	1	2	895.35421	-0.31968	379413	2146	379413	2146	0.66912	0.81581	0.92804	0.67213	-0.174495989	-0.088410976	-0.032433305	-0.17254672	-0.116971747	0.069185938	FALSE	FALSE	TRUE
10457	3141	IPI00176706;IPI00647772;IPI00647326;IPI00646846;IPI00479589	IPI00176706	Q96I25;Q5W009;Q5W010;Q5W011;Q5W012;Q5W008	ENSG00000134453;ENSG00000134453;ENSG00000134453;ENSG00000134453	S169	1	RERRKRSMGGAAI	pS/pT-F/L/I/Y/W/V/M	4.81E-91	57.31	226.26	_S(ph)M(ox)GGAAIAPPTSLVEK_	S(1)MGGAAIAPPTSLVEK	S(162.02)MGGAAIAPPT(-162.02)S(-167.09)LVEK	1	2	812.88624	-0.22795	367337	5168	367323	3392	1.420505	1.135904	1.200887	1.350546	0.152442767	0.055341629	0.079502143	0.130509381	0.10444898	0.044782529	TRUE	FALSE	TRUE
922	341	IPI00003843;IPI00216245;IPI00216246;IPI00797934;IPI00332453;IPI00291668	IPI00003843	Q9UDY2-1;Q9UDY2;Q9UDY2-3;Q9UDY2-4;Q9UDY2-2;A2A3H9;Q9UDY2-5;Q5VXL1	ENSG00000119139;ENSG00000119139;ENSG00000119139;ENSG00000119139;ENSG00000119139;ENSG00000119139	S461	1	TPTPFKSTGDIAG		4.38E-51	57.14	199.63	_S(ph)TGDIAGTVVPETNKEPR_	S(0.958)T(0.042)GDIAGTVVPETNKEPR	S(13.62)T(-13.62)GDIAGT(-98.17)VVPET(-107.29)NKEPR	1	3	650.97713	-0.39691	398405	5573	398395	3482	0.834645	0.6559	0.86728	0.883979	-0.078498204	-0.183162369	-0.061840669	-0.053558052	-0.094264823	0.060165679	FALSE	FALSE	TRUE
16405	4554	IPI00334715;IPI00718985	IPI00334715	Q9NRY4-1;Q9NRY4;Q9NRY4-2;A2RRE5;A7E2A4	ENSG00000160007;ENSG00000160007	S1134	1	NGSGNGSDSEMDT	D/E/N-X-pS/pT	9.19E-134	106.11	222.51	_AQSNGSGNGS(ph)DSEM(ox)DTSSLER_	AQSNGSGNGS(1)DSEMDTSSLER	AQS(-71.81)NGS(-53.47)GNGS(33.36)DS(-33.36)EMDT(-50.87)S(-67.81)S(-76.1)LER	10	2	1112.9184	-1.6031	33579	2549	33593	4994	0.761501	0.812765	0.87478	0.89014	-0.118329522	-0.090035007	-0.058101155	-0.050541683	-0.079251842	0.031171389	FALSE	FALSE	TRUE
7786	2418	IPI00033907;IPI00787085	IPI00033907	Q9H1A4	ENSG00000153107	S688	1	DFEGSLSPVIAPK		8.85E-135	75.17	259.71	_NFDFEGSLS(ph)PVIAPK_	NFDFEGSLS(1)PVIAPK	NFDFEGS(-50.9)LS(50.9)PVIAPK	9	2	850.9002	1.2173	265652	8803	265650	8134	0.78904	0.833426	0.891375	0.84365	-0.10290098	-0.079132955	-0.049939551	-0.073837689	-0.076452794	0.021729248	FALSE	FALSE	TRUE
11166	3271	IPI00642333;IPI00185159;IPI00299088;IPI00644120;IPI00180292;IPI00647603;IPI00444558	IPI00642333	Q9UQB8-6;Q9UQB8;Q9UQB8-4;Q9UQB8-1;Q9UQB8-2;Q9UQB8-5;Q9UQB8-3;Q6ZSM9	ENSG00000175866;ENSG00000175866;ENSG00000175866;ENSG00000175866;ENSG00000175866;ENSG00000175866	S455	1	QQGKSSSTGNLLD	PBD	0.00167749	50.44	133.79	_SSS(ph)TGNLLDK_	SSS(1)TGNLLDK	S(-51.12)S(-45.73)S(45.73)T(-45.73)GNLLDK	3	2	551.24482	0.06676	396080	2560	396089	4262	0.77427	0.883375	0.817277	0.873948	-0.111107568	-0.053854896	-0.087630723	-0.058514407	-0.077776898	0.026778954	FALSE	FALSE	TRUE
11948	3451	IPI00217686;IPI00382824	IPI00217686	Q8IY81;Q96SZ0	ENSG00000108592	S336	2	LDISLSSGEEDEG	PBD	3.09E-105	65.78	182.03	_ALDISLS(ph)S(ph)GEEDEGDEEDSTAGTTK_	ALDIS(0.001)LS(0.999)S(1)GEEDEGDEEDSTAGTTK	ALDIS(-31.34)LS(31.34)S(47.45)GEEDEGDEEDS(-128.07)T(-134.16)AGT(-140.88)T(-141.37)K	8	3	906.01424	-0.020106	22835	6283	22835	6283	0.926204	0.813387	0.814344	0.73364	-0.033293348	-0.089702773	-0.089192099	-0.134516998	-0.086676304	0.041448606	FALSE	FALSE	TRUE
6009	1861	IPI00024970;IPI00876972;IPI00759472	IPI00024970	Q9NQS7;A8MQD2	ENSG00000149503;ENSG00000149503	S235	1	ESITVSSLMATPQ	pS/pT-F/L/I/Y/W/V/M;PBD	4.48E-88	54.96	211.87	_ILESITVSS(ph)LMATPQDPK_	ILES(0.001)IT(0.003)VS(0.036)S(0.8)LMAT(0.161)PQDPK	ILES(-29.97)IT(-25.01)VS(-13.47)S(6.96)LMAT(-6.96)PQDPK	9	2	1005.4969	-0.22674	175516	6279	175519	8527	2.5155	2.1473	3.0722	1.1227	0.400624322	0.331892724	0.487449485	0.050263723	0.317557563	0.189221956	TRUE	FALSE	TRUE
17831	4892	IPI00399254;IPI00856005	IPI00399254	Q01804-1;Q01804;A0PJA7	ENSG00000164164;ENSG00000164164	S893	1	KGELDLSLENLDL	Plk1;D/E/N-X-pS/pT;pS/pT-F/L/I/Y/W/V/M	3.02E-114	69.08	258.59	_GELDLS(ph)LENLDLSK_	GELDLS(1)LENLDLSK	GELDLS(170.31)LENLDLS(-170.31)K	6	2	813.38713	0.0025718	133657	8890	133656	11265	1.133313	1.236065	5.637775	3.41792	0.05434987	0.092041309	0.751107739	0.533761893	0.357815203	0.340765427	FALSE	FALSE	TRUE
217	147	IPI00000858;IPI00795111;IPI00642023	IPI00000858	P18615;A2BE08;A2ABK2;A2ABK4;Q9BQJ6	ENSG00000204356;ENSG00000206268;ENSG00000206357;ENSG00000204356;ENSG00000206268;ENSG00000206357;ENSG00000204356;ENSG00000206268;ENSG00000206357	S131	1	RRPQRKSLYESFV	pS/pT-F/L/I/Y/W/V/M	1.54E-73	66.19	242.07	_S(ph)LYESFVSSSDR_	S(1)LYESFVSSSDR	S(98.59)LY(-98.59)ES(-101.71)FVS(-169.01)S(-187.42)S(-210.79)DR	1	2	728.80323	-0.48528	366670	5574	366670	5574	1.410145	1.121345	1.21349	1.346981	0.149263772	0.049739251	0.084036202	0.12936147	0.103100174	0.04483881	TRUE	FALSE	TRUE
9378	2876	IPI00377085;IPI00844455;IPI00157442	IPI00377085	Q6PFW2;A6NFK4;O15085	ENSG00000132694;ENSG00000132694;ENSG00000132694	S285	2	NRNSVLSDPGLDS		1.86E-29	46.51	134.51	_NSVLS(ph)DPGLDSPRT(ph)SPVIMAR_	NS(0.001)VLS(0.984)DPGLDS(0.02)PRT(0.913)S(0.082)PVIMAR	NS(-30)VLS(18.14)DPGLDS(-18.14)PRT(10.46)S(-10.46)PVIMAR	5	2	1186.5395	-0.12733	276962	9440	276982	6753	1.505702	1.527884	1.052451	1.747123	0.177739027	0.184090383	0.022201885	0.242323481	0.156588694	0.094187663	TRUE	FALSE	TRUE
11600	3367	IPI00216654;IPI00292387	IPI00216654	Q14978-2;Q14978;Q14978-1;Q5VV70;Q96J17;Q9BUV3	ENSG00000166197;ENSG00000166197	S313	1	APPPKKSLGTQPP	pS/pT-F/L/I/Y/W/V/M	0.000187468	39.87	142.72	_S(ph)LGTQPPK_	S(1)LGTQPPK	S(81.91)LGT(-81.91)QPPK	1	2	454.21788	0.49821	357723	1833	357722	1507	2.2754	1.054958	1.2495	1.562	0.357057754	0.02323517	0.09673626	0.19368103	0.167677553	0.144265161	FALSE	FALSE	TRUE
8730	2695	IPI00103090;IPI00154162	IPI00103090	Q8WVC0-1;Q8WVC0;Q8WVC0-2	ENSG00000166477;ENSG00000166477	S294	2	RKNAIASDSEADS		0	75.11	347.04	_NAIAS(ph)DSEADS(ph)DTEVPK_	NAIAS(1)DSEADS(1)DTEVPK	NAIAS(92.66)DS(-92.66)EADS(66.3)DT(-66.3)EVPK	5	2	954.86102	-0.71119	263272	2515	263272	2515	0.896172	0.82674	0.86362	0.759686	-0.047608629	-0.082631049	-0.063677309	-0.119365877	-0.078320716	0.030881202	FALSE	FALSE	TRUE
19571	5298	IPI00657688;IPI00465053;IPI00657714;IPI00853252;IPI00470816	IPI00657688	Q6MZS7;Q7Z3K6;Q8NA13;Q5CZI0;Q86YG8;A8MQD4;Q68CS3	ENSG00000155545;ENSG00000155545;ENSG00000155545;ENSG00000155545	S58	1	EGKNFSSEIEDLE	PBD	4.17E-30	49.13	208.96	_NFSS(ph)EIEDLEK_	NFSS(1)EIEDLEK	NFS(-35.06)S(35.06)EIEDLEK	4	2	695.79233	0.86061	266205	8312	266204	7384	1.3136	1.325125	1.1271	1.343795	0.11846314	0.122256848	0.05196245	0.128333021	0.105253864	0.035759422	TRUE	FALSE	TRUE
13288	3779	IPI00290337;IPI00794000	IPI00290337	Q12929;A6NMC3;A8K6W2;A8KA66	ENSG00000151491	S687	1	PVDRRKSQMEEVQ		1.20E-37	61.76	195.97	_S(ph)QM(ox)EEVQDELIHR_	S(1)QMEEVQDELIHR	S(60.5)QMEEVQDELIHR	1	3	570.5782	1.0065	382073	5693	382049	6617	1.530066	1.709125	1.313337	1.169	0.184710165	0.232773827	0.11837618	0.067814511	0.150918671	0.072588903	TRUE	FALSE	TRUE
4245	1384	IPI00017979;IPI00478216	IPI00017979	Q6P444-1;Q6P444;A8K8D8;Q6P444-2	ENSG00000146410;ENSG00000146410	S328	1	AFQEDDSFEKENR	Plk1;D/E/N-X-pS/pT;pS/pT-F/L/I/Y/W/V/M	1.80E-18	48.32	193.4	_FAFQEDDS(ph)FEK_	FAFQEDDS(1)FEK	FAFQEDDS(136.96)FEK	8	2	721.77922	-0.66896	117462	5635	117442	8714	1.476613	1.111578	1.402395	1.2638	0.169266688	0.045939943	0.146870355	0.101678351	0.115938834	0.054478819	TRUE	FALSE	TRUE
6915	2183	IPI00029661	IPI00029661	O60447;A6NKX8	ENSG00000067208	S778	2	VADGSESETEDSV		1.07E-92	69.15	168.56	_SGSMSLDPAVADGS(ph)ES(ph)ETEDSVLETR_	SGSMSLDPAVADGS(0.997)ES(0.998)ET(0.004)EDSVLETR	S(-71.87)GS(-72.61)MS(-71.12)LDPAVADGS(25.85)ES(28.3)ET(-25.85)EDS(-35.13)VLET(-61.3)R	16	2	1415.0565	0.059197	348867	7485	348844	4636	0.882297	0.822411	0.848401	0.848836	-0.054385197	-0.084911089	-0.071398828	-0.07117621	-0.070467831	0.012498365	FALSE	FALSE	TRUE
28680	4031	IPI00305064;IPI00828117;IPI00827658;IPI00827650;IPI00418465;IPI00828064;IPI00828192;IPI00827795;IPI00828056;IPI00419219;IPI00827893;IPI00827982;IPI00827937;IPI00297160	IPI00305064	P16070-1;P16070;Q9H5A5;P16070-5;P16070-7;P16070-3;P16070-4;Q9H5A7;P16070-6;P16070-17;P16070-8;P16070-16;P16070-10;Q9H5A6;Q9P2Z2;P16070-11;A5YRN9;P16070-13;P16070-14;P16070-12;A8K309;Q9H5A4	ENSG00000026508;ENSG00000026508;ENSG00000026508;ENSG00000026508;ENSG00000026508;ENSG00000026508;ENSG00000026508;ENSG00000026508;ENSG00000026508;ENSG00000026508;ENSG00000026508;ENSG00000026508;ENSG00000026508;ENSG00000026508	T720	1	NKESSETPDQFMT		4.99E-56	100.12	192.34	_ESSET(ph)PDQFMTADETR_	ESSET(1)PDQFMTADETR	ES(-45.62)S(-45.62)ET(45.62)PDQFMT(-56.11)ADET(-125.68)R	5	2	962.36934	0.013339	111032	6043	111037	3994	0.810625	0.823478	0.90167	0.82242	-0.091180007	-0.084347999	-0.04495238	-0.084906337	-0.076346681	0.021157493	FALSE	FALSE	TRUE
20692	5588	IPI00552569;IPI00873388	IPI00552569	Q2NKX8;Q8NCI1;Q96H93;Q9NXQ8	ENSG00000186871;ENSG00000186871	S820	1	LPKGFGSVEELCT	pS/pT-F/L/I/Y/W/V/M	2.02E-146	83.26	251.61	_GFGS(ph)VEELCTNSSLGM(ox)EK_	GFGS(1)VEELCTNSSLGMEK	GFGS(125.85)VEELCT(-125.85)NS(-149.22)S(-178.6)LGMEK	4	2	1020.9181	-0.54922	135135	6877	135175	7782	0.819916	0.666176	0.818406	0.93512	-0.086230639	-0.176411017	-0.087031195	-0.029132654	-0.094701376	0.060844906	FALSE	FALSE	TRUE
1518	506	IPI00337397;IPI00006038;IPI00216688;IPI00337396;IPI00337395	IPI00337397	P52948-5;P52948;P52948-1;A8KA17;P52948-2;P52948-4;Q9HDC8;P52948-3	ENSG00000110713;ENSG00000110713;ENSG00000110713;ENSG00000110713;ENSG00000110713	S595	1	NNSNLFSPVNRDS		6.35E-62	77.25	226.58	_NLNNSNLFS(ph)PVNR_	NLNNSNLFS(1)PVNR	NLNNS(-117.81)NLFS(117.81)PVNR	9	2	784.86449	0.21892	270451	5754	270451	5754	0.735668	0.802587	0.9187	0.827269	-0.133318134	-0.095507879	-0.036826284	-0.08235325	-0.087001387	0.039819374	FALSE	FALSE	TRUE
22752	6035	IPI00790098;IPI00793355;IPI00796104;IPI00745978	IPI00790098	Q9UK61-1;Q9UK61;Q9UK61-3;Q9UK61-4;Q9UK61-2		S1107	1	PVSPNDSGAKIAS	D/E/N-X-pS/pT	1.68E-14	57.1	139.73	_GGNLPPVSPNDS(ph)GAK_	GGNLPPVS(0.183)PNDS(0.817)GAK	GGNLPPVS(-6.51)PNDS(6.51)GAK	12	2	745.33777	-0.1584	136813	4204	136815	2123	1.317049	1.265297	1.2103	1.260717	0.119601933	0.102192478	0.082893033	0.100617609	0.101326263	0.015000407	TRUE	TRUE	TRUE
13539	3841;4920;5584	IPI00291802;IPI00409590;IPI00409591;IPI00409593;IPI00552510	IPI00291802;IPI00409590;IPI00552510	Q8WWI1-3;Q8WWI1;Q5TBK6;Q8WWI1-1;Q8WWI1-2;Q8WWI1-4;Q5JV86	ENSG00000136153;ENSG00000136153;ENSG00000136153;ENSG00000136153	S692;S1026;S647	1	SGEGEISPQREVS	D/E/N-X-pS/pT	1.76E-48	71.28	127.73	_ATLSSTSGLDLM(ox)SESGEGEIS(ph)PQREVSR_	ATLSSTSGLDLMSESGEGEIS(1)PQREVSR	AT(-108.37)LS(-100.69)S(-96.22)T(-86.57)S(-86.07)GLDLMS(-83.27)ES(-64.08)GEGEIS(34.22)PQREVS(-34.22)R	21	3	1007.1236	-0.022246	45847	7236	45847	7236	0.859564	0.665188	0.787895	0.929837	-0.065721782	-0.177055594	-0.103531656	-0.031593176	-0.094475552	0.062403122	FALSE	FALSE	TRUE
21899	5865	IPI00742944	IPI00742944	Q9NZ56;Q96L17	ENSG00000155816	S625	1	AAGLSRSADWTEE		7.21E-17	46.58	192.41	_S(ph)ADWTEELGAR_	S(1)ADWTEELGAR	S(103.25)ADWT(-103.25)EELGAR	1	2	657.77173	-0.37572	329055	8116	329062	7511	0.807677	0.832789	0.883782	0.871291	-0.092762284	-0.07946502	-0.053654848	-0.059836772	-0.071429731	0.01798135	FALSE	FALSE	TRUE
3002	957	IPI00011675;IPI00218326;IPI00218325;IPI00218324;IPI00218327	IPI00011675	P23497-1;P23497;Q53TD0;P23497-4;Q68DS7;Q6ZMK3;P23497-3;P23497-2;P23497-5;Q4ZG64;Q8TE34;Q9P0W1	ENSG00000067066;ENSG00000067066;ENSG00000067066;ENSG00000067066;ENSG00000067066	S157	1	KLPLQESEEEERE		6.71E-05	30.76	92.082	_LPLQES(ph)EEEEREER_	LPLQES(1)EEEEREER	LPLQES(62.17)EEEEREER	6	3	618.2702	-1.5081	225160	2226	225157	5150	0.871524	0.892122	0.85024	0.6618	-0.059720649	-0.049575751	-0.070458467	-0.179273237	-0.089757026	0.060283511	FALSE	FALSE	TRUE
17461	4825	IPI00396063	IPI00396063	Q7Z401;A8K2M7;Q05C90	ENSG00000174485	S1634	2	ARSISTSGPLDKE		0.000535933	39.45	161.82	_S(ph)ISTS(ph)GPLDK_	S(0.955)IS(0.045)TS(1)GPLDK	S(13.29)IS(-13.29)T(-39.82)S(39.82)GPLDK	5	2	582.7329	0.75255	353977	5186	353981	4530	0.80437	0.59461	0.92911	0.78449	-0.094544135	-0.225767791	-0.031932866	-0.105412588	-0.114414345	0.080991031	FALSE	FALSE	TRUE
21751	5844	IPI00737545	IPI00737545	Q9H792	ENSG00000173517	S861	2	PSKLVTSPQSEPP		4.28E-15	23.54	126.53	_LVTS(ph)PQS(ph)EPPAPFPPPR_	LVT(0.013)S(0.987)PQS(1)EPPAPFPPPR	LVT(-18.85)S(18.85)PQS(33.31)EPPAPFPPPR	4	3	659.63548	-0.70331	239986	5862	239962	7689	1.1333	1.400247	1.443792	1.827268	0.054344889	0.146204651	0.159504631	0.261802249	0.155464105	0.084921454	TRUE	FALSE	TRUE
23171	6168	IPI00845310;IPI00171636;IPI00641075;IPI00550839;IPI00641137;IPI00845401	IPI00845310	Q8NEY1-2;Q8NEY1;Q8NEY1-1;Q8NEY1-3;Q8NEY1-4;Q8NEY1-7;Q8NEY1-6	ENSG00000134369;ENSG00000134369;ENSG00000134369;ENSG00000134369;ENSG00000134369;ENSG00000134369	S391	1	LKSGYMSDSDLMG		2.25E-73	73.66	241.61	_SGYMS(ph)DSDLMGK_	SGYMS(1)DSDLMGK	S(-91.37)GY(-153.34)MS(74.92)DS(-74.92)DLMGK	5	2	685.75384	-0.39186	350352	4525	350352	4525	0.800983	0.87793	0.825452	0.89117	-0.096376701	-0.05654011	-0.083308176	-0.050039442	-0.071566107	0.021928822	FALSE	FALSE	TRUE
10923	3237	IPI00182757;IPI00873406;IPI00382429	IPI00182757	Q8N163-1;Q8N163;A6NL03;Q8N163-2;A6NIK5	ENSG00000158941;ENSG00000158941	S683	1	SVASNQSEMEFSS	D/E/N-X-pS/pT	8.76E-150	78.59	263.94	_SVASNQS(ph)EMEFSSLQDMPK_	S(0.12)VAS(0.068)NQS(0.812)EMEFSSLQDMPK	S(-8.32)VAS(-10.76)NQS(8.32)EMEFS(-39.28)S(-43.92)LQDMPK	7	3	732.30593	-0.34742	402752	6589	402633	3086	0.814257	0.87484	0.805069	0.896693	-0.089238499	-0.058071368	-0.094166896	-0.047356221	-0.072208246	0.023019458	FALSE	FALSE	TRUE
27662	3285	IPI00186194;IPI00647185;IPI00871460;IPI00477477;IPI00735528	IPI00186194	Q5SW79-1;Q5SW79;Q5SW80;Q5SW79-3;A6H8X9;Q5SW79-2;Q6AZE1;Q9NSN9	ENSG00000143702;ENSG00000143702;ENSG00000143702	T863	1	NKQTSSTPSSLAL	PBD	4.77E-20	74.69	140.28	_(py)QTSST(ph)PSSLALTSASR_	QT(0.003)S(0.003)S(0.003)T(0.934)PS(0.053)S(0.003)LALTSASR	QT(-24.44)S(-24.44)S(-24.44)T(12.49)PS(-12.49)S(-24.44)LALT(-70.75)S(-85.57)AS(-98.41)R	5	2	828.87746	-0.73394	308854	5255	308852	5502	1.33971	1.2138	1.3568	1.2193	0.127010799	0.084147133	0.132515835	0.086110574	0.107446085	0.025879951	TRUE	TRUE	FALSE
4952	1604	IPI00021405;IPI00216953;IPI00644087;IPI00514204	IPI00021405	P02545-1;P02545;Q5I6Y4;Q5I6Y6;Q5TCJ2;P02545-3;Q6UYC3;Q5TCJ4	ENSG00000160789;ENSG00000160789;ENSG00000160789;ENSG00000160789	S12	1	QRRATRSGAQASS		6.55E-25	52.82	169.63	_S(ph)GAQASSTPLSPTR_	S(1)GAQASSTPLSPTR	S(92.66)GAQAS(-92.66)S(-109.1)T(-109.1)PLS(-143.95)PT(-140.38)R	1	2	720.32995	-0.71211	345017	1928	345050	1809	1.231006	1.255672	1.226508	1.323694	0.09026017	0.09887621	0.088670385	0.1217876	0.099898591	0.015265929	TRUE	TRUE	FALSE
28436	3853	IPI00292059	IPI00292059	P49790;A6NK43;Q4LE47;Q5T9I7;Q7Z743	ENSG00000124789	T369	1	PVQRLMTPKPVSI		0.00100559	44.22	100.32	_LMT(ph)PKPVSIATNR_	LMT(1)PKPVSIATNR	LMT(55.18)PKPVS(-55.18)IAT(-74.48)NR	3	3	503.26159	-0.77385	222747	3749	222759	3750	1.21099	1.147585	1.345164	1.4412	0.083140557	0.059784863	0.128775236	0.158724253	0.107606227	0.044522022	TRUE	FALSE	FALSE
4972	1604	IPI00021405;IPI00216953	IPI00021405	P02545-1;P02545;Q5I6Y4;Q5I6Y6;Q5TCJ2;P02545-3	ENSG00000160789;ENSG00000160789	S636	1	GGSGGGSFGDNLV	pS/pT-F/L/I/Y/W/V/M	3.87E-182	96.19	257.33	_SVGGSGGGS(ph)FGDNLVTR_	SVGGSGGGS(1)FGDNLVTR	S(-101.23)VGGS(-87.32)GGGS(87.32)FGDNLVT(-122.27)R	9	2	823.86214	-0.22734	403738	7651	408761	6613	1.467575	1.521069	1.062166	1.354613	0.166600305	0.182148915	0.026192396	0.131815239	0.126689214	0.070224783	TRUE	FALSE	FALSE
22296	5952	IPI00782992	IPI00782992	Q9UQ35-1;Q9UQ35;A0AUK8;O60382	ENSG00000167978	S2121	1	SCFSRPSMSPTPL	pS/pT-F/L/I/Y/W/V/M	2.69E-29	41.15	154.09	_M(ox)SCFSRPS(ph)MSPTPLDR_	MSCFS(0.014)RPS(0.971)MS(0.014)PTPLDR	MS(-55.43)CFS(-18.34)RPS(18.34)MS(-18.34)PT(-34.77)PLDR	8	3	655.60699	0.025868	259363	6143	259384	7007	0.804275	0.884737	0.789505	0.901025	-0.094595431	-0.05318581	-0.102645115	-0.045263159	-0.073922379	0.028889022	FALSE	FALSE	FALSE
7761	2415	IPI00033600;IPI00759705	IPI00033600	Q15435-1;Q15435;Q15435-3	ENSG00000115685;ENSG00000115685	S37	1	EGKKHSSGIVADL	PBD	7.09E-166	68	275.11	_HSS(ph)GIVADLSEQSLK_	HSS(1)GIVADLSEQSLK	HS(-44.89)S(44.89)GIVADLS(-197.66)EQS(-215.1)LK	3	2	825.89037	0.68052	163580	5178	163580	5178	1.2757	1.459475	1.09374	1.3765	0.105748556	0.16419666	0.038914095	0.138776216	0.111908882	0.05422808	TRUE	FALSE	FALSE
6976	2201;5812	IPI00742743;IPI00029778;IPI00657708	IPI00742743;IPI00657708	Q12888-2;Q12888;Q12888-1;A6NNK5;A8KA50	ENSG00000067369;ENSG00000067369;ENSG00000067369	S1073;S1073	1	LLHFPSSQGEEEK	PBD	1.35E-20	46.62	151.49	_GNLLHFPSS(ph)QGEEEK_	GNLLHFPS(0.001)S(0.999)QGEEEK	GNLLHFPS(-32.31)S(32.31)QGEEEK	9	3	584.59272	-0.11525	146035	4816	146029	6900	0.79793	0.93173	0.77549	0.77392	-0.098035206	-0.030709921	-0.110423798	-0.11130393	-0.087618214	0.038419506	FALSE	FALSE	FALSE
6914	2183	IPI00029661	IPI00029661	O60447;A6NKX8	ENSG00000067208	S776	2	PAVADGSESETED	D/E/N-X-pS/pT	1.07E-92	69.15	168.56	_SGSMSLDPAVADGS(ph)ES(ph)ETEDSVLETR_	SGSMSLDPAVADGS(1)ES(0.992)ET(0.007)EDS(0.002)VLETR	S(-64.16)GS(-64.8)MS(-51.52)LDPAVADGS(51.52)ES(21.56)ET(-21.56)EDS(-28.09)VLET(-45.16)R	14	3	943.70675	-1.1162	348847	8588	348844	4636	0.890394	0.850714	0.848401	0.849132	-0.050417775	-0.07021642	-0.071398828	-0.071024792	-0.065764454	0.010243012	FALSE	FALSE	FALSE
10490	3150;6203	IPI00177498;IPI00853229;IPI00853623;IPI00853476;IPI00553043;IPI00853384;IPI00853044;IPI00554434	IPI00177498;IPI00853229	Q9UPQ0-3;Q9UPQ0;Q9UPQ0-6;Q9UPQ0-8;Q9UPQ0-9;Q9UPQ0-1;Q9UPQ0-4;Q6N054;Q9UPQ0-2;Q9UPQ0-5	ENSG00000064042;ENSG00000064042;ENSG00000064042;ENSG00000064042;ENSG00000064042;ENSG00000064042;ENSG00000064042;ENSG00000064042	S1418;S720	1	DRRWKKSFQGDDS	pS/pT-F/L/I/Y/W/V/M	6.15E-137	52.05	278.2	_S(ph)FQGDDSDLLLK_	S(1)FQGDDSDLLLK	S(170.53)FQGDDS(-170.53)DLLLK	1	2	709.31597	-0.099258	342992	5835	342982	3867	1.584516	1.2954	1.164175	1.200207	0.199896629	0.112403893	0.066018269	0.079256155	0.114393736	0.060248208	TRUE	FALSE	FALSE
21505	5798	IPI00654555;IPI00872909	IPI00654555	P46087-1;P46087;Q3KQS4;P46087-2	ENSG00000111641;ENSG00000111641	S834	1	PAKRKKSQSRGNS		5.77E-05	47.54	130.8	_S(ph)QSRGNSQLLLS_	S(1)QSRGNSQLLLS	S(41.17)QS(-41.17)RGNS(-77.95)QLLLS(-118.04)	1	2	685.32721	0.67379	383278	5692	383297	2889	1.4578	1.0719	1.209009	1.3732	0.163697946	0.030154271	0.082429534	0.137733795	0.103503886	0.059495955	TRUE	FALSE	FALSE
25884	1743	IPI00759546;IPI00023461;IPI00398718;IPI00216505;IPI00479469;IPI00552765	IPI00759546	P55196-5;P55196;Q5JPV5;P55196-4;A8MQ02;P55196-1;P55196-3;Q59FP0;Q5TIG5;P55196-2;Q5TIG7	ENSG00000130396;ENSG00000130396;ENSG00000130396;ENSG00000130396;ENSG00000130396;ENSG00000130396	T1330	1	HSSKSVTPASTLT		0.000568062	43.67	160.14	_SVT(ph)PASTLTK_	SVT(1)PASTLTK	S(-53.25)VT(53.25)PAS(-59.75)T(-79.51)LT(-96.72)K	3	2	542.76793	-0.039223	407071	2131	407077	1982	0.909106	0.690267	0.853042	0.873837	-0.041385476	-0.160982889	-0.069029586	-0.05856957	-0.08249188	0.053553976	FALSE	FALSE	FALSE
29264	4516	IPI00332451;IPI00749258;IPI00788753	IPI00332451	Q6PHZ7;P49116;A8K3H5	ENSG00000177463;ENSG00000177463	T243	1	RSPLIATPTFVAD		1.55E-29	38.36	155.4	_DLRSPLIAT(ph)PTFVADK_	DLRS(0.004)PLIAT(0.989)PT(0.007)FVADK	DLRS(-23.83)PLIAT(21.28)PT(-21.28)FVADK	9	3	608.64828	-0.087868	71801	9568	71815	8068	1.1822	1.386087	1.195572	1.379965	0.072690955	0.14179049	0.077575735	0.139868072	0.107981313	0.037990062	TRUE	FALSE	FALSE
13671	3853	IPI00292059	IPI00292059	P49790;A6NK43;Q4LE47;Q5T9I7;Q7Z743	ENSG00000124789	S209	1	SLPPLWSPEAERS		2.01E-31	61.31	186.01	_NTSLPPLWS(ph)PEAER_	NTSLPPLWS(1)PEAER	NT(-138.54)S(-130.57)LPPLWS(130.57)PEAER	9	2	838.88763	0.25181	277878	9541	277885	7618	0.799106	0.890435	0.846989	0.88046	-0.097395608	-0.050397778	-0.07212223	-0.05529037	-0.068801496	0.021212401	FALSE	FALSE	FALSE
30931	5819	IPI00830074;IPI00869082;IPI00658151	IPI00830074	Q15772-3;Q15772;A8K0G6;Q15772-1;A8MRU0	ENSG00000072195;ENSG00000072195	T567	2	RGAPWGTPGASQE		0.00404819	25.41	55.308	_GAPWGT(ph)PGAS(ph)QEELRAPGSVAER_	GAPWGT(1)PGAS(1)QEELRAPGSVAER	GAPWGT(46.62)PGAS(34.57)QEELRAPGS(-34.57)VAER	6	3	828.36325	-0.025394	130998	9478	130999	9417	0.77706	0.842961	0.900761	0.87665	-0.109545446	-0.074192518	-0.045390426	-0.057173763	-0.071575538	0.027938228	FALSE	FALSE	FALSE
7012	2201;5812	IPI00742743;IPI00029778;IPI00657704;IPI00657708	IPI00742743;IPI00657708	Q12888-2;Q12888;Q12888-1;A6NNK5;A8KA50	ENSG00000067369;ENSG00000067369;ENSG00000067369	S371;S371	1	SDLVAPSPDAFRS		6.43E-122	86.46	195.31	_SLVQDSLSTNSSDLVAPS(ph)PDAFR_	SLVQDSLSTNSSDLVAPS(1)PDAFR	S(-170.87)LVQDS(-150.65)LS(-137.51)T(-130.42)NS(-122.99)S(-115.24)DLVAPS(115.24)PDAFR	18	2	1243.576	-0.04009	365574	4593	365574	4593	0.790808	0.892357	0.885445	0.831323	-0.101928946	-0.049461365	-0.05283841	-0.080230204	-0.071114731	0.024735264	FALSE	FALSE	FALSE
4429	1447	IPI00018914	IPI00018914	Q15678;A8K6H6;Q5VTH8;Q6PJC3	ENSG00000152104	S594	1	KYVSGSSPDLVTR	PBD	5.66E-33	49.86	197.15	_YVSGSS(ph)PDLVTR_	YVSGSS(1)PDLVTR	Y(-103.12)VS(-67.31)GS(-35.85)S(35.85)PDLVT(-76.78)R	6	2	680.81086	0.098718	485416	2840	485463	2110	0.468321	0.925403	0.876477	0.785935	-0.329456368	-0.033669097	-0.057259476	-0.10461337	-0.131249578	0.135390675	FALSE	FALSE	FALSE
18642	5080	IPI00418471	IPI00418471	P08670;Q53HU8;Q548L2;Q8N9S6	ENSG00000026025	S47	1	GSALRPSTSRSLY		1.30E-05	36.99	113.06	_TYSLGSALRPS(ph)TSR_	TYSLGSALRPS(0.996)T(0.003)S(0.001)R	T(-55.34)Y(-67.14)S(-39.72)LGS(-46.03)ALRPS(25.38)T(-25.38)S(-32.83)R	11	2	788.37997	0.1671	442977	5058	443042	6447	1.448848	1.148458	1.402525	1.1944	0.161022826	0.060115117	0.146910611	0.077149795	0.111299587	0.050088601	TRUE	FALSE	FALSE
9122	2793	IPI00152011;IPI00646444	IPI00152011	O15463;Q52LW3;Q59H86;Q5VYZ0;Q6NVX2;Q8TBI6	ENSG00000137962;ENSG00000137962	S179	2	ENVSVESVDSSSE	pS/pT-F/L/I/Y/W/V/M	6.57E-216	93.34	290.98	_SFENVS(ph)VES(ph)VDSSSEK_	SFENVS(1)VES(1)VDSSSEK	S(-50.83)FENVS(50.83)VES(83.09)VDS(-83.09)S(-94.01)S(-112.81)EK	9	2	945.35811	-0.89287	341847	4604	341893	3924	1.398144	1.349853	1.152396	1.20935	0.145551903	0.130286476	0.061601742	0.082552009	0.104998033	0.039459616	TRUE	FALSE	FALSE
14949	4188	IPI00301421;IPI00339382	IPI00301421	Q86WB0-1;Q86WB0;A6NH66;Q86WB0-2;A4D1L4	ENSG00000091732;ENSG00000091732	S335	1	SQDATFSPGSEQA		8.85E-135	92.07	259.71	_SQDATFS(ph)PGSEQAEK_	SQDATFS(1)PGSEQAEK	S(-142.39)QDAT(-68.59)FS(68.59)PGS(-81.12)EQAEK	7	2	831.33816	-0.25795	380782	4364	380787	1999	0.711865	0.703617	0.801245	0.989103	-0.147602359	-0.152663676	-0.096234668	-0.004758481	-0.100314796	0.068615294	FALSE	FALSE	FALSE
10489	3150;6203	IPI00177498;IPI00604714;IPI00853229;IPI00853623;IPI00853476;IPI00553043;IPI00853384;IPI00853044;IPI00554434;IPI00877168	IPI00177498;IPI00853229	Q9UPQ0-3;Q9UPQ0;Q9UPQ0-7;Q9UPQ0-6;Q9UPQ0-8;Q9UPQ0-9;Q9UPQ0-1;Q9UPQ0-4;Q6N054;Q9UPQ0-2;Q9UPQ0-5;A8MXC3;Q6NVB9	ENSG00000064042;ENSG00000064042;ENSG00000064042;ENSG00000064042;ENSG00000064042;ENSG00000064042;ENSG00000064042;ENSG00000064042;ENSG00000064042;ENSG00000064042	S217;S63	1	RSRQTPSPDVVLR		0.00538337	39.38	120.67	_QTPS(ph)PDVVLR_	QTPS(1)PDVVLR	QT(-56.82)PS(56.82)PDVVLR	4	2	596.2921	0.12834	308716	4948	308716	4948	0.749848	0.739538	0.954934	0.63588	-0.125026763	-0.131039506	-0.020026644	-0.196624834	-0.118179437	0.073029488	FALSE	FALSE	FALSE
7475	2355;3304	IPI00032230;IPI00646549;IPI00215716;IPI00215717	IPI00032230;IPI00215716	Q9Y2J2-1;Q9Y2J2;Q9Y2J2-2;A8K968;Q9Y2J2-3	ENSG00000082397;ENSG00000082397;ENSG00000082397	S88;S88	1	LEDDKLSQKSSSS		3.81E-52	61.45	202.39	_(py)QLEYQQLEDDKLS(ph)QK_	QLEYQQLEDDKLS(1)QK	QLEY(-170.55)QQLEDDKLS(170.55)QK	13	2	964.43788	-0.049617	296801	6389	296795	7021	0.853348	0.866477	0.876192	0.85928	-0.068873825	-0.062242961	-0.057400716	-0.065865296	-0.0635957	0.004940223	FALSE	FALSE	FALSE
12570	3646	IPI00220901	IPI00220901	O60343;A7E2X8;Q68D14	ENSG00000136111	S318	1	FRSRCSSVTGVQR	pS/pT-F/L/I/Y/W/V/M;PBD	0.0288227	54.65	130.93	_CSS(ph)VTGVQR_	CSS(1)VTGVQR	CS(-50.4)S(50.4)VT(-71.7)GVQR	3	2	537.2259	0.43841	57185	2249	57185	2249	0.941421	0.81036	0.65049	0.86601	-0.026216118	-0.091322004	-0.186759375	-0.062477093	-0.091693648	0.068747229	FALSE	FALSE	FALSE
24142	245	IPI00647389;IPI00027082;IPI00002495;IPI00397365	IPI00647389	Q9Y6I3-2;Q9Y6I3;Q9Y6I3-1;Q9Y6I3-3	ENSG00000063245;ENSG00000063245;ENSG00000063245	T580	1	VSRPGPTPPGAKA		2.21E-31	37.41	110.71	_TPESFLGPNAALVDLDSLVSRPGPT(ph)PPGAK_	TPESFLGPNAALVDLDSLVSRPGPT(1)PPGAK	T(-95.02)PES(-94.45)FLGPNAALVDLDS(-70.01)LVS(-52.04)RPGPT(52.04)PPGAK	25	4	771.64168	0.15182	427472	12496	427473	12463	1.409067	1.099543	1.202628	1.2971	0.148931644	0.041212218	0.080131311	0.112973459	0.095812158	0.045982723	TRUE	FALSE	FALSE
16286	4517	IPI00332493;IPI00791133;IPI00793168	IPI00332493	Q8TD55-1;Q8TD55;Q8TD55-2	ENSG00000169094;ENSG00000169094	S389	1	QFHPRCSSLGDLL		7.85E-08	32	105.65	_(py)CS(ph)SLGDLLGEGPRHPLQPR_	CS(0.895)S(0.105)LGDLLGEGPRHPLQPR	CS(9.32)S(-9.32)LGDLLGEGPRHPLQPR	2	3	718.00502	-0.62416	57056	10904	57052	4861	0.9009	0.754466	0.894234	0.83149	-0.045323413	-0.122360327	-0.048548822	-0.08014297	-0.074093883	0.0358075	FALSE	FALSE	FALSE
22120	5935	IPI00872831;IPI00760993;IPI00759479	IPI00872831	Q5JU85-2;Q5JU85;Q5JUX1;Q5JU85-1	ENSG00000124313;ENSG00000124313	S393	1	NMRMQFSFEEYEK	pS/pT-F/L/I/Y/W/V/M	0.000468322	30.57	147.5	_MQFS(ph)FEEYEK_	MQFS(1)FEEYEK	MQFS(115.03)FEEY(-115.03)EK	4	2	709.27272	-0.46987	258053	6944	258053	6944	0.84252	0.883617	0.881348	0.83774	-0.074419781	-0.053735937	-0.054852577	-0.076890748	-0.064974761	0.012382365	FALSE	FALSE	FALSE
8417	2612	IPI00093253;IPI00396551;IPI00607574	IPI00093253	Q96B01-1;Q96B01;A8K313;Q96B01-2;A8K7D3;Q96B01-3	ENSG00000111247;ENSG00000111247;ENSG00000111247	S120	1	TTNVQNSQDKSIE		3.81E-52	63.37	202.39	_ELPTVTTNVQNS(ph)QDK_	ELPTVTTNVQNS(1)QDK	ELPT(-138.79)VT(-116.14)T(-107.65)NVQNS(107.65)QDK	12	2	877.40384	-0.78467	102123	2800	102115	4192	0.849593	0.709458	0.742374	0.96393	-0.070789075	-0.14907331	-0.129377247	-0.015954503	-0.091298534	0.060236406	FALSE	FALSE	FALSE
24489	490	IPI00005822;IPI00872149	IPI00005822	Q53FN2;Q9UJX2-1;Q9UJX2;A8K6E5	ENSG00000094880;ENSG00000094880	T596	1	LNLSSVTP_____		8.66E-12	65.89	164.06	_VSPLNLSSVT(ph)P_	VSPLNLSSVT(1)P	VS(-116.73)PLNLS(-90.24)S(-65.28)VT(65.28)P	10	2	597.29431	0.22701	467671	8666	467705	6892	0.96444	0.646079	0.746605	0.842806	-0.015724786	-0.189714375	-0.126909106	-0.074272381	-0.101655162	0.074220466	FALSE	FALSE	FALSE
21468	5789	IPI00647892;IPI00647106;IPI00184997	IPI00647892	Q15398-2;Q15398;Q15398-1;A8K732;A8MTM6;Q86T11	ENSG00000126787;ENSG00000126787;ENSG00000126787	S332	1	TPMTPRSANAFLT		4.99E-56	77.63	192.34	_S(ph)ANAFLTPSYTWTPLK_	S(1)ANAFLTPSYTWTPLK	S(97.68)ANAFLT(-97.68)PS(-115.96)Y(-167.72)T(-132.58)WT(-160.25)PLK	1	2	938.94768	0.071447	330694	9197	330703	8805	1.23	1.170603	1.3972	1.261717	0.089905111	0.068409633	0.145258577	0.100961955	0.101133819	0.032372725	TRUE	FALSE	FALSE
26884	2722	IPI00104907	IPI00104907	Q6P0N0-1;Q6P0N0	ENSG00000129534	T1024	1	MDKNPTTPSSVIF		1.33E-06	48.96	124.18	_NPTT(ph)PSSVIFPLVK_	NPT(0.007)T(0.993)PSSVIFPLVK	NPT(-21.82)T(21.82)PS(-41.94)S(-51.33)VIFPLVK	4	2	790.41021	0.17296	273438	10505	273438	10505	1.2306	1.165999	1.206216	1.327298	0.090116911	0.066698178	0.081425085	0.12296844	0.090302153	0.02382625	TRUE	FALSE	FALSE
10167	3058	IPI00170770;IPI00847550	IPI00170770	Q92576-1;Q92576;A8K376;Q92576-2	ENSG00000118482;ENSG00000118482	S680	1	QRRSSKSFSLDEP	pS/pT-F/L/I/Y/W/V/M	3.95E-57	42.09	167	_S(ph)FSLDEPPLFIPDNIATIR_	S(1)FSLDEPPLFIPDNIATIR	S(35.89)FS(-35.89)LDEPPLFIPDNIAT(-159.38)IR	1	3	742.36784	0.25624	343453	11674	343453	11674	1.2651	1.254691	1.311192	1.212777	0.102124856	0.098536783	0.117666291	0.083780952	0.10052722	0.013912818	TRUE	TRUE	FALSE
19724	5340	IPI00465365;IPI00215965;IPI00797148;IPI00760620;IPI00478539;IPI00738822;IPI00414312;IPI00742127;IPI00796602	IPI00465365	P09651-2;P09651;A8K4Z8;Q0VAC0;Q32P51;Q3MI39;Q6IPF2;Q9BSM5;P09651-1;Q3MIB7;A6NHW6;Q5TBS2;A6NHW1	ENSG00000135486;ENSG00000135486;ENSG00000135486;ENSG00000139675	S286	1	NFGGRSSGPYGGG	PBD	6.55E-25	42.71	169.63	_GGNFGGRSS(ph)GPYGGGGQYFAK_	GGNFGGRS(0.015)S(0.985)GPYGGGGQYFAK	GGNFGGRS(-18.19)S(18.19)GPY(-66.73)GGGGQY(-81.08)FAK	9	2	1050.9498	-0.51683	136747	6661	389155	3152	1.4778	1.0609	1.1359	1.6772	0.169615662	0.025674449	0.0553401	0.224584854	0.118803766	0.093936493	FALSE	FALSE	FALSE
5278	1644	IPI00022043	IPI00022043	Q92574;Q32NF0;Q5VVN5;Q96RT4	ENSG00000165699	S598	1	TRVGFGSGQPPPY		4.00E-07	27.51	95.814	_VGFGS(ph)GQPPPYDHLFEVALPK_	VGFGS(1)GQPPPYDHLFEVALPK	VGFGS(48.18)GQPPPY(-48.18)DHLFEVALPK	5	3	779.04347	-0.3094	452486	10049	452488	9937	1.611847	1.062797	1.5953	1.240218	0.207323815	0.02645032	0.202842365	0.09349803	0.132528633	0.088155803	TRUE	FALSE	FALSE
19456	5272	IPI00647286;IPI00456750	IPI00647286	Q4LE55;Q5VVW7;Q6NWY7;Q96TA1;Q2YD88;Q5VVW6;Q9H6L6;Q9H8K1	ENSG00000136830;ENSG00000136830	S624	1	RAKQVVSVVQDEE	pS/pT-F/L/I/Y/W/V/M	2.09E-149	105.3	212.74	_QVVS(ph)VVQDEEVGLPFEASPESPPPASPDGVTEIR_	QVVS(1)VVQDEEVGLPFEASPESPPPASPDGVTEIR	QVVS(110.37)VVQDEEVGLPFEAS(-110.37)PES(-129.51)PPPAS(-139.97)PDGVT(-146.64)EIR	4	3	1214.5801	0.87592	310383	9125	310416	11312	0.81823	0.921477	0.863442	0.750133	-0.087124601	-0.0355155	-0.06376683	-0.124861729	-0.077817165	0.037800626	FALSE	FALSE	FALSE
21118	5692	IPI00641582;IPI00639961	IPI00641582	O95817;A8K5L8;Q53GY1	ENSG00000151929	S289	1	SSTPLHSPSPIRV		0.0270728	23.06	83.047	_SSTPLHS(ph)PSPIR_	S(0.001)STPLHS(0.984)PS(0.014)PIR	S(-31.39)S(-34.6)T(-34.6)PLHS(18.41)PS(-18.41)PIR	7	2	679.82684	-1.4776	396887	2582	396886	4366	0.869353	0.878351	0.887971	0.81179	-0.060803843	-0.0563319	-0.051601217	-0.090556303	-0.064823316	0.017561993	FALSE	FALSE	FALSE
23044	6143	IPI00828150;IPI00791573	IPI00828150	Q9Y2Z0-1;Q9Y2Z0;A2A303;A8K5T7;Q9Y2Z0-2;A8K7W3;Q5TAM6	ENSG00000165416;ENSG00000165416	S281	1	NLYPSSSPYTRNW	PBD	5.29E-11	49.58	178.44	_NLYPSSS(ph)PYTR_	NLYPSSS(1)PYTR	NLY(-130.28)PS(-66.43)S(-41.48)S(41.48)PY(-96.82)T(-41.48)R	7	2	682.79775	-0.73877	271638	3358	271638	3358	1.2406	1.200326	1.141213	1.3155	0.093631777	0.079299213	0.05736671	0.119090852	0.087347138	0.025889221	TRUE	FALSE	FALSE
20696	5588	IPI00552569;IPI00873388	IPI00552569	Q2NKX8;Q8NCI1;Q96H93;Q9NXQ8	ENSG00000186871;ENSG00000186871	S1028	1	KARRIVSDGEDED		7.71E-181	88.16	291.81	_IVS(ph)DGEDEDDSFK_	IVS(1)DGEDEDDSFK	IVS(193.87)DGEDEDDS(-193.87)FK	3	2	768.29289	-1.3609	185941	2723	185941	2723	0.79591	0.749671	0.813734	0.98258	-0.099136039	-0.125129289	-0.089517538	-0.00763208	-0.080353736	0.050761007	FALSE	FALSE	FALSE
12077	3493	IPI00218487;IPI00748251	IPI00218487	P17302;Q53FJ6;Q6FHU1;A6NID5	ENSG00000152661	S314	1	QNWANYSAEQNRM	D/E/N-X-pS/pT	1.55E-29	33.88	155.4	_QASEQNWANYS(ph)AEQNR_	QASEQNWANYS(1)AEQNR	QAS(-102.14)EQNWANY(-92.45)S(92.45)AEQNR	11	2	988.40015	-0.55545	287554	3122	287580	7332	1.221254	1.286957	1.618	1.196603	0.086805999	0.109564036	0.208978517	0.077950087	0.12082466	0.060258893	TRUE	FALSE	FALSE
6429	2009	IPI00027172;IPI00013455;IPI00217113;IPI00747225;IPI00384485;IPI00788776	IPI00027172	P30622-1;P30622;Q29RG0;Q6P5Z9;A0AVD3;O43667;Q17RS4;P30622-2;Q59GJ4;Q86WU4;Q6PIA3	ENSG00000130779;ENSG00000130779;ENSG00000130779;ENSG00000130779	S204	1	NLSEAGSIKKGER	pS/pT-F/L/I/Y/W/V/M	2.22E-180	64.93	276.26	_TASESISNLSEAGS(ph)IK_	TASESISNLSEAGS(1)IK	T(-238.89)AS(-234.59)ES(-203.15)IS(-165.02)NLS(-132.45)EAGS(132.45)IK	14	2	837.38511	-1.2607	411067	3988	411067	3988	1.191113	1.910613	1.358504	1.211278	0.075952965	0.281172728	0.133060921	0.083243829	0.143357611	0.095317157	TRUE	FALSE	FALSE
16542	4586;5954	IPI00337530;IPI00337532;IPI00783030	IPI00337530;IPI00783030	Q96D71-1;Q96D71;Q59GG6;Q5JWJ7;Q96D71-3;Q5JWJ5;Q96D71-2;Q5JWJ6	ENSG00000135597;ENSG00000135597;ENSG00000135597	S220;S272	1	IEIRRQSSSYDDP		1.78E-06	31.62	136.96	_RQS(ph)SSYDDPWK_	RQS(0.997)S(0.003)SYDDPWK	RQS(24.95)S(-24.95)S(-36.64)Y(-88.8)DDPWK	3	2	724.79574	-0.23672	322395	5573	322396	4785	1.187649	1.280986	1.103755	1.7108	0.074688107	0.107544383	0.042872684	0.233199242	0.114576104	0.08337331	FALSE	FALSE	FALSE
6953	2201;5812	IPI00742743;IPI00029778;IPI00657708	IPI00742743;IPI00657708	Q12888-2;Q12888;Q12888-1;A6NNK5;A8KA50	ENSG00000067369;ENSG00000067369;ENSG00000067369	S1623;S1573	1	TKAADISLDNLVE	Plk1;D/E/N-X-pS/pT;pS/pT-F/L/I/Y/W/V/M	1.13E-139	73.98	274.63	_AADIS(ph)LDNLVEGK_	AADIS(1)LDNLVEGK	AADIS(242.05)LDNLVEGK	5	2	712.83707	-1.4673	1787	7397	1786	7487	1.0439	3.53507	6.938714	3.634184	0.018658898	0.548398018	0.841278987	0.560406912	0.492185704	0.343466502	TRUE	FALSE	FALSE
4280	1398	IPI00018147	IPI00018147	P35367;A8K047;A8K7Z2;Q6P9E5	ENSG00000196639	S380	1	GKLRSGSNTGLDY		1.58E-17	49.53	156.57	_LRSGS(ph)NTGLDYIK_	LRSGS(0.999)NTGLDYIK	LRS(-33.84)GS(33.84)NT(-33.84)GLDY(-89.8)IK	5	2	752.36379	-0.056966	230065	3677	230064	3464	1.2999	1.2865	1.48991	1.1518	0.113909944	0.109409791	0.173160035	0.061377074	0.114464211	0.045786818	TRUE	FALSE	FALSE
25247	1149;6090	IPI00014197;IPI00787933;IPI00798278;IPI00793920;IPI00795163;IPI00795684	IPI00014197;IPI00795684	Q9UKY7-1;Q9UKY7;Q9UKY7-2	ENSG00000091527;ENSG00000091527	T182;T80	1	LTTTRKTPQGPPE		2.53E-42	43	144.69	_T(ph)PQGPPEIYSDTQFPSLQSTAK_	T(1)PQGPPEIYSDTQFPSLQSTAK	T(68.69)PQGPPEIY(-68.69)S(-75.07)DT(-87.64)QFPS(-127.99)LQS(-127.03)T(-127.03)AK	1	3	824.71586	-0.68136	429312	6762	429306	7029	1.229	1.180306	1.324114	1.238786	0.089551883	0.071994615	0.121925377	0.092996289	0.094117041	0.020694621	TRUE	TRUE	FALSE
22295	5952	IPI00782992	IPI00782992	Q9UQ35-1;Q9UQ35;A0AUK8;O60382	ENSG00000167978	S2118	2	SRMSCFSRPSMSP		7.84E-49	36.73	180.45	_M(ox)SCFS(ph)RPS(ph)MSPTPLDR_	MSCFS(0.997)RPS(0.997)MS(0.005)PT(0.002)PLDR	MS(-51.16)CFS(27.7)RPS(27.7)MS(-27.7)PT(-27.7)PLDR	5	3	682.26244	-0.40366	259254	4660	259338	5212	0.79943	0.934089	0.796252	0.847711	-0.097219558	-0.029611742	-0.098949464	-0.071752181	-0.074383236	0.032333709	FALSE	FALSE	FALSE
27858	3449	IPI00217664;IPI00651638;IPI00186093	IPI00217664	Q8IY63-1;Q8IY63;Q8IY63-2;Q8N209	ENSG00000166025;ENSG00000166025;ENSG00000166025	T902	2	SRGRLSTTPAHSP	PBD	9.36E-12	58.44	157.07	_LST(ph)TPAHS(ph)PVLK_	LS(0.004)T(0.996)T(0.001)PAHS(1)PVLK	LS(-24.36)T(24.36)T(-30.82)PAHS(55.52)PVLK	3	2	705.82513	0.67754	234495	2484	234475	3087	0.73683	0.86116	0.867409	0.94753	-0.1326327	-0.064916151	-0.061776076	-0.023407031	-0.070682989	0.045406947	FALSE	FALSE	FALSE
22153	5943	IPI00760846;IPI00334410;IPI00828082;IPI00760925;IPI00827840	IPI00760846	Q92614-1;Q92614;Q92614-2;Q92614-4;Q5QD01;Q92614-3;Q9NYE8;Q92614-5	ENSG00000196535;ENSG00000196535;ENSG00000196535;ENSG00000196535;ENSG00000196535	S2041	1	YSHSYLSDSDTEA		1.31E-55	42.27	213.69	_YSHSYLS(ph)DSDTEAK_	YSHSYLS(1)DSDTEAK	Y(-154.46)S(-111.33)HS(-100.63)Y(-124.11)LS(53.66)DS(-53.66)DT(-77.98)EAK	7	2	841.83271	1.0189	483759	2374	483759	2374	0.900839	0.845869	0.87948	0.85582	-0.04535282	-0.072696891	-0.055774032	-0.067617569	-0.060360328	0.01226265	FALSE	FALSE	FALSE
7749	2406	IPI00033054;IPI00871437	IPI00033054	Q3ZTU1;Q8IYI9;Q9NVT2;Q9NZX8;Q9P030;Q05D32;Q6AI06	ENSG00000137770;ENSG00000137770	S104	1	SRVRRKSQVNGEA		7.03E-100	84.31	221.7	_S(ph)QVNGEAGSYEMTNQHVK_	S(1)QVNGEAGSYEMTNQHVK	S(124.18)QVNGEAGS(-124.18)Y(-141.59)EMT(-154.84)NQHVK	1	3	686.95774	-0.33179	384151	3257	384162	3949	1.2622	1.095058	1.144318	1.5166	0.101128176	0.039437122	0.058546729	0.180871052	0.09499577	0.062789241	FALSE	FALSE	FALSE
17166	4757	IPI00400812;IPI00386170;IPI00830086	IPI00400812	P28290-1;P28290;A8K6T0;P28290-3;P28290-2	ENSG00000138434;ENSG00000138434;ENSG00000138434	S1134	2	GVPSTASVGKSKT	pS/pT-F/L/I/Y/W/V/M	0.00113172	30.13	122.57	_TGVPS(ph)TAS(ph)VGK_	TGVPS(0.89)T(0.11)AS(1)VGK	T(-79.6)GVPS(9.09)T(-9.09)AS(39.52)VGK	8	2	582.24089	-0.24377	418472	2614	418472	2614	1.2443	1.123074	1.421137	1.244802	0.094925101	0.050408373	0.152635947	0.095100277	0.098267425	0.04190317	TRUE	FALSE	FALSE
26888	2727	IPI00106495	IPI00106495	Q9BPX3;Q6NUR1	ENSG00000109805	T931	1	NKEVYMTPLRGVK		0.00226519	45.04	143.48	_EVYMT(ph)PLR_	EVYMT(1)PLR	EVY(-81.94)MT(81.94)PLR	5	2	544.74594	-0.016921	116444	6495	116444	6495	1.575736	1.153602	1.103407	1.2457	0.197483457	0.062056	0.042735735	0.095413464	0.099422164	0.068900093	FALSE	FALSE	FALSE
11947	3451	IPI00217686;IPI00382824	IPI00217686	Q8IY81;Q96SZ0	ENSG00000108592	S335	2	ALDISLSSGEEDE		3.09E-105	65.78	182.03	_ALDISLS(ph)S(ph)GEEDEGDEEDSTAGTTK_	ALDIS(0.001)LS(0.999)S(1)GEEDEGDEEDSTAGTTK	ALDIS(-31.34)LS(31.34)S(47.45)GEEDEGDEEDS(-128.07)T(-134.16)AGT(-140.88)T(-141.37)K	7	3	906.01424	-0.020106	22835	6283	22835	6283	0.9818	0.818213	0.807309	0.73364	-0.007976972	-0.087133625	-0.092960206	-0.134516998	-0.08064695	0.052841275	FALSE	FALSE	FALSE
13832	3883	IPI00292953;IPI00759532;IPI00759780	IPI00292953	Q9P0K7-2;Q9P0K7;Q9P0K7-1;Q9P0K7-3	ENSG00000039560;ENSG00000039560;ENSG00000039560	S303	1	ITSTPLSGKESVF		0.00167749	47.25	133.79	_SITSTPLS(ph)GK_	SITSTPLS(1)GK	S(-95.61)IT(-75.34)S(-56.82)T(-46.63)PLS(46.63)GK	8	2	535.7601	-0.46072	354283	2604	354285	2035	0.991025	0.756875	0.788117	0.780877	-0.00391539	-0.12097584	-0.103409304	-0.107417369	-0.083929476	0.053869694	FALSE	FALSE	FALSE
6875	2173	IPI00409582;IPI00029515;IPI00169401;IPI00788930	IPI00409582	Q9HAU0-4;Q9HAU0;Q9HAU0-1;A0JP02;Q9HAU0-2	ENSG00000052126;ENSG00000052126;ENSG00000052126	S872	1	DYRLYKSEPELTT		8.29E-122	73.58	224.79	_S(ph)EPELTTVAEVDESNGEEK_	S(1)EPELTTVAEVDESNGEEK	S(79.33)EPELT(-79.33)T(-89.9)VAEVDES(-170.08)NGEEK	1	2	1071.9517	-0.43496	339338	5252	339338	5252	0.859169	0.775693	0.83395	0.96056	-0.065921401	-0.110310128	-0.078859987	-0.017475502	-0.068141755	0.038579145	FALSE	FALSE	FALSE
15620	4348	IPI00306301	IPI00306301	P08559;A5YPB6;A5YVE9;Q53GE3;Q53H41;Q5JPT8	ENSG00000131828	S270	1	RYGMGTSVERAAA	pS/pT-F/L/I/Y/W/V/M	2.88E-66	46.63	187	_YGM(ox)GTS(ph)VER_	YGMGT(0.001)S(0.999)VER	Y(-94.16)GMGT(-32.05)S(32.05)VER	6	2	548.21246	-0.2395	479312	2730	479354	6470	0.76094	0.943817	0.870702	0.70175	-0.118649586	-0.025112204	-0.060130458	-0.153817579	-0.089427457	0.057719975	FALSE	FALSE	FALSE
2415	767;3385	IPI00009326;IPI00216919	IPI00009326;IPI00216919	P46937;Q7Z574;Q86T74;Q8IUY9	ENSG00000137693;ENSG00000137693	S127;S127	1	QHVRAHSSPASLQ		3.15E-49	79.6	142.28	_AHS(ph)SPASLQLGAVSPGTLTPTGVVSGPAATPTAQHLR_	AHS(0.87)S(0.127)PAS(0.003)LQLGAVSPGTLTPTGVVSGPAATPTAQHLR	AHS(8.37)S(-8.37)PAS(-24.51)LQLGAVS(-54.3)PGT(-74.29)LT(-61.2)PT(-74.29)GVVS(-102.57)GPAAT(-126.37)PT(-129.01)AQHLR	3	3	1205.6157	0.15129	20119	10105	20119	10105	0.82515	0.854964	0.86756	0.93381	-0.083467096	-0.068052172	-0.06170048	-0.02974148	-0.060740307	0.022596604	FALSE	FALSE	FALSE
5150	1631	IPI00021812;IPI00555610	IPI00021812	Q09666;Q13727;Q6ZQN2;Q8N274	ENSG00000124942	S5746	2	KGDLKSSKASLGS	PBD	5.61E-223	87.19	270.15	_S(ph)S(ph)KASLGSLEGEAEAEASSPK_	S(0.922)S(0.913)KAS(0.089)LGS(0.076)LEGEAEAEASSPK	S(11.87)S(11.87)KAS(-11.87)LGS(-11.87)LEGEAEAEAS(-69.06)S(-70.1)PK	2	3	732.30993	0.12716	390272	6196	390260	4060	0.827631	0.94708	0.7804	0.772919	-0.082163251	-0.023613335	-0.107682739	-0.111866017	-0.081331335	0.040656377	FALSE	FALSE	FALSE
5149	1631	IPI00021812;IPI00555610	IPI00021812	Q09666;Q13727;Q6ZQN2;Q8N274	ENSG00000124942	S5745	2	SKGDLKSSKASLG		5.61E-223	87.19	270.15	_S(ph)S(ph)KASLGSLEGEAEAEASSPK_	S(0.922)S(0.913)KAS(0.089)LGS(0.076)LEGEAEAEASSPK	S(11.87)S(11.87)KAS(-11.87)LGS(-11.87)LEGEAEAEAS(-69.06)S(-70.1)PK	1	3	732.30993	0.12716	390272	6196	390260	4060	0.827631	0.94708	0.7804	0.772919	-0.082163251	-0.023613335	-0.107682739	-0.111866017	-0.081331335	0.040656377	FALSE	FALSE	FALSE
18976	5175	IPI00438286;IPI00438287;IPI00438288;IPI00438290;IPI00438289;IPI00438291;IPI00438292	IPI00438286	Q96RT1-1;Q96RT1;Q1RMD0;Q96RT1-2;A0AVR1;Q1RMC9;Q96RT1-3;Q96RT1-5;Q96RT1-4;Q96RT1-6;Q96RT1-7	ENSG00000112851;ENSG00000112851;ENSG00000112851;ENSG00000112851;ENSG00000112851;ENSG00000112851;ENSG00000112851	S1182	1	RVGSEHSLLDPPG	Plk1;D/E/N-X-pS/pT;pS/pT-F/L/I/Y/W/V/M	0.000336462	27.58	120.05	_VGSEHS(ph)LLDPPGK_	VGS(0.128)EHS(0.872)LLDPPGK	VGS(-8.33)EHS(8.33)LLDPPGK	6	3	472.55706	0.27573	453242	6045	453243	2768	0.85815	0.83915	0.88352	0.91335	-0.066436793	-0.076160401	-0.053783615	-0.039362767	-0.058935894	0.015943655	FALSE	FALSE	FALSE
9549	2909	IPI00640924;IPI00166830;IPI00163321;IPI00304945;IPI00643856;IPI00644256;IPI00023287	IPI00640924	Q96PU5-1;Q96PU5;Q96PU5-5;Q3LSM7;Q96PU5-2;Q96PU5-8;Q96PU5-7;Q96PU5-6;Q96PU5-4	ENSG00000049759;ENSG00000049759;ENSG00000049759;ENSG00000049759;ENSG00000049759;ENSG00000049759;ENSG00000049759	S449	1	RPRSLSSPTVTLS	PBD	9.53E-80	69.7	208.55	_SLSS(ph)PTVTLSAPLEGAK_	S(0.168)LS(0.062)S(0.762)PT(0.007)VT(0.001)LSAPLEGAK	S(-6.56)LS(-10.92)S(6.56)PT(-20.25)VT(-28.8)LS(-36.94)APLEGAK	4	2	869.43715	-0.33175	363521	6401	363522	6131	0.92644	0.867066	0.9	0.096684	-0.033182702	-0.061947843	-0.045757491	-1.01464539	-0.288883357	0.483984596	FALSE	FALSE	FALSE
9114	2792	IPI00152007	IPI00152007	Q96PE2	ENSG00000110237	S383	1	FPSYLASPAGSRG		1.33E-06	48.34	124.18	_VSFPSYLAS(ph)PAGSR_	VSFPSYLAS(1)PAGSR	VS(-97.36)FPS(-68.74)Y(-92.76)LAS(41.94)PAGS(-41.94)R	9	2	759.85306	-0.2127	466474	6547	466474	6547	0.86007	0.6909	0.86946	0.9526	-0.065466201	-0.160584807	-0.060750393	-0.021089423	-0.076972706	0.059187521	FALSE	FALSE	FALSE
14388	4031	IPI00305064;IPI00828117;IPI00827658;IPI00827650;IPI00418465;IPI00828064;IPI00828192;IPI00827795;IPI00828056;IPI00419219;IPI00827893;IPI00827982;IPI00827937;IPI00297160	IPI00305064	P16070-1;P16070;Q9H5A5;P16070-5;P16070-7;P16070-3;P16070-4;Q9H5A7;P16070-6;P16070-17;P16070-8;P16070-16;P16070-10;Q9H5A6;Q9P2Z2;P16070-11;A5YRN9;P16070-13;P16070-14;P16070-12;A8K309;Q9H5A4	ENSG00000026508;ENSG00000026508;ENSG00000026508;ENSG00000026508;ENSG00000026508;ENSG00000026508;ENSG00000026508;ENSG00000026508;ENSG00000026508;ENSG00000026508;ENSG00000026508;ENSG00000026508;ENSG00000026508;ENSG00000026508	S706	1	NGEASKSQEMVHL		3.70E-25	45.96	209.75	_S(ph)QEM(ox)VHLVNK_	S(1)QEMVHLVNK	S(33.04)QEMVHLVNK	1	3	427.52834	-0.84534	381324	2021	381238	2941	0.857013	0.855134	0.898636	0.885502	-0.06701259	-0.067965826	-0.046416187	-0.052810454	-0.058551264	0.010652778	FALSE	FALSE	FALSE
19991	5395;5747	IPI00742968;IPI00472151;IPI00816779;IPI00472882;IPI00472736;IPI00644631;IPI00760554	IPI00742968;IPI00644631	P05534;A0SXS8;A6YT90;Q29689;Q29907;Q708C4;Q860B4;Q860B5;Q8MGZ1;Q95J06;Q9MY51;Q9TQ74;P30447;A0PFT8;A0PFV6;A0SY06;A1E2T0;A2RQE0;A2TH17;A2VBX7;A2VBX8;A2VBZ7;A2VC06;A3KLI6;A4GWZ0;A4GWZ1;A4URG8;A4USG7;A4USH0;A4USH1;A5A8M6;A5JSF7;A5JSG3;A5PHT7;A5YVG4;A5YVG6;A6YT92;A7L5M0;A7MAP3;A7X537;A7X562;A7X567;A7X5A5;A7YGF0;A8E0Y4;O15506;O19607;O19608;O19609;O19610;O19611;O19612;O19613;O62920;O62923;O78168;O78209;…	ENSG00000206441;ENSG00000206503;ENSG00000206441;ENSG00000206505;ENSG00000206441;ENSG00000206503;ENSG00000206505;ENSG00000206505	S359;S359	2	AQGSDVSLTACKV	Plk1;D/E/N-X-pS/pT;pS/pT-F/L/I/Y/W/V/M	4.38E-53	24	143.05	_GGSYSQAASSDSAQGS(ph)DVS(ph)LTACKV_	GGSYSQAASSDS(0.001)AQGS(0.999)DVS(1)LTACKV	GGS(-57.98)Y(-97.23)S(-56)QAAS(-36.08)S(-34.86)DS(-32.35)AQGS(32.35)DVS(38.12)LT(-38.12)ACKV	19	2	1297.0117	-1.3229	137556	4857	137556	4857	0.73205	0.840364	0.885718	0.9572	-0.135459255	-0.07553256	-0.052704529	-0.01899731	-0.070673414	0.049037798	FALSE	FALSE	FALSE
18322	5012	IPI00413100;IPI00873017;IPI00478789;IPI00657870	IPI00413100	Q86UU1-1;Q86UU1;Q5W9G0;Q86UU1-2;Q68CT9;Q96D60;Q86UU1-3	ENSG00000019144;ENSG00000019144;ENSG00000019144	S583	1	NSITEISDNEDDL	D/E/N-X-pS/pT	2.29E-08	39.19	111.24	_NSITEIS(ph)DNEDDLLEYHR_	NSITEIS(1)DNEDDLLEYHR	NS(-50.69)IT(-35.65)EIS(35.65)DNEDDLLEY(-82.41)HR	7	3	748.32151	-0.20991	275184	6539	275184	6539	0.808983	0.73292	0.778708	1.005721	-0.092060605	-0.134943427	-0.108625364	0.002477519	-0.083287969	0.059841312	FALSE	FALSE	FALSE
2497	787	IPI00009544;IPI00552562	IPI00009544	Q15311;Q59E87;Q5GJ68	ENSG00000017797	S463	1	QEIASLSKEDVSK		2.96E-40	53.05	225.87	_IAQEIASLS(ph)K_	IAQEIASLS(1)K	IAQEIAS(-71.74)LS(71.74)K	9	2	570.28903	-0.15743	167460	4826	167463	2873	0.847602	0.85424	0.870864	0.92966	-0.071808027	-0.068420096	-0.060049662	-0.031675855	-0.05798841	0.018224537	FALSE	FALSE	FALSE
2287	731	IPI00008918;IPI00796705;IPI00220465;IPI00796222;IPI00220466	IPI00008918	Q9UHB6-1;Q9UHB6;Q53GG0;Q59FE8;Q9UHB6-2;Q9UHB6-3	ENSG00000050405;ENSG00000050405;ENSG00000050405;ENSG00000050405	S686	1	VENGADSDEDDNS		9.64E-54	67.82	132.66	_EGHSLEMENENLVENGADS(ph)DEDDNSFLK_	EGHSLEMENENLVENGADS(1)DEDDNSFLK	EGHS(-72.5)LEMENENLVENGADS(47.5)DEDDNS(-47.5)FLK	19	3	1073.0978	-1.3984	94804	10036	94811	10609	0.905484	0.77956	0.894339	0.88699	-0.043119219	-0.108150453	-0.04849783	-0.052081276	-0.062962195	0.030349819	FALSE	FALSE	FALSE
21590	5814	IPI00657757;IPI00385145	IPI00657757	P17029;A4D294;Q7Z4R1	ENSG00000106261;ENSG00000106261	S13	1	REATGLSPQAAQE		5.16E-20	71.54	169.63	_EATGLS(ph)PQAAQEK_	EATGLS(1)PQAAQEK	EAT(-42.39)GLS(42.39)PQAAQEK	6	2	705.31905	0.34975	89271	1841	89272	1769	0.639064	0.8873	0.910922	0.9034	-0.194455647	-0.051929518	-0.040518809	-0.044119914	-0.082755972	0.074618609	FALSE	FALSE	FALSE
7042	2202	IPI00029795;IPI00218037;IPI00218041;IPI00218039;IPI00218035	IPI00029795	P08651-1;P08651;Q6FI30;P08651-3;P08651-5;P08651-4;P08651-2;A8K1H0	ENSG00000141905;ENSG00000141905;ENSG00000141905;ENSG00000141905;ENSG00000141905	S323	1	MEGGISSPVKKTE	PBD	3.81E-52	81.59	202.39	_NWTEDMEGGISS(ph)PVK_	NWTEDMEGGISS(1)PVK	NWT(-81.81)EDMEGGIS(-37.18)S(37.18)PVK	12	2	865.36059	-0.70876	279254	6040	279216	6823	0.825736	0.897022	0.910164	0.82411	-0.083158781	-0.047196905	-0.040880346	-0.084014816	-0.063812712	0.022980962	FALSE	FALSE	FALSE
25731	1631	IPI00021812	IPI00021812	Q09666;Q13727;Q6ZQN2;Q8N274	ENSG00000124942	T2845	1	DIDLNLTGPKIKG	D/E/N-X-pS/pT	1.63E-67	68.51	225.2	_ISMPDIDLNLT(ph)GPK_	ISMPDIDLNLT(1)GPK	IS(-166.22)MPDIDLNLT(166.22)GPK	11	2	797.38333	0.043573	182427	11600	182366	6336	1.317672	1.042726	1.277906	1.378133	0.119807317	0.018170203	0.106498909	0.139291132	0.09594189	0.05356803	TRUE	FALSE	FALSE
28087	3670	IPI00221325;IPI00400950;IPI00740507;IPI00478214;IPI00736337	IPI00221325	P49792;Q13073;Q5JC45;Q5JC46;A6NKT7	ENSG00000153201;ENSG00000153165	T2153	1	LDIPLQTPHKLVD		9.28E-12	36.91	153.28	_LLLDIPLQT(ph)PHK_	LLLDIPLQT(1)PHK	LLLDIPLQT(108.14)PHK	9	3	489.93722	-0.16685	218843	7731	218840	8022	1.607241	1.020623	1.441009	1.305323	0.206081003	0.008865351	0.158666693	0.11571799	0.122332759	0.084167553	TRUE	FALSE	FALSE
5117	1631	IPI00021812;IPI00555610	IPI00021812	Q09666;Q13727;Q6ZQN2;Q8N274	ENSG00000124942	S1068	1	FRAPKMSLPDVDL	pS/pT-F/L/I/Y/W/V/M	1.80E-18	62.43	193.4	_MS(ph)LPDVDLDLK_	MS(1)LPDVDLDLK	MS(193.4)LPDVDLDLK	2	2	663.30656	0.39997	260069	8484	260069	8484	1.1646	1.385766	1.213852	1.264895	0.066176786	0.141689902	0.084165738	0.102054476	0.098521725	0.032291698	TRUE	FALSE	FALSE
26810	2665	IPI00101969;IPI00740211	IPI00101969	Q9P227-1;Q9P227;A6NC66;Q9P227-2	ENSG00000167433;ENSG00000167433	T552	2	DYLSRATRSAEAL		9.03E-25	37.28	141.83	_AT(ph)RSAEALGPGALVS(ph)PRFER_	AT(0.955)RS(0.045)AEALGPGALVS(1)PRFER	AT(13.26)RS(-13.26)AEALGPGALVS(42.24)PRFER	2	4	562.01861	-0.5471	46559	5522	46544	5177	0.9051	0.7554	0.88443	0.91051	-0.043303435	-0.12182302	-0.053336535	-0.04071528	-0.064794567	0.038406647	FALSE	FALSE	FALSE
22124	5938	IPI00759683;IPI00852906	IPI00759683	Q03135-2;Q03135	ENSG00000105974	S6	1	_MADELSEKQVYD	D/E/N-X-pS/pT	0.00245475	36.32	159.72	_(ac)ADELS(ph)EK_	ADELS(1)EK	ADELS(126.79)EK	5	2	457.18116	0.36789	7631	1997	7623	2050	0.88247	0.869398	0.902315	0.845418	-0.05430005	-0.060781363	-0.044641823	-0.07292851	-0.058162936	0.011869017	FALSE	FALSE	FALSE
10183	3061	IPI00170805	IPI00170805	Q9UBU7-1;Q9UBU7;A4D1D8;A8K954	ENSG00000006634	S354	2	KKRIKYSVGSLSP	pS/pT-F/L/I/Y/W/V/M	1.07E-55	81.73	205.36	_YS(ph)VGSLS(ph)PVSASVLK_	YS(1)VGSLS(1)PVSASVLK	Y(-41.73)S(41.73)VGS(-66.26)LS(55.52)PVS(-55.52)AS(-80.72)VLK	2	2	827.38046	0.3375	484649	8430	484655	7720	1.367434	1.048462	1.1616	1.412171	0.135906374	0.020552695	0.065056603	0.149887289	0.09285074	0.060845369	FALSE	FALSE	FALSE
23115	6165	IPI00657967;IPI00217851;IPI00845221;IPI00432436;IPI00845279	IPI00657967	Q8IZ21-2;Q8IZ21;Q8IZ21-1;Q8IZ21-3;Q8IZ21-4;Q8IZ21-5	ENSG00000204138;ENSG00000204138;ENSG00000204138;ENSG00000204138;ENSG00000204138	S437	1	IQQALTSPLPMTP		1.98E-47	50.2	152.12	_IQQALTS(ph)PLPMTPILEGSHR_	IQQALT(0.074)S(0.926)PLPMTPILEGSHR	IQQALT(-10.98)S(10.98)PLPMT(-77.48)PILEGS(-115.25)HR	7	3	757.05186	-1.0207	180056	8008	180056	8008	1.169861	1.1347	1.249776	1.350905	0.068134263	0.054881055	0.09683218	0.130624809	0.087618077	0.033594694	TRUE	FALSE	FALSE
16404	4554	IPI00334715;IPI00718985	IPI00334715	Q9NRY4-1;Q9NRY4;Q9NRY4-2;A2RRE5;A7E2A4	ENSG00000160007;ENSG00000160007	S1130	1	KAQSNGSGNGSDS	D/E/N-X-pS/pT	9.19E-134	106.11	222.51	_AQSNGS(ph)GNGSDSEMDTSSLER_	AQS(0.005)NGS(0.834)GNGS(0.136)DS(0.024)EMDTSSLER	AQS(-22.42)NGS(7.86)GNGS(-7.86)DS(-15.34)EMDT(-41.02)S(-46.16)S(-50.26)LER	6	3	736.94975	-0.22506	33591	5100	33593	4994	0.71181	0.928789	0.88879	0.85535	-0.147635915	-0.032082937	-0.05120084	-0.06785614	-0.074693958	0.050776998	FALSE	FALSE	FALSE
1705	551	IPI00006471	IPI00006471	Q14680;A6P3A7;A6P3A8;A7BG63;Q53GX0;Q5T263	ENSG00000165304	S505	1	PERRCRSVELDLN	pS/pT-F/L/I/Y/W/V/M	1.10E-48	45.16	179.66	_(py)CRS(ph)VELDLNQAHMEETPK_	CRS(1)VELDLNQAHMEETPK	CRS(140.1)VELDLNQAHMEET(-140.1)PK	3	3	740.65355	-1.7384	56264	5431	403307	4377	0.69049	0.89979	0.892308	0.92083	-0.160842607	-0.045858838	-0.049485213	-0.03582054	-0.073001799	0.058845061	FALSE	FALSE	FALSE
21033	5678	IPI00640298;IPI00480141	IPI00640298	O60274;Q6DD92	ENSG00000104880	S939	1	RNRRSLSPILPGR		1.45E-09	48.1	192.36	_SLS(ph)PILPGR_	SLS(1)PILPGR	S(-71.88)LS(71.88)PILPGR	3	2	510.2679	-0.63983	362718	5207	362708	7836	0.708226	0.930893	0.876431	0.87598	-0.149828134	-0.031100235	-0.05728227	-0.057505809	-0.073929112	0.052095478	FALSE	FALSE	FALSE
695	269	IPI00002806;IPI00759817	IPI00002806	Q16514-1;Q16514;Q16514-2	ENSG00000120656;ENSG00000120656	S51	1	GAGGRLSPENNQV		0.00273308	26.02	62.185	_IPGTPGAGGRLS(ph)PENNQVLTK_	IPGTPGAGGRLS(1)PENNQVLTK	IPGT(-38.38)PGAGGRLS(38.3)PENNQVLT(-38.3)K	12	3	729.37036	-1.3093	178853	3478	178853	3478	0.319389	0.91521	0.924204	0.83413	-0.495680045	-0.038479243	-0.034232156	-0.078766259	-0.161789426	0.223496495	FALSE	FALSE	FALSE
5830	1794	IPI00024167	IPI00024167	Q9H501;A0JLU5;Q05C10;Q3SWV1;Q6P6H6;Q8IWH6	ENSG00000089048	S823	1	KESQRKSIDPALS	pS/pT-F/L/I/Y/W/V/M	1.79E-58	38.42	236.32	_S(ph)IDPALSM(ox)LIK_	S(1)IDPALSMLIK	S(195.76)IDPALS(-195.76)MLIK	1	2	642.31947	0.085124	351809	7854	351809	7854	1.423641	1.037002	1.160497	1.417577	0.153400487	0.015779594	0.064644022	0.151546658	0.09634269	0.067819093	FALSE	FALSE	FALSE
13826	3883	IPI00292953;IPI00759532;IPI00759780	IPI00292953	Q9P0K7-2;Q9P0K7;Q9P0K7-1;Q9P0K7-3	ENSG00000039560;ENSG00000039560;ENSG00000039560	S321	1	FKAEISSIRENKD	pS/pT-F/L/I/Y/W/V/M;PBD	0.00538337	34.12	120.67	_AEISS(ph)IRENK_	AEIS(0.004)S(0.996)IRENK	AEIS(-24.48)S(24.48)IRENK	5	2	613.79247	-0.22688	12104	2726	12127	3401	1.117758	1.94558	1.097	5.9703	0.048347787	0.289049093	0.040206628	0.775996154	0.288399916	0.344951903	FALSE	FALSE	FALSE
2315	735	IPI00008965	IPI00008965	P05412;Q6FHK0;Q6FHM7	ENSG00000177606	S58	1	HLRAKNSDLLTSP		2.46E-96	80.41	243.15	_AKNS(ph)DLLTSPDVGLLK_	AKNS(0.972)DLLT(0.028)SPDVGLLK	AKNS(15.42)DLLT(-15.42)S(-34.29)PDVGLLK	4	3	584.3044	-0.25878	21965	7690	274935	9725	1.4541	1.227997	1.0187	1.5535	0.162594274	0.089197306	0.008046306	0.191311258	0.112787286	0.082003882	FALSE	FALSE	FALSE
26285	2201;5812	IPI00742743;IPI00029778;IPI00657708	IPI00742743;IPI00657708	Q12888-2;Q12888;Q12888-1;A6NNK5;A8KA50	ENSG00000067369;ENSG00000067369;ENSG00000067369	T1614;T1564	1	GPYEAVTPLTKAA		1.34E-42	45.61	167.35	_EQYGLGPYEAVT(ph)PLTK_	EQYGLGPYEAVT(1)PLTK	EQY(-132.66)GLGPY(-83.31)EAVT(42.68)PLT(-42.68)K	12	2	923.43715	0.50499	108506	10106	108522	6463	1.199598	1.115236	1.199854	1.32714	0.079035733	0.04736678	0.079128404	0.122916739	0.082111914	0.031040953	TRUE	FALSE	FALSE
27735	3358;5822	IPI00216408;IPI00743652;IPI00332567;IPI00871965;IPI00151888;IPI00719015	IPI00216408;IPI00719015	Q9BZ29-1;Q9BZ29;A6H8Z6;Q9BZ29-3;Q9BZ29-4;Q68CY0;Q5JUD2;Q7Z6H4;Q6ZSL5;Q9BZ29-5;A8MWZ5	ENSG00000088387;ENSG00000088387;ENSG00000088387;ENSG00000088387;ENSG00000088387;ENSG00000088387	T1241;T1240	2	SPYTTSTPNINSV	PBD	1.42E-169	45	223.49	_DLLGAISGIASPY(ph)TTST(ph)PNINSVR_	DLLGAISGIAS(0.009)PY(0.991)TTST(0.999)PNINSVR	DLLGAIS(-62.34)GIAS(-20.51)PY(20.51)T(-43.63)T(-53.87)S(-33.12)T(33.12)PNINS(-43.63)VR	17	3	869.74162	0.86297	71077	12486	71075	11508	1.2367	1.133403	1.168693	1.2644	0.092264361	0.054384358	0.067700443	0.101884487	0.079058412	0.021857411	TRUE	FALSE	FALSE
10832	3206	IPI00180454	IPI00180454	Q9Y3A2;A8K785	ENSG00000183520	S241	1	KKETVNSPAIYKF		0.00948699	37.39	108.14	_ETVNS(ph)PAIYK_	ETVNS(1)PAIYK	ET(-59.13)VNS(59.13)PAIY(-71.99)K	5	2	601.27866	-0.20355	113847	4660	113850	2368	1.433669	1.051118	1.209187	1.2719	0.156448895	0.021651473	0.082493469	0.104452967	0.091261701	0.05581471	TRUE	FALSE	FALSE
12544	3636	IPI00220687;IPI00329296	IPI00220687	Q8TCT9-2;Q8TCT9;Q8TCT9-4;Q15K36	ENSG00000101294;ENSG00000101294	S368	1	FPTVSGSPASLAD		4.82E-25	48.29	127.73	_LTHFPTVSGS(ph)PASLADSMQQK_	LTHFPTVSGS(1)PASLADSMQQK	LT(-70.8)HFPT(-57.05)VS(-49.45)GS(34.22)PAS(-34.22)LADS(-88.98)MQQK	10	3	761.35561	0.7838	235456	6443	235456	6443	1.4065	1.0929	1.1509	1.2427	0.148139737	0.038580426	0.06103759	0.094366298	0.085531013	0.047617223	TRUE	FALSE	FALSE
12754	3684	IPI00237884;IPI00217683;IPI00867627;IPI00872599	IPI00237884	Q02952-1;Q02952;Q86TJ9;Q02952-3;Q5CZB5;Q02952-2	ENSG00000131016;ENSG00000131016;ENSG00000131016	S645	1	KSATLSSTESTAS	PBD	5.64E-97	79.33	202.91	_SATLSS(ph)TESTASEMQEEMK_	SATLS(0.009)S(0.983)T(0.009)ESTASEMQEEMK	S(-37.03)AT(-42.88)LS(-20.59)S(20.59)T(-20.59)ES(-42.88)T(-52.82)AS(-71.7)EMQEEMK	6	2	1063.9289	-0.61106	333079	7497	333088	5463	0.794773	0.935552	0.835017	0.882428	-0.099756895	-0.028932068	-0.078304683	-0.05432072	-0.065328592	0.030548143	FALSE	FALSE	FALSE
2744	879	IPI00010586;IPI00871307	IPI00010586	P82094;Q17R87;Q59GK0;Q6PII6	ENSG00000144747;ENSG00000144747	S344	1	SVSEINSDDELSG		4.97E-188	79.61	290.96	_SVSEINS(ph)DDELSGK_	SVSEINS(1)DDELSGK	S(-159.19)VS(-130.94)EINS(130.94)DDELS(-177.91)GK	7	2	780.32727	-0.26303	405453	5649	405453	5649	0.695807	0.73693	0.735595	1.047033	-0.157511206	-0.132573763	-0.133361231	0.01996037	-0.100871458	0.081381843	FALSE	FALSE	FALSE
5175	1631	IPI00021812;IPI00555610	IPI00021812	Q09666;Q13727;Q6ZQN2;Q8N274	ENSG00000124942	S5448	1	LKGPRISAPNVDF		1.24E-137	62.06	249.05	_IS(ph)APNVDFNLEGPK_	IS(1)APNVDFNLEGPK	IS(186.01)APNVDFNLEGPK	2	2	790.87145	-0.30781	180936	6726	148521	9563	0.840012	0.920585	0.827612	0.893605	-0.07571451	-0.035936106	-0.082173221	-0.04885441	-0.060669562	0.021909659	FALSE	FALSE	FALSE
8576	2648	IPI00100748;IPI00442503	IPI00100748	Q9NZL4-1;Q9NZL4;Q9NZL4-2	ENSG00000133265;ENSG00000133265	S359	1	SSPADDSMDR___	Plk1;D/E/N-X-pS/pT;pS/pT-F/L/I/Y/W/V/M	7.10E-149	46.94	261.3	_LLQTCFSSPADDS(ph)MDR_	LLQTCFSSPADDS(1)MDR	LLQT(-219.63)CFS(-160.17)S(-139.57)PADDS(139.57)MDR	13	2	961.88664	-0.35433	220421	5093	220421	5093	11.492446	11.119209	0.96528	8.978726	1.060412472	1.046073893	-0.015346692	0.953214719	0.761088598	0.519799835	TRUE	FALSE	FALSE
6015	1861	IPI00024970;IPI00876972;IPI00759472	IPI00024970	Q9NQS7;A8MQD2	ENSG00000149503;ENSG00000149503	S119	1	VVGENGSVLRRVT	Plk1;D/E/N-X-pS/pT;pS/pT-F/L/I/Y/W/V/M	1.58E-17	50.2	156.57	_LATVVGENGS(ph)VLR_	LATVVGENGS(1)VLR	LAT(-127.65)VVGENGS(127.65)VLR	10	2	697.8556	0.32331	200352	5365	200352	5365	1.509562	0.98854	1.6345	1.8274	0.178850955	-0.005005753	0.213384925	0.261833621	0.162265937	0.116592961	TRUE	FALSE	FALSE
11296	3285	IPI00186194;IPI00647185;IPI00871460;IPI00477477;IPI00735528	IPI00186194	Q5SW79-1;Q5SW79;Q5SW80;Q5SW79-3;A6H8X9;Q5SW79-2;Q6AZE1;Q9NSN9	ENSG00000143702;ENSG00000143702;ENSG00000143702	S845	1	FTIEKPSPNIPIE		7.73E-27	31.81	125.07	_QGSFTIEKPS(ph)PNIPIELIPHINK_	QGS(0.001)FT(0.007)IEKPS(0.992)PNIPIELIPHINK	QGS(-28.3)FT(-21.79)IEKPS(21.79)PNIPIELIPHINK	10	4	663.85038	0.0084392	292537	9361	292546	12086	1.40131	1.266002	1.4923	1.0991	0.146534221	0.102434392	0.173856139	0.041037208	0.11596549	0.057974456	TRUE	FALSE	FALSE
10572	3165	IPI00178072;IPI00744837	IPI00178072	Q69YQ0;Q59GT7	ENSG00000100014;ENSG00000100014	S870	1	RTPLSPSPMKTPP		0.0154147	39.61	160.14	_TPLSPS(ph)PMK_	TPLSPS(1)PMK	T(-96.69)PLS(-47.8)PS(47.8)PMK	6	2	519.24049	-0.80316	428701	4059	428709	4733	1.335467	1.035698	1.168117	1.504988	0.125633161	0.015233138	0.067486344	0.177533037	0.09647142	0.07038273	FALSE	FALSE	FALSE
17165	4757	IPI00400812;IPI00386170;IPI00830086	IPI00400812	P28290-1;P28290;A8K6T0;P28290-3;P28290-2	ENSG00000138434;ENSG00000138434;ENSG00000138434	S1131	2	RRTGVPSTASVGK		0.00113172	30.13	122.57	_TGVPS(ph)TAS(ph)VGK_	TGVPS(0.991)T(0.01)AS(0.999)VGK	T(-79.6)GVPS(20.33)T(-20.33)AS(29.03)VGK	5	2	582.24089	-0.24414	418469	2384	418472	2614	1.20833	1.123074	1.326	1.244802	0.082185558	0.050408373	0.122543524	0.095100277	0.087559433	0.029943451	TRUE	FALSE	FALSE
15634	4356	IPI00306406	IPI00306406	Q9BVS4;Q9NVB0	ENSG00000058729	S332	2	IETKEGSEFSFSD	D/E/N-X-pS/pT	9.68E-38	56.31	180.45	_EGS(ph)EFS(ph)FSDGEVAEK_	EGS(1)EFS(1)FSDGEVAEK	EGS(76.84)EFS(41.31)FS(-41.31)DGEVAEK	3	2	889.31571	0.65315	95994	8644	95992	6702	1.122621	1.314063	1.33335	1.2773	0.050233162	0.118616187	0.124944165	0.106292912	0.100021607	0.034083773	TRUE	FALSE	FALSE
1241	416	IPI00607584;IPI00005024	IPI00607584	Q9BQG0-2;Q9BQG0;Q9BQG0-1	ENSG00000132382;ENSG00000132382	S1308	1	LSLVIRSPSLLQS		1.71E-22	35.57	143.81	_LSLVIRS(ph)PSLLQSGAK_	LSLVIRS(1)PSLLQSGAK	LS(-69.03)LVIRS(37.29)PS(-37.29)LLQS(-67.35)GAK	7	3	583.66052	-0.73541	232285	6989	232294	6682	1.565127	1.0246	1.142738	1.459364	0.194549584	0.010554352	0.057946669	0.164163629	0.106803558	0.086872412	FALSE	FALSE	FALSE
18637	5080	IPI00418471	IPI00418471	P08670;Q53HU8;Q548L2;Q8N9S6	ENSG00000026025	S8	1	STRSVSSSSYRRM	PBD	0.0026253	48.75	128.52	_SVSS(ph)SSYR_	SVS(0.002)S(0.995)S(0.002)SYR	S(-74.23)VS(-26.09)S(26.09)S(-26.09)S(-38.04)Y(-64.76)R	4	2	476.69222	-1.5776	406513	1530	406529	2375	1.506683	1.4517	1.159205	1.1186	0.178021888	0.161876877	0.064160246	0.048674815	0.113183456	0.066180842	TRUE	FALSE	FALSE
6198	1929	IPI00026089	IPI00026089	O75533;A0JLT9;A0PJH5;A8K355;Q32Q20;Q7Z497;Q9NTB4	ENSG00000115524	S194	1	AASQPPSKRKRRW		3.04E-108	79.65	258.06	_VVNGAAASQPPS(ph)K_	VVNGAAASQPPS(1)K	VVNGAAAS(-117.81)QPPS(117.81)K	12	2	653.31357	-1.0534	472201	1404	472200	1401	1.336649	1.123026	1.048944	1.509284	0.126017378	0.050389811	0.020752303	0.178770968	0.093982615	0.0718292	FALSE	FALSE	FALSE
13267	3775	IPI00290292	IPI00290292	Q04842;Q1W6H2;Q4TT59;Q96CC6;Q96S34;Q9H6E1	ENSG00000007384	S283	1	PDEVFESPSEAAL		9.20E-42	53.85	132.79	_EGILHEELSTYPDEVFES(ph)PSEAALK_	EGILHEELSTYPDEVFES(0.987)PS(0.013)EAALK	EGILHEELS(-47.12)T(-42.39)Y(-42.39)PDEVFES(18.79)PS(-18.79)EAALK	18	3	957.43883	0.45402	94878	11315	94881	8427	1.2063	1.0652	1.6849	1.2869	0.081455328	0.027431158	0.22657413	0.109544801	0.111251354	0.084094953	FALSE	FALSE	FALSE
20185	5444;6103	IPI00871686;IPI00478227;IPI00024382;IPI00168165;IPI00796485	IPI00871686;IPI00796485	O75122-1;O75122;Q6N029;Q96F87;Q07A20;Q8NB74	ENSG00000163539;ENSG00000163539;ENSG00000163539	S693;S167	1	SQSQPGSRSGSPG		2.27E-06	59.21	176.78	_MVSQSQPGS(ph)R_	MVSQSQPGS(1)R	MVS(-69.94)QS(-37.59)QPGS(37.59)R	9	2	578.74446	0.08816	262104	1191	262105	1471	1.2498	1.26502	1.211555	1.1681	0.09684052	0.102097392	0.083343134	0.067480024	0.087440268	0.015474645	TRUE	FALSE	FALSE
7566	2365;3118	IPI00032358;IPI00853083;IPI00748446;IPI00172611;IPI00790779	IPI00032358;IPI00172611	Q9Y2N3;A8CG34;A6NF01;A6NFS9;A8K933;A8MWL5;Q96DI0;Q96HA1;Q9H9X1	ENSG00000135213;ENSG00000135213;ENSG00000135213;ENSG00000135213	S935;S693	1	FGSSAKSPLPSYP		4.47E-115	54.91	177.95	_S(ph)PLPSYPGANPQPAFGAAEGQPPGAAK_	S(0.995)PLPS(0.005)YPGANPQPAFGAAEGQPPGAAK	S(22.88)PLPS(-22.88)Y(-54.77)PGANPQPAFGAAEGQPPGAAK	1	3	886.41804	0.2063	374942	5379	374942	5379	1.2423	1.240699	1.236799	1.167856	0.094226485	0.093666432	0.092299125	0.067389296	0.086895335	0.013029198	TRUE	FALSE	FALSE
29473	4703	IPI00384028;IPI00872966;IPI00384154	IPI00384028	P51003-1;P51003;A8MTS7;P51003-2	ENSG00000090060;ENSG00000090060;ENSG00000090060	T23	1	QKHYGITSPISLA		2.02E-41	61.99	199.63	_HYGIT(ph)SPISLAAPK_	HYGIT(0.95)S(0.05)PISLAAPK	HY(-115.31)GIT(12.78)S(-12.78)PIS(-59.75)LAAPK	5	2	767.8869	-0.48157	166552	5372	166558	8426	1.272691	1.2012	1.1712	1.1832	0.104722973	0.079615324	0.068631064	0.073058161	0.08150688	0.01612175	TRUE	FALSE	FALSE
25712	1631	IPI00021812	IPI00021812	Q09666;Q13727;Q6ZQN2;Q8N274	ENSG00000124942	T4100	1	PKVDIDTPDIDIH		1.10E-48	53.39	179.66	_VDIDT(ph)PDIDIHGPEGK_	VDIDT(1)PDIDIHGPEGK	VDIDT(167.35)PDIDIHGPEGK	5	2	900.90621	-0.96085	447108	5153	447104	5043	1.261185	1.276839	1.4078	1.1287	0.100778797	0.106136139	0.148540961	0.052578525	0.102008606	0.039273154	TRUE	FALSE	FALSE
20474	5496	IPI00514311	IPI00514311	Q9P2B4;Q9NPX3	ENSG00000143079	S568	1	LSPGIKSPTIPRA		0.0228167	24.32	110.05	_VSSPLSPLSPGIKS(ph)PTIPR_	VSSPLS(0.015)PLS(0.015)PGIKS(0.897)PT(0.072)IPR	VS(-38.36)S(-34.2)PLS(-17.76)PLS(-17.76)PGIKS(10.93)PT(-10.93)IPR	14	3	671.69752	0.16166	468627	7916	379466	2919	0.836718	0.910259	0.888599	0.876874	-0.077420888	-0.040835018	-0.05129418	-0.057062807	-0.056653223	0.015388292	FALSE	FALSE	FALSE
16864	4670	IPI00377071	IPI00377071	Q76I76-1;Q76I76	ENSG00000141298	S487	1	KKDITTSADQIAE		2.78E-45	57.62	211.62	_DITTS(ph)ADQIAEVK_	DITT(0.003)S(0.997)ADQIAEVK	DIT(-58.63)T(-24.79)S(24.79)ADQIAEVK	5	2	735.83981	0.28771	68167	5729	68180	3995	0.910963	0.861625	0.915875	0.8089	-0.040499262	-0.064681708	-0.038163795	-0.092105165	-0.058862483	0.025196447	FALSE	FALSE	FALSE
16228	4497	IPI00329650;IPI00550291	IPI00329650	Q8NFH5;A8K3Z5;A6NM64;A8K0N6	ENSG00000163002;ENSG00000163002	S100	1	IYDDISSPGLGST	PBD	5.64E-97	80.41	202.91	_SIYDDISS(ph)PGLGSTPLTSR_	SIYDDIS(0.004)S(0.996)PGLGSTPLTSR	S(-61.77)IY(-123.53)DDIS(-23.9)S(23.9)PGLGS(-68.02)T(-78.27)PLT(-124.63)S(-124.63)R	8	2	1023.475	0.049025	354494	7541	354494	7541	0.94489	0.836515	0.800794	0.917741	-0.024618747	-0.077526267	-0.096479189	-0.037279866	-0.058976017	0.033673653	FALSE	FALSE	FALSE
8732	2695	IPI00103090;IPI00154162	IPI00103090	Q8WVC0-1;Q8WVC0;Q8WVC0-2	ENSG00000166477;ENSG00000166477	S300	2	SDSEADSDTEVPK		0	75.11	347.04	_NAIAS(ph)DSEADS(ph)DTEVPK_	NAIAS(1)DSEADS(1)DTEVPK	NAIAS(92.66)DS(-92.66)EADS(66.3)DT(-66.3)EVPK	11	2	954.86102	-0.71119	263272	2515	263272	2515	0.896172	0.928927	0.86362	0.75351	-0.047608629	-0.032018414	-0.063677309	-0.12291098	-0.066553833	0.039732515	FALSE	FALSE	FALSE
26283	2201;5812	IPI00742743;IPI00029778;IPI00853388;IPI00657708	IPI00742743;IPI00657708	Q12888-2;Q12888;Q12888-1;A6NNK5;A8KA50	ENSG00000067369;ENSG00000067369;ENSG00000067369	T927;T927	1	PPLTGATPPLIGH		1.43E-13	44.19	115.68	_EGDIIPPLTGAT(ph)PPLIGHLK_	EGDIIPPLTGAT(1)PPLIGHLK	EGDIIPPLT(-33.4)GAT(33.4)PPLIGHLK	12	3	707.04481	0.48293	94177	9389	94177	9389	1.204528	1.224511	1.231402	1.201267	0.0808169	0.087962691	0.090399855	0.079639547	0.084704748	0.005285832	TRUE	FALSE	FALSE
29065	4328	IPI00305822	IPI00305822	Q96HE9	ENSG00000068489	T326	1	ETGTGLTPVMTQA		4.02E-38	62.34	155.4	_ENMETGTGLT(ph)PVMTQALR_	ENMETGTGLT(1)PVMTQALR	ENMET(-64.34)GT(-54.21)GLT(54.21)PVMT(-54.21)QALR	10	2	1014.9601	-0.21687	105316	8667	105318	8072	1.293512	1.379697	1.063702	1.240003	0.111770462	0.13978372	0.026819976	0.093422736	0.092949223	0.048031277	TRUE	FALSE	FALSE
10415	3131	IPI00175017;IPI00871360	IPI00175017	Q05DN1;Q8N3Z6-1;Q8N3Z6	ENSG00000147905;ENSG00000147905	S481	2	RGPKTYSSPGSFK		0.0280686	31.02	133.79	_TYS(ph)S(ph)PGSFK_	TYS(1)S(1)PGSFK	T(-77.95)Y(-66.24)S(66.24)S(44.63)PGS(-44.63)FK	3	2	567.20124	-0.12182	443578	3791	443578	3791	1.492069	1.053436	1.072572	1.543858	0.173788907	0.022608156	0.030426455	0.188607353	0.103857718	0.089566574	FALSE	FALSE	FALSE
2015	666	IPI00008085	IPI00008085	Q9ULF5;A8K5C6;Q8NC35	ENSG00000196950	S556	2	LNNTPDSDWLQLK		5.66E-33	48.26	197.15	_LNNT(ph)PDS(ph)DWLQLK_	LNNT(1)PDS(1)DWLQLK	LNNT(108.81)PDS(108.81)DWLQLK	7	2	852.35752	0.64322	223809	8391	223818	7030	0.945271	0.8604	0.90132	0.75435	-0.024443666	-0.065299598	-0.045120992	-0.122427105	-0.06432284	0.042174713	FALSE	FALSE	FALSE
5353	1661	IPI00022269	IPI00022269	Q9Y3M2;Q66GT6	ENSG00000100211	S63	1	PPRKSASLSNLHS	pS/pT-F/L/I/Y/W/V/M	2.73E-07	46.72	136.96	_SAS(ph)LSNLHSLDR_	SAS(1)LSNLHSLDR	S(-42.49)AS(42.49)LS(-44.29)NLHS(-78.64)LDR	3	3	460.54868	-0.48168	331941	3527	331926	4558	0.834668	0.865233	0.9584	0.61216	-0.078486236	-0.062866925	-0.018453195	-0.213135052	-0.093235352	0.08388104	FALSE	FALSE	FALSE
14695	4111	IPI00299095	IPI00299095	O60749;Q53GG3	ENSG00000205302	S119	1	IESKSMSAPVIFD		2.27E-06	46.21	176.78	_SMS(ph)APVIFDR_	SMS(1)APVIFDR	S(-72.35)MS(72.35)APVIFDR	3	2	601.76741	-0.42373	368146	6498	368146	6498	0.8138	0.750575	0.86824	0.99877	-0.089482314	-0.124605905	-0.06136021	-0.000534511	-0.068995735	0.052464056	FALSE	FALSE	FALSE
31372	6165	IPI00657967;IPI00217851;IPI00845221;IPI00432436;IPI00845279	IPI00657967	Q8IZ21-2;Q8IZ21;Q8IZ21-1;Q8IZ21-3;Q8IZ21-4;Q8IZ21-5	ENSG00000204138;ENSG00000204138;ENSG00000204138;ENSG00000204138;ENSG00000204138	T442	1	TSPLPMTPILEGS		1.98E-47	50.2	152.12	_IQQALTSPLPMT(ph)PILEGSHR_	IQQALTSPLPMT(0.999)PILEGSHR	IQQALT(-42.8)S(-35)PLPMT(35)PILEGS(-35)HR	12	3	757.05186	0.38034	180054	8271	180056	8008	1.169861	1.071225	1.2968	1.42668	0.068134263	0.0298807	0.112873002	0.154326573	0.091303634	0.053996065	TRUE	FALSE	FALSE
22297	5952	IPI00782992	IPI00782992	Q9UQ35-1;Q9UQ35;A0AUK8;O60382	ENSG00000167978	S2123	1	FSRPSMSPTPLDR		2.69E-29	41.15	154.09	_MSCFSRPSMS(ph)PTPLDR_	MSCFSRPSMS(0.999)PTPLDR	MS(-119.2)CFS(-83.76)RPS(-34.61)MS(34.61)PT(-34.61)PLDR	10	3	650.27535	-1.2346	259373	7304	259384	7007	0.8589	0.909717	0.869829	0.898455	-0.066057397	-0.041093689	-0.060566117	-0.04650367	-0.053555218	0.011697168	FALSE	FALSE	FALSE
22354	5952	IPI00782992;IPI00785023	IPI00782992	Q9UQ35-1;Q9UQ35;A0AUK8;O60382;Q9UQ35-2;A6NKB9;Q05BI2;Q05CV9;Q9UQ39	ENSG00000167978;ENSG00000167978	S1497	2	QTPRPRSRSPSSP		2.48E-12	25.46	163.16	_S(ph)RS(ph)PSSPELNNK_	S(1)RS(0.988)PS(0.012)SPELNNK	S(45.54)RS(19.22)PS(-19.22)S(-34.02)PELNNK	1	2	738.3	-0.31071	386201	2031	386201	2031	0.985389	0.819451	0.800632	0.87094	-0.00639229	-0.08647701	-0.096567056	-0.060011763	-0.06236203	0.04037182	FALSE	FALSE	FALSE
2424	767;3385	IPI00009326;IPI00216919	IPI00009326;IPI00216919	P46937;Q7Z574;Q86T74;Q8IUY9	ENSG00000137693;ENSG00000137693	S109;S109	1	SHSRQASTDAGTA		4.08E-106	87.59	224.79	_QAS(ph)TDAGTAGALTPQHVR_	QAS(0.988)T(0.011)DAGT(0.001)AGALTPQHVR	QAS(19.63)T(-19.63)DAGT(-28.93)AGALT(-69.82)PQHVR	3	2	930.93363	-0.15465	287949	4745	287917	3573	0.856178	0.500363	0.768354	1.025	-0.067435936	-0.300714812	-0.114438643	0.010723865	-0.117966382	0.132317723	FALSE	FALSE	FALSE
3873	1225	IPI00807364;IPI00028718;IPI00646028;IPI00607808;IPI00015580	IPI00807364	Q5T0N5-1;Q5T0N5;Q5T0N5-5;A6NDI6;Q5T0N5-2;Q5T0N5-4;Q5T0N5-3	ENSG00000137942;ENSG00000137942;ENSG00000137942;ENSG00000137942;ENSG00000137942	S295	1	HIYRTISDGTISA		9.08E-46	55.94	225.17	_TIS(ph)DGTISASK_	TIS(1)DGTISASK	T(-75.18)IS(75.18)DGT(-84.75)IS(-119.8)AS(-158.96)K	3	2	580.26575	-0.14545	419788	3054	419794	3013	0.86686	0.927428	0.817886	0.888579	-0.062051036	-0.032719796	-0.087307226	-0.051303955	-0.058345503	0.022794536	FALSE	FALSE	FALSE
15731	4386	IPI00307545	IPI00307545	Q9HBL0;A1L0S7;Q0VG54;Q0VG55;Q4ZG71;Q59G71;Q6PJM3;Q9H757;Q9UFN8	ENSG00000079308	S915	1	EATSPRSPGVRSP		0.000374324	40.64	71.117	_AASDGQYENQSPEATSPRS(ph)PGVR_	AAS(0.001)DGQY(0.001)ENQS(0.002)PEAT(0.026)S(0.026)PRS(0.943)PGVR	AAS(-29.28)DGQY(-28.41)ENQS(-26.24)PEAT(-15.58)S(-15.58)PRS(15.58)PGVR	19	3	828.69775	-1.2095	4853	3333	4854	2775	0.710622	0.90064	0.87185	0.95763	-0.148361351	-0.045448769	-0.059558228	-0.018802257	-0.068042651	0.056149144	FALSE	FALSE	FALSE
22462	5961	IPI00783285;IPI00022033	IPI00783285	Q9UFM0;Q9BXF6;Q2Z1P3;Q53T28	ENSG00000135631;ENSG00000135631	S363	1	RSSISGSLPSSGS	pS/pT-F/L/I/Y/W/V/M	2.43E-73	70.43	179.01	_SSISGS(ph)LPSSGSLQAVSSR_	SSISGS(0.999)LPS(0.001)SGSLQAVSSR	S(-55.8)S(-60.52)IS(-41.63)GS(31.7)LPS(-31.7)S(-51.24)GS(-41.63)LQAVS(-108.7)S(-115.35)R	6	2	943.9464	-0.4579	390191	7868	390201	4913	0.896243	0.811711	0.68136	0.99041	-0.047574223	-0.090598569	-0.166623366	-0.004184983	-0.077245285	0.069245773	FALSE	FALSE	FALSE
27567	3246	IPI00183400	IPI00183400	P48729;Q5U046;Q5U047;Q6FGA2	ENSG00000113712	T321	1	QGQQAQTPTGKQT		3.32E-109	95.68	198.61	_AAQQAASSSGQGQQAQT(ph)PTGK_	AAQQAASSSGQGQQAQT(1)PTGK	AAQQAAS(-142.39)S(-119.53)S(-111.22)GQGQQAQT(33.78)PT(-33.78)GK	17	2	1041.466	-1.2267	4418	1215	4418	1215	1.350285	1.341717	1.00215	2.4024	0.130425443	0.127660922	0.000932731	0.380645319	0.159916104	0.159067276	FALSE	FALSE	FALSE
28792	4114	IPI00299166	IPI00299166	Q92844-1;Q92844;Q4ZG76;Q6NW12	ENSG00000136560	T213	1	PSITSVTPRGLCR		1.66E-07	72.84	164.06	_GAPSITSVT(ph)PR_	GAPSITSVT(1)PR	GAPS(-91.3)IT(-61.08)S(-61.08)VT(61.08)PR	9	2	583.28428	0.74534	130883	4941	130895	2671	1.292919	1.101428	1.062385	1.491567	0.111571318	0.041956113	0.02628193	0.173642766	0.088363032	0.067869785	FALSE	FALSE	FALSE
5902	1823	IPI00024496;IPI00215795;IPI00749403;IPI00215796	IPI00024496	Q9NRA0-1;Q9NRA0;A0T4C8;Q9NRA0-2;Q8N2M3;Q9NRA0-3	ENSG00000063176;ENSG00000063176;ENSG00000063176;ENSG00000063176	S476	2	APPMAHSPLHRSV		6.90E-42	77.51	149.84	_SELTLT(ph)PDPAPPMAHS(ph)PLHR_	SELT(0.001)LT(0.999)PDPAPPMAHS(1)PLHR	S(-59.69)ELT(-31.54)LT(31.54)PDPAPPMAHS(129.9)PLHR	16	3	776.34789	-0.92764	339131	5566	339131	5566	1.3137	1.124741	1.3503	1.1509	0.1184962	0.051052527	0.130430268	0.06103759	0.090254146	0.040008784	TRUE	FALSE	FALSE
24586	551	IPI00006471	IPI00006471	Q14680;A6P3A7;A6P3A8;A7BG63;Q53GX0;Q5T263	ENSG00000165304	T518	1	QAHMEETPKRKGA	D/E/N-X-pS/pT	1.10E-48	45.16	179.66	_SVELDLNQAHMEET(ph)PK_	SVELDLNQAHMEET(1)PK	S(-144.19)VELDLNQAHMEET(144.19)PK	14	2	960.92408	-0.26929	403287	6031	403307	4377	1.1732	1.113016	1.154	1.4007	0.069372054	0.046501408	0.062205809	0.146345129	0.0811061	0.044529108	TRUE	FALSE	FALSE
26202	2132	IPI00028911	IPI00028911	Q14118;A8K6M7;Q969J9	ENSG00000173402	T884	2	SRPKNMTPYRSPP	D/E/N-X-pS/pT	5.37E-09	26.59	133.17	_NMT(ph)PY(ph)RSPPPYVPP_	NMT(1)PY(0.999)RS(0.001)PPPYVPP	NMT(61.82)PY(32.05)RS(-32.05)PPPY(-78.93)VPP	3	2	888.36683	0.022583	272173	6862	272173	6862	0.835578	0.826443	0.953568	0.835444	-0.078013003	-0.082787094	-0.020648331	-0.078082656	-0.064882771	0.029574146	FALSE	FALSE	FALSE
25958	1823	IPI00024496;IPI00215795;IPI00749403;IPI00215796	IPI00024496	Q9NRA0-1;Q9NRA0;A0T4C8;Q9NRA0-2;Q8N2M3;Q9NRA0-3	ENSG00000063176;ENSG00000063176;ENSG00000063176;ENSG00000063176	T466	2	KSELTLTPDPAPP		6.90E-42	77.51	149.84	_SELTLT(ph)PDPAPPMAHS(ph)PLHR_	SELT(0.001)LT(0.999)PDPAPPMAHS(1)PLHR	S(-59.69)ELT(-31.54)LT(31.54)PDPAPPMAHS(129.9)PLHR	6	3	776.34789	-0.92764	339131	5566	339131	5566	1.3137	1.124741	1.3503	1.1509	0.1184962	0.051052527	0.130430268	0.06103759	0.090254146	0.040008784	TRUE	FALSE	FALSE
14142	3959	IPI00295004;IPI00295005	IPI00295004	Q96Q42-1;Q96Q42;A8K4R4;Q53TT1;Q53TV2;Q6IQ41;Q96Q42-3	ENSG00000003393;ENSG00000003393	S492	1	GLLSQVSPRLLRK		2.42E-26	50.72	172.81	_RLSLPGLLSQVS(ph)PR_	RLSLPGLLSQVS(1)PR	RLS(-108.9)LPGLLS(-80.72)QVS(80.72)PR	12	2	801.94	0.94279	318244	9496	318244	9496	0.970887	0.846975	0.84915	0.858647	-0.012831314	-0.072129408	-0.071015586	-0.066185343	-0.055540413	0.028589377	FALSE	FALSE	FALSE
11220	3280	IPI00185892	IPI00185892	O94929-1;O94929;A8K121;Q19VH3	ENSG00000173210	S280	2	RRTSETSISPPGS	Plk1;D/E/N-X-pS/pT;pS/pT-F/L/I/Y/W/V/M	6.84E-49	61.91	187	_TSETS(ph)IS(ph)PPGSSIGSPNR_	T(0.001)S(0.001)ET(0.01)S(0.988)IS(0.97)PPGS(0.027)S(0.003)IGSPNR	T(-28.82)S(-31.42)ET(-20.11)S(20.11)IS(15.54)PPGS(-15.54)S(-25.58)IGS(-45.07)PNR	5	2	967.40064	-0.58501	433357	4356	433372	5812	0.87953	0.88079	0.85892	0.940153	-0.055749343	-0.055127625	-0.066047285	-0.026801464	-0.050931429	0.016847994	FALSE	FALSE	FALSE
20058	5416	IPI00478204;IPI00477229	IPI00478204	O94929-3;O94929;O94929-2	ENSG00000173210;ENSG00000173210	S280	2	RRTSETSISPPGS	Plk1;D/E/N-X-pS/pT;pS/pT-F/L/I/Y/W/V/M	6.84E-49	61.91	187	_TSETS(ph)IS(ph)PPGSSIGSPNR_	T(0.001)S(0.001)ET(0.01)S(0.988)IS(0.97)PPGS(0.027)S(0.003)IGSPNR	T(-28.82)S(-31.42)ET(-20.11)S(20.11)IS(15.54)PPGS(-15.54)S(-25.58)IGS(-45.07)PNR	5	2	967.40064	-0.58501	433357	4356	433372	5812	0.87953	0.88079	0.85892	0.940153	-0.055749343	-0.055127625	-0.066047285	-0.026801464	-0.050931429	0.016847994	FALSE	FALSE	FALSE
20022	5406	IPI00472782;IPI00454969	IPI00472782	A8MSQ1;O94880;A7MCZ3	ENSG00000106443;ENSG00000106443	S298	1	TLSQSKSNEDSLI		5.06E-06	42.48	175.85	_S(ph)NEDSLILEK_	S(1)NEDSLILEK	S(91.03)NEDS(-91.03)LILEK	1	2	614.27886	0.053223	369090	3795	369090	3795	1.064413	0.538092	0.682864	0.690045	0.02711017	-0.269143465	-0.165665782	-0.161122587	-0.142205416	0.123408919	FALSE	FALSE	FALSE
3637	1165	IPI00014319	IPI00014319	Q9Y6Y0;A8K8R6;Q6MZF3	ENSG00000116679	S338	1	KLSKSLSFEMQQD	pS/pT-F/L/I/Y/W/V/M	4.95E-188	76.26	290.98	_SLS(ph)FEM(ox)QQDELIEK_	SLS(1)FEMQQDELIEK	S(-41.82)LS(41.82)FEMQQDELIEK	3	2	896.88918	-0.72642	361665	5874	361665	5874	0.793223	0.87341	0.828689	0.99504	-0.100604702	-0.05878184	-0.081608426	-0.002159461	-0.060788607	0.042662201	FALSE	FALSE	FALSE
10922	3237	IPI00182757;IPI00873406;IPI00382429	IPI00182757	Q8N163-1;Q8N163;A6NL03;Q8N163-2;A6NIK5	ENSG00000158941;ENSG00000158941	S680	1	EVRSVASNQSEME		8.76E-150	78.59	263.94	_SVAS(ph)NQSEM(ox)EFSSLQDMPK_	S(0.006)VAS(0.994)NQSEMEFSSLQDMPK	S(-21.93)VAS(21.93)NQS(-47.17)EMEFS(-134.14)S(-148.48)LQDMPK	4	2	1105.9527	0.26975	402684	8078	402633	3086	0.96037	0.91321	0.803105	0.742869	-0.017561415	-0.039429341	-0.09522767	-0.129087764	-0.070326548	0.051028564	FALSE	FALSE	FALSE
30756	5692	IPI00641582;IPI00639961	IPI00641582	O95817;A8K5L8;Q53GY1	ENSG00000151929	T285	2	SPARSSTPLHSPS	PBD	3.36E-06	41.44	135.71	_SST(ph)PLHS(ph)PSPIR_	SS(0.001)T(0.999)PLHS(0.999)PS(0.001)PIR	S(-36.1)S(-30.37)T(30.37)PLHS(31.6)PS(-31.6)PIR	3	3	480.2091	-0.50721	396859	2305	396860	2308	0.869353	0.893509	0.887971	0.90544	-0.060803843	-0.048901069	-0.051601217	-0.043140323	-0.051111613	0.007362223	FALSE	FALSE	FALSE
28097	3670	IPI00221325	IPI00221325	P49792;Q13073;Q5JC45;Q5JC46	ENSG00000153201	T1144	1	GKSVFGTPTLETA		9.29E-83	78.67	242.05	_SVFGT(ph)PTLETANK_	SVFGT(1)PTLETANK	S(-76.1)VFGT(49.59)PT(-49.59)LET(-91.98)ANK	5	2	722.83961	1.0037	403540	5234	403549	5181	1.299097	1.077642	1.092759	1.3632	0.11364158	0.032474509	0.038524392	0.134559577	0.079800015	0.051920586	FALSE	FALSE	FALSE
19253	5239	IPI00830108;IPI00455199;IPI00448317	IPI00830108	Q99543-1;Q99543;A4VCI0;Q08AR5;Q99543-2;Q4G120;Q6P5S9;Q6PH78	ENSG00000105821;ENSG00000105821	S60	1	EDKKELSEESEDE	D/E/N-X-pS/pT	3.02E-54	47.92	160.57	_ELS(ph)EESEDEELQLEEFPMLK_	ELS(0.998)EES(0.002)EDEELQLEEFPMLK	ELS(27.78)EES(-27.78)EDEELQLEEFPMLK	3	2	1252.5373	0.13414	102416	9793	102422	9507	0.94028	0.90151	0.83971	0.85239	-0.026742801	-0.045029452	-0.075870675	-0.069361654	-0.054251145	0.022638317	FALSE	FALSE	FALSE
1450	490	IPI00005822;IPI00872149	IPI00005822	Q53FN2;Q9UJX2-1;Q9UJX2;A8K6E5	ENSG00000094880;ENSG00000094880	S588	1	TPTRRVSPLNLSS		8.66E-12	65.89	164.06	_RVS(ph)PLNLSSVTP_	RVS(1)PLNLSSVTP	RVS(36.78)PLNLS(-36.78)S(-51.76)VT(-69.01)P	3	2	675.34487	-0.03049	327564	6723	467705	6892	0.750767	0.753137	0.97325	0.8589	-0.124494825	-0.123126016	-0.011775588	-0.066057397	-0.081363456	0.053793349	FALSE	FALSE	FALSE
28817	4126	IPI00299524	IPI00299524	Q15021	ENSG00000010292	T1331	1	YQPLASTASDNDF	PBD	0	94.08	310.91	_YQPLAST(ph)ASDNDFVTPEPR_	YQPLAS(0.144)T(0.782)AS(0.074)DNDFVTPEPR	Y(-43.69)QPLAS(-7.34)T(7.34)AS(-10.26)DNDFVT(-48.55)PEPR	7	3	729.99132	0.90923	483080	5452	483083	5349	1.2786	1.255598	1.0482	1.2876	0.1067347	0.098850615	0.020444155	0.109780968	0.08395261	0.042588739	TRUE	FALSE	FALSE
11110	3260	IPI00184330;IPI00791616	IPI00184330	P49736;Q9BWF4	ENSG00000073111	S13	1	SFTMASSPAQRRR	PBD	1.35E-98	59.97	232.58	_(ac)AESSESFTMASS(ph)PAQR_	AESSESFTMASS(1)PAQR	AES(-113.98)S(-113.98)ES(-104.25)FT(-83.65)MAS(-38.03)S(38.03)PAQR	12	2	904.36386	-0.45361	13425	4248	13405	4947	0.935587	0.840465	0.820557	0.939667	-0.028915821	-0.075480367	-0.085891245	-0.027026025	-0.054328365	0.030739973	FALSE	FALSE	FALSE
19657	5321	IPI00465168;IPI00641071	IPI00465168	Q9UL54-1;Q9UL54;A5PKY1;Q86V37;Q9UL54-3	ENSG00000149930;ENSG00000149930	S827	1	SGAPSPSPQKHGS		2.17E-31	54.68	163.63	_ILGEESGAPSPS(ph)PQK_	ILGEESGAPSPS(1)PQK	ILGEES(-103.61)GAPS(-56.84)PS(56.84)PQK	12	2	788.86636	0.15371	175636	2217	175636	2217	1.379942	1.044359	1.119377	1.340251	0.139860833	0.018849814	0.048976379	0.12718614	0.083718291	0.059037724	FALSE	FALSE	FALSE
7587	2366	IPI00290952;IPI00032374	IPI00290952	Q14684-1;Q14684;Q6PJM8;Q14684-2	ENSG00000160208;ENSG00000160208	S245	1	VGDGDLSAEEIPE	D/E/N-X-pS/pT	2.43E-73	47.85	179.01	_VGDGDLS(ph)AEEIPENEVSLR_	VGDGDLS(1)AEEIPENEVSLR	VGDGDLS(144.24)AEEIPENEVS(-144.24)LR	7	2	1054.9728	-0.83047	452191	5650	452191	5650	1.69897	1.150415	1.068476	1.199836	0.23018571	0.060854536	0.028764772	0.079121888	0.099731726	0.089425485	FALSE	FALSE	FALSE
10474	3146	IPI00176903;IPI00513773;IPI00514023	IPI00176903	Q6NZI2-1;Q6NZI2;Q6NZI2-2;Q6NZI2-3	ENSG00000177469;ENSG00000177469;ENSG00000177469	S300	1	RDKLRKSFTPDHV	pS/pT-F/L/I/Y/W/V/M	4.40E-30	48.29	208.75	_S(ph)FTPDHVVYAR_	S(1)FTPDHVVYAR	S(42.17)FT(-42.17)PDHVVY(-176.74)AR	1	2	686.30828	-1.5602	344054	3435	344043	5987	1.303702	1.299856	1.180363	1.12949	0.115178332	0.113895243	0.072015588	0.05288239	0.088492888	0.031075186	TRUE	FALSE	FALSE
2900	924	IPI00011241	IPI00011241	O43194;A4FVA5;A6QR72;Q53RU7	ENSG00000183840	S430	2	QSLSLESLEPNSG	pS/pT-F/L/I/Y/W/V/M	3.11E-113	63.88	241.58	_SQSLS(ph)LES(ph)LEPNSGAK_	SQSLS(1)LES(1)LEPNSGAK	S(-71.78)QS(-52.43)LS(52.43)LES(107.95)LEPNS(-107.95)GAK	8	2	903.88155	-0.012251	383020	6299	383029	5696	0.868098	0.814237	0.943879	0.87085	-0.061431244	-0.089249167	-0.025083676	-0.060056644	-0.058955183	0.026282748	FALSE	FALSE	FALSE
16201	4492	IPI00329599	IPI00329599	Q9Y5J5	ENSG00000174307	S119	1	TVRARQSLGTGTL	pS/pT-F/L/I/Y/W/V/M	0.00326562	35.07	115.98	_ARQS(ph)LGTGTLVS_	ARQS(1)LGTGTLVS	ARQS(52.39)LGT(-52.39)GT(-77.52)LVS(-108.77)	4	2	635.31357	-0.021206	34964	3489	34964	3489	1.352306	1.14739	1.287747	1.125	0.131074975	0.05971106	0.109830547	0.051152522	0.087942276	0.038686835	TRUE	FALSE	FALSE
16728	4635	IPI00375554	IPI00375554	Q7Z698;A1L3V4	ENSG00000198369	S206	1	RPYRQVSFPDDDE	pS/pT-F/L/I/Y/W/V/M	0.00318055	52.5	88.71	_QVS(ph)FPDDDEEIVRINPR_	QVS(1)FPDDDEEIVRINPR	QVS(60.02)FPDDDEEIVRINPR	3	3	703.6598	-0.60465	309981	6618	309980	6655	0.881127	0.921292	0.915378	0.64171	-0.054961491	-0.0356027	-0.03839953	-0.192661193	-0.080406228	0.075322707	FALSE	FALSE	FALSE
24916	822;5685	IPI00009975;IPI00744535;IPI00015147;IPI00641268;IPI00218344	IPI00009975;IPI00015147	Q9UD83;A5D6Y4;Q8IVR8;P17544-1;P17544;P17544-2;P17544-3	ENSG00000170653;ENSG00000170653;ENSG00000170653;ENSG00000170653	T51;T51	2	VIIADQTPTPTRF	D/E/N-X-pS/pT	1.05E-84	53.41	228.82	_TDSVIIADQT(ph)PT(ph)PTR_	TDSVIIADQT(1)PT(1)PTR	T(-129.59)DS(-130.82)VIIADQT(92.74)PT(54.11)PT(-54.11)R	10	2	887.88664	0.27703	413604	5243	413609	4140	0.983719	0.845565	0.821929	0.875941	-0.00712894	-0.072853002	-0.085165696	-0.057525145	-0.055668196	0.034277921	FALSE	FALSE	FALSE
7077	2205;3836	IPI00029912;IPI00291711;IPI00867678;IPI00867518	IPI00029912;IPI00291711	A1L390-1;A1L390;A1L390-3;A1L390-2		S201;S643	1	RSSSVLSLEGSEK	pS/pT-F/L/I/Y/W/V/M	9.87E-17	48.76	180.61	_SSSVLS(ph)LEGSEK_	SSSVLS(1)LEGSEK	S(-91.45)S(-97.56)S(-76.09)VLS(76.09)LEGS(-87.07)EK	6	2	651.79487	1.6875	396463	4107	396463	4107	0.99566	0.803804	0.868661	0.833225	-0.00188894	-0.094849837	-0.061149676	-0.079237708	-0.05928154	0.040664288	FALSE	FALSE	FALSE
7620	2374	IPI00032491	IPI00032491	Q9Y2U8	ENSG00000174106	S27	1	LRRYGLSPGPVTE		3.60E-27	42.15	141.14	_YGLS(ph)PGPVTESTRPVYLK_	YGLS(1)PGPVTESTRPVYLK	Y(-52.89)GLS(52.89)PGPVT(-69.9)ES(-89.92)T(-89.92)RPVY(-95.5)LK	4	3	682.00988	-0.58225	479299	5317	479294	7494	1.4237	1.015233	1.512743	1.252599	0.153418485	0.006565726	0.179765152	0.097812061	0.109390356	0.076589924	FALSE	FALSE	FALSE
6937	2196	IPI00641645;IPI00029745;IPI00163319;IPI00646660;IPI00514434	IPI00641645	A6NNY5;Q5T236;Q12857;Q8TA97;A6NIH3;Q5T237;Q5T240	ENSG00000162599;ENSG00000162599	S288	1	PGAMRRSLPSTSS	pS/pT-F/L/I/Y/W/V/M	1.03E-11	43.77	150.24	_S(ph)LPSTSSTSSTK_	S(1)LPSTSSTSSTK	S(73.37)LPS(-73.37)T(-90.7)S(-98.5)S(-117.96)T(-122.92)S(-129.87)S(-130.78)T(-130.78)K	1	2	631.77922	0.84321	360285	1540	360286	1543	1.199256	1.129774	1.108434	1.316293	0.0789119	0.052991576	0.044709839	0.119352572	0.073991472	0.033567095	TRUE	FALSE	FALSE
16345	4534	IPI00333197;IPI00867668;IPI00872239;IPI00005631	IPI00333197	Q8IWJ2-2;Q8IWJ2;A0PJA5;A6H8X8;A8MT32;Q8IWJ2-1	ENSG00000135968;ENSG00000135968;ENSG00000135968;ENSG00000135968	S1649	1	NTMLQLSPEEKGK		2.22E-180	82.72	276.26	_LLPVINTMLQLS(ph)PEEK_	LLPVINTMLQLS(1)PEEK	LLPVINT(-127.75)MLQLS(127.75)PEEK	12	2	952.99378	1.2633	219521	10816	219505	11604	1.2189	1.041267	1.1612	1.6145	0.085968077	0.017562105	0.064907027	0.208038049	0.094118815	0.081154759	FALSE	FALSE	FALSE
11534	3355	IPI00302712;IPI00216348;IPI00827813;IPI00744015;IPI00827859;IPI00412601	IPI00302712	Q13409-2;Q13409;Q32LY9;Q13409-3;Q5BJF8;Q7Z4X1;Q13409-6;Q13409-1;Q53S84;Q59GU5;Q13409-5;Q13409-4;Q53SA6;Q9H5W7	ENSG00000077380;ENSG00000077380;ENSG00000077380;ENSG00000077380;ENSG00000077380;ENSG00000077380	S86	1	MSPSSKSVSTPSE	pS/pT-F/L/I/Y/W/V/M	2.68E-117	107.99	231.4	_S(ph)VSTPSEAGSQDSGDGAVGSR_	S(0.992)VS(0.008)T(0.001)PSEAGSQDSGDGAVGSR	S(20.97)VS(-20.97)T(-32.79)PS(-55.58)EAGS(-77.26)QDS(-87.68)GDGAVGS(-194.69)R	1	2	1015.9186	0.31114	406776	1634	406776	1634	1.2388	1.1124	1.1966	1.2051	0.093001197	0.04626098	0.077948999	0.081023086	0.074558565	0.01995135	TRUE	FALSE	FALSE
24641	612	IPI00007264	IPI00007264	Q9UJY1	ENSG00000152137	T87	1	VPAEGRTPPPFPG		8.01E-12	31.57	115.7	_FGVPAEGRT(ph)PPPFPGEPWK_	FGVPAEGRT(1)PPPFPGEPWK	FGVPAEGRT(77.71)PPPFPGEPWK	9	3	716.0101	-0.27709	121057	6909	121046	6912	1.177127	1.193812	1.1519	1.2404	0.070823321	0.07693594	0.061414778	0.093561758	0.075683949	0.013520583	TRUE	FALSE	FALSE
25728	1631	IPI00021812;IPI00555610	IPI00021812	Q09666;Q13727;Q6ZQN2;Q8N274	ENSG00000124942	T545	1	SRVDIETPNLEGT		7.73E-27	39.3	125.07	_GSRVDIET(ph)PNLEGTLTGPR_	GSRVDIET(1)PNLEGTLTGPR	GS(-41.72)RVDIET(41.72)PNLEGT(-52.37)LT(-72.83)GPR	8	3	698.0072	-0.37416	153931	6320	447376	6963	1.1702	1.076568	1.452	1.2711	0.068260094	0.032041467	0.161966616	0.104179719	0.091611974	0.055382547	TRUE	FALSE	FALSE
24049	193	IPI00001735;IPI00219555	IPI00001735	Q9Y618-1;Q9Y618;Q59GM0;Q9Y618-2;Q56D06;Q9BT61	ENSG00000196498;ENSG00000196498	T1462	1	GSITQGTPLKYDT		0.0271373	40.01	89.162	_EGSITQGT(ph)PLK_	EGSIT(0.001)QGT(0.999)PLK	EGS(-44.56)IT(-28.54)QGT(28.54)PLK	8	2	605.78939	-0.15618	96074	4001	96076	3901	1.125742	1.104479	1.298955	1.372068	0.051438869	0.043157463	0.113594106	0.137375636	0.086391518	0.046296984	TRUE	FALSE	FALSE
6826	2163	IPI00029422	IPI00029422	O95235	ENSG00000112984	S532	1	EHSLQVSPSLEKG		1.18E-24	47.3	195.04	_EHSLQVS(ph)PSLEK_	EHSLQVS(1)PSLEK	EHS(-67.1)LQVS(54.67)PS(-54.67)LEK	7	2	717.33724	-0.77994	97066	4831	97066	4831	2.651224	0.955709	7.4005	2.252653	0.423446423	-0.019674324	0.869261063	0.352694298	0.406431865	0.364670889	FALSE	FALSE	FALSE
20637	5563	IPI00550815	IPI00550815	Q9BWN1	ENSG00000156858	S42	1	QLPGAPSPLEKAS		9.28E-12	44.8	153.28	_LQLPGAPS(ph)PLEK_	LQLPGAPS(1)PLEK	LQLPGAPS(153.28)PLEK	8	2	665.34434	-0.34168	227603	6120	227603	6120	1.2237	1.123989	1.1606	1.2246	0.08767496	0.050762061	0.064682566	0.087994255	0.072778461	0.018291086	TRUE	FALSE	FALSE
24917	822;5685	IPI00009975;IPI00744535;IPI00015147;IPI00641268;IPI00218344	IPI00009975;IPI00015147	Q9UD83;A5D6Y4;Q8IVR8;P17544-1;P17544;P17544-2;P17544-3	ENSG00000170653;ENSG00000170653;ENSG00000170653;ENSG00000170653	T53;T53	2	IADQTPTPTRFLK		1.05E-84	53.41	228.82	_TDSVIIADQT(ph)PT(ph)PTR_	TDSVIIADQT(1)PT(1)PTR	T(-147.9)DS(-149.23)VIIADQT(75.98)PT(57.66)PT(-57.66)R	12	2	887.88664	-0.69968	413609	4140	413609	4140	0.984353	0.875735	0.816727	0.853516	-0.006849131	-0.057627293	-0.087923087	-0.068788333	-0.055296961	0.034636705	FALSE	FALSE	FALSE
17250	4780	IPI00387156;IPI00328342;IPI00719704;IPI00719757	IPI00387156	Q9Y6M7-2;Q9Y6M7;Q9Y6M7-1;A6NIA8;Q9Y6M7-4;Q9Y6M7-5	ENSG00000033867;ENSG00000033867;ENSG00000033867;ENSG00000033867	S1125	1	YVDAETSL_____	Plk1;D/E/N-X-pS/pT;pS/pT-F/L/I/Y/W/V/M	0.0146066	33.3	145.18	_KYVDAETS(ph)L_	KYVDAETS(1)L	KY(-113.14)VDAET(-47.8)S(47.8)L	8	2	553.24429	-0.18548	197540	2903	197546	4810	1.300577	1.772267	1.098741	1.145	0.114136069	0.248529151	0.040895331	0.058805487	0.115591509	0.093948046	FALSE	FALSE	FALSE
11908	3447	IPI00645640;IPI00217629;IPI00479795;IPI00479765;IPI00871147	IPI00645640	Q5TYV8;O94967-1;O94967;Q5TYV7;O94967-2;Q5TYV9;A8MX09	ENSG00000085433;ENSG00000085433;ENSG00000085433;ENSG00000215718	S312	1	DAYMTRSLNPALD	pS/pT-F/L/I/Y/W/V/M	8.61E-24	52.37	136.85	_S(ph)LNPALDGLTCGLTSHDK_	S(1)LNPALDGLTCGLTSHDK	S(113.62)LNPALDGLT(-113.62)CGLT(-117.55)S(-120.9)HDK	1	3	660.30284	-0.26096	359686	7208	359687	7218	1.2385	1.614207	1.365	1.0952	0.092896011	0.207959226	0.135132651	0.039493435	0.118870331	0.07112583	TRUE	FALSE	FALSE
28883	4188	IPI00301421;IPI00339382	IPI00301421	Q86WB0-1;Q86WB0;A6NH66;Q86WB0-2;A4D1L4	ENSG00000091732;ENSG00000091732	T387	2	SMGTGDTPGLEVP		6.77E-62	58.49	171.33	_SM(ox)GTGDT(ph)PGLEVPSS(ph)PLRK_	SMGTGDT(1)PGLEVPS(0.08)S(0.92)PLRK	S(-46.8)MGT(-49.51)GDT(46.8)PGLEVPS(-10.6)S(10.6)PLRK	7	3	702.30558	-0.37699	367478	3388	367589	3469	1.262916	1.042965	1.145941	1.361804	0.101374465	0.018269735	0.059162258	0.134114605	0.078230266	0.050390368	FALSE	FALSE	FALSE
2418	767;3385	IPI00009326;IPI00216919	IPI00009326;IPI00216919	P46937;Q7Z574;Q86T74;Q8IUY9	ENSG00000137693;ENSG00000137693	S138;S138	2	LQLGAVSPGTLTP		3.15E-49	79.6	142.28	_AHS(ph)SPASLQLGAVS(ph)PGTLTPTGVVSGPAATPTAQHLR_	AHS(0.333)S(0.333)PAS(0.333)LQLGAVS(0.999)PGT(0.001)LTPTGVVSGPAATPTAQHLR	AHS(0)S(0)PAS(0)LQLGAVS(32.04)PGT(-32.04)LT(-60.74)PT(-73.73)GVVS(-96.7)GPAAT(-118.86)PT(-122.26)AQHLR	14	4	924.4552	-0.57925	20033	7385	20119	10105	1.062445	1.265394	1.5719	1.325736	0.026306457	0.102225771	0.196424914	0.12245705	0.111853548	0.069942236	TRUE	FALSE	FALSE
16038	4448	IPI00827871;IPI00328754	IPI00827871	Q86UP3-2;Q86UP3;Q86UP3-1;Q5U3C1;Q6DK57;Q6ZMW8;Q6ZN29;Q86WW5;Q9H7F3	ENSG00000091656;ENSG00000091656	S2854	1	FLFSLTSPSIHFN		1.68E-14	29.32	139.73	_FLFSLTS(ph)PSIHFNDK_	FLFSLT(0.008)S(0.913)PS(0.08)IHFNDK	FLFS(-48.87)LT(-20.78)S(10.59)PS(-10.59)IHFNDK	7	2	916.93458	-0.40155	122819	10539	122827	10315	1.4218	1.105497	1.097262	1.2054	0.15283851	0.043557568	0.040310339	0.081131187	0.079459401	0.052309588	FALSE	FALSE	FALSE
18266	4995	IPI00412415;IPI00383565	IPI00412415	Q9NRL2-1;Q9NRL2;Q9NRL2-2;Q05CW0;Q32ND1;Q59G54	ENSG00000198604;ENSG00000198604	S1363	2	KRRGRKSANNTPE		4.41E-29	40.6	152.12	_S(ph)ANNT(ph)PENSPNFPNFR_	S(0.994)ANNT(0.968)PENS(0.038)PNFPNFR	S(21.95)ANNT(14.78)PENS(-14.78)PNFPNFR	1	3	655.92246	0.1611	330781	6960	330787	5380	1.1352	1.379945	1.2764	1.200571	0.055072382	0.139861777	0.105986796	0.079387849	0.095077201	0.036383232	TRUE	FALSE	FALSE
26093	1975	IPI00026689	IPI00026689	P06493-1;P06493;A8K7C4;Q3B785;Q5H9N4	ENSG00000170312	T167	1	IPIRVYTHEVVTL		9.28E-12	41.73	153.28	_VYT(ph)HEVVTLWYR_	VYT(1)HEVVTLWYR	VY(-52.34)T(52.34)HEVVT(-89.7)LWY(-147.24)R	3	2	823.39235	-0.02745	473703	7244	473703	7244	1.292739	1.068545	1.201373	1.2171	0.111510851	0.028792816	0.079677867	0.085326262	0.076326949	0.034591025	TRUE	FALSE	FALSE
9132	2796	IPI00152083	IPI00152083	Q8TAP9;A4D1W6	ENSG00000168303	S133	1	VREKRMSNELENY		1.36E-65	42.2	242.07	_RMS(ph)NELENYFK_	RMS(1)NELENYFK	RMS(195.18)NELENY(-195.18)FK	3	2	755.82344	0.3389	319660	6502	319639	7628	1.3347	1.070398	1.0986	1.277576	0.12538366	0.029545289	0.040839595	0.106386745	0.075538822	0.04745364	FALSE	FALSE	FALSE
20245	5462	IPI00479143	IPI00479143	O95613	ENSG00000160299	S2177	1	PDEMPDSPIQEKS		1.16E-57	74.23	175.05	_NWDSLIPDEMPDS(ph)PIQEK_	NWDSLIPDEMPDS(1)PIQEK	NWDS(-121.28)LIPDEMPDS(121.28)PIQEK	13	2	1097.4741	1.4602	279087	6055	279105	9178	0.870726	0.796386	0.950216	0.871833	-0.060118487	-0.098876383	-0.022177661	-0.059566696	-0.060184807	0.031315426	FALSE	FALSE	FALSE
10109	3051	IPI00876984;IPI00217957;IPI00170594;IPI00854633;IPI00867676	IPI00876984	A6NP09;A8MSG9;Q8WYP5-2;Q8WYP5;Q8WYP5-1;A6NGM0	ENSG00000153207;ENSG00000153207;ENSG00000153207	S2250	1	EKESAWSPPPIEI		1.18E-24	41.4	195.04	_ESAWS(ph)PPPIEIR_	ESAWS(1)PPPIEIR	ES(-87.07)AWS(87.07)PPPIEIR	5	2	731.34232	0.070564	109812	5197	109824	9561	1.230185	1.27066	1.085266	1.216516	0.089970427	0.104029359	0.035536197	0.085117825	0.078663452	0.029849042	TRUE	FALSE	FALSE
2899	924	IPI00011241	IPI00011241	O43194;A4FVA5;A6QR72;Q53RU7	ENSG00000183840	S427	2	SKSQSLSLESLEP	pS/pT-F/L/I/Y/W/V/M	3.11E-113	63.88	241.58	_SQSLS(ph)LES(ph)LEPNSGAK_	SQSLS(1)LES(1)LEPNSGAK	S(-78.16)QS(-57.32)LS(57.32)LES(98.24)LEPNS(-98.24)GAK	5	2	903.88155	-0.056853	383029	5696	383029	5696	0.868098	0.841462	0.943879	0.87085	-0.061431244	-0.074965492	-0.025083676	-0.060056644	-0.055384264	0.021291213	FALSE	FALSE	FALSE
24762	727	IPI00008868	IPI00008868	P46821;A2BDK5;A2BDK6;A5D6X1;A5D8X6;Q05BW8;Q32NB7;Q4VBY4;Q5H9P1;Q6PJD3;Q86X89	ENSG00000131711	T1853	1	LNRDLSTPGLEKD	PBD	0.0288227	37.05	130.93	_DLST(ph)PGLEK_	DLS(0.001)T(0.999)PGLEK	DLS(-32.93)T(32.93)PGLEK	4	2	520.23901	0.052014	72265	5005	72267	4924	1.1668	1.066352	1.337037	1.303347	0.06699642	0.027900588	0.126143426	0.115060057	0.084025123	0.045376421	TRUE	FALSE	FALSE
30415	5420	IPI00477330;IPI00399262	IPI00477330	Q6P4F7	ENSG00000198826	T323	1	ESPVILTPNAKRT		1.55E-29	41.39	155.4	_IAQLSESPVILT(ph)PNAK_	IAQLSESPVILT(1)PNAK	IAQLS(-102.14)ES(-94.97)PVILT(94.97)PNAK	12	2	880.96334	0.10352	167648	5264	167647	8246	1.307025	1.056737	1.23187	1.211435	0.116283895	0.023966914	0.090564879	0.083300117	0.078528951	0.039030241	TRUE	FALSE	FALSE
129	122	IPI00000634;IPI00871951;IPI00807498	IPI00000634	Q16204;Q6GSG7;Q05CP8	ENSG00000108091;ENSG00000108091;ENSG00000108091	S240	2	KLDQPVSAPPSPR		3.90E-19	49.09	186.01	_LDQPVS(ph)APPS(ph)PR_	LDQPVS(1)APPS(1)PR	LDQPVS(91.4)APPS(91.4)PR	6	3	475.20546	-0.58743	202927	2209	202923	2632	0.870071	0.901924	0.90966	0.878953	-0.060445306	-0.044830056	-0.041120902	-0.056034347	-0.050607653	0.009121541	FALSE	FALSE	FALSE
17867	4905	IPI00401194;IPI00783398	IPI00401194	Q8IY68;Q14CW9;Q96N40;Q9NPU5	ENSG00000087152;ENSG00000087152	S288	1	DGSSDLSPSDSGS	D/E/N-X-pS/pT	9.68E-287	100.79	309.34	_LQWDGSSDLS(ph)PSDSGSSK_	LQWDGSSDLS(1)PSDSGSSK	LQWDGS(-101.69)S(-59.75)DLS(48.44)PS(-48.44)DS(-70.73)GS(-101.69)S(-120.63)K	10	2	966.89657	-0.5647	229026	7311	229021	5283	0.93497	0.907831	0.809582	0.89551	-0.029202324	-0.041994991	-0.091739156	-0.04792956	-0.052716508	0.027163393	FALSE	FALSE	FALSE
24592	551	IPI00006471	IPI00006471	Q14680;A6P3A7;A6P3A8;A7BG63;Q53GX0;Q5T263	ENSG00000165304	T446	1	MFPEPKTPVNKNQ		1.10E-67	43.54	205.38	_NEEYFMFPEPKT(ph)PVNK_	NEEYFMFPEPKT(1)PVNK	NEEY(-162.54)FMFPEPKT(162.54)PVNK	12	2	1025.455	-1.2333	264960	6610	264960	6610	1.280805	1.05634	1.1264	1.2937	0.107483014	0.023803725	0.051692642	0.111833578	0.07370324	0.043086826	FALSE	FALSE	FALSE
11489	3345;4573	IPI00216219;IPI00796792;IPI00795990;IPI00335824	IPI00216219;IPI00795990	Q07157-1;Q07157;Q9H317;Q68DX9;Q6MZU1;Q07157-2	ENSG00000104067;ENSG00000104067;ENSG00000104067	S179;S183	2	RRSVASSQPAKPT	PBD	1.82E-05	32.77	131.77	_SVAS(ph)S(ph)QPAKPTK_	S(0.005)VAS(0.995)S(1)QPAKPTK	S(-23.01)VAS(23.01)S(52.39)QPAKPT(-70.5)K	5	2	680.79911	-0.80239	402773	1843	402773	1843	0.91721	0.892908	0.91641	0.80381	-0.037531219	-0.049193286	-0.03791018	-0.094846595	-0.05487032	0.027194497	FALSE	FALSE	FALSE
8930	2745;4552	IPI00107486;IPI00334604;IPI00218240;IPI00790144;IPI00470433	IPI00107486;IPI00334604	O96028-3;O96028;A2A2T4;O96028-5;Q05CW4;O96028-1;A2A2T3;O96028-6;O96028-7	ENSG00000109685;ENSG00000109685;ENSG00000109685;ENSG00000109685;ENSG00000109685	S121;S121	2	TPIKNGSPEIKLK	D/E/N-X-pS/pT	0.0264929	23.79	52.273	_GIGTPPNTT(ph)PIKNGS(ph)PEIK_	GIGT(0.001)PPNT(0.161)T(0.839)PIKNGS(0.999)PEIK	GIGT(-30.25)PPNT(-7.18)T(7.18)PIKNGS(31.01)PEIK	15	3	694.32871	0.10653	138593	6159	138593	6159	1.070082	0.66371	0.710739	0.7816	0.029417059	-0.178021639	-0.148289853	-0.107015449	-0.100977471	0.09167598	FALSE	FALSE	FALSE
20336	5476	IPI00479997;IPI00643115;IPI00642012;IPI00744618	IPI00479997	P16949;Q96CE4;A2A2D2;A2A2D0;Q59G27	ENSG00000117632;ENSG00000117632;ENSG00000117632;ENSG00000117632	S3	1	____MASSDIQVK		0.00226519	46.49	143.48	_(ac)AS(ph)SDIQVK_	AS(1)SDIQVK	AS(42.54)S(-42.54)DIQVK	2	2	485.21807	0.05531	42121	3055	42121	3055	1.252046	1.0124	1.259679	1.4301	0.097620285	0.005352136	0.100259889	0.155366407	0.089649679	0.062184862	FALSE	FALSE	FALSE
6968	2201;5812	IPI00742743;IPI00029778;IPI00657704;IPI00657708	IPI00742743;IPI00657708	Q12888-2;Q12888;Q12888-1;A6NNK5;A8KA50	ENSG00000067369;ENSG00000067369;ENSG00000067369	S299;S299	1	GLQIQKSPEPEVL		0	91.37	309.34	_S(ph)PEPEVLSTQEDLFDQSNK_	S(1)PEPEVLSTQEDLFDQSNK	S(148.93)PEPEVLS(-148.93)T(-159.49)QEDLFDQS(-275.26)NK	1	2	1121.9912	-0.028739	372739	4343	372760	8244	0.71261	0.922579	0.946205	0.802809	-0.147148088	-0.034996435	-0.024014761	-0.095387767	-0.075386763	0.057213603	FALSE	FALSE	FALSE
17907	4922	IPI00409607;IPI00642366	IPI00409607	Q5T1K0;Q6PGN8;Q96FB3;Q9UG20;Q9UPS4;Q08AD1;Q5T1K1	ENSG00000118200;ENSG00000118200	S1008	1	TLTPPRSVDSLPR	pS/pT-F/L/I/Y/W/V/M	0.0385077	31.99	68.459	_TLTPPRS(ph)VDSLPR_	T(0.003)LT(0.139)PPRS(0.767)VDS(0.092)LPR	T(-24.74)LT(-7.43)PPRS(7.43)VDS(-9.23)LPR	7	3	506.92738	-0.31744	424563	5542	424564	3939	0.9304	0.91033	0.88258	0.83467	-0.031330298	-0.040801145	-0.054245918	-0.078485196	-0.051215639	0.020467045	FALSE	FALSE	FALSE
24408	413	IPI00005011;IPI00017733;IPI00410623;IPI00789121	IPI00005011	Q9NZN8-1;Q9NZN8;Q9NZN8-5;Q9NZN8-4	ENSG00000111596;ENSG00000111596;ENSG00000111596	T93	1	RGMSNNTPQLNRS	D/E/N-X-pS/pT	1.78E-06	53.55	136.96	_GM(ox)SNNT(ph)PQLNR_	GMSNNT(1)PQLNR	GMS(-63.78)NNT(63.78)PQLNR	6	2	664.27666	-0.31679	145225	1608	145230	2308	0.988823	0.724481	0.645285	0.939842	-0.00488144	-0.139973	-0.19024843	-0.026945151	-0.090512005	0.089007646	FALSE	FALSE	FALSE
25766	1647	IPI00022078;IPI00183085	IPI00022078	Q92597;Q53EU7;Q597H1;Q6IBG2;Q8N959;Q9BRH7	ENSG00000104419;ENSG00000104419	T328	1	RLMRSRTASGSSV		2.01E-31	65.29	186.01	_T(ph)ASGSSVTSLDGTR_	T(0.984)AS(0.015)GS(0.001)SVTSLDGTR	T(18.17)AS(-18.17)GS(-31.65)S(-36.98)VT(-43.81)S(-43)LDGT(-43.81)R	1	2	709.81159	-0.97482	411308	2050	411317	2343	0.63	0.881793	0.81839	1.03622	-0.200659451	-0.054633353	-0.087039686	0.01545197	-0.08172013	0.09009434	FALSE	FALSE	FALSE
6043	1862	IPI00024971	IPI00024971	P22059	ENSG00000110048	S379	1	GHKRTGSNISGAS		1.13E-275	77.95	298.47	_RTGS(ph)NISGASSDISLDEQYK_	RT(0.001)GS(0.999)NIS(0.001)GASSDISLDEQYK	RT(-32.35)GS(32.35)NIS(-32.35)GAS(-62)S(-62)DIS(-97.08)LDEQY(-164.93)K	4	2	1104.4944	-0.67862	326033	6760	326037	3039	0.83165	0.86823	0.84494	1.0055	-0.080059408	-0.061365212	-0.07317413	0.002382075	-0.053054169	0.037755116	FALSE	FALSE	FALSE
20691	5588	IPI00552569;IPI00873388	IPI00552569	Q2NKX8;Q8NCI1;Q96H93;Q9NXQ8	ENSG00000186871;ENSG00000186871	S1082	1	SSQIPSSVNKSMN	pS/pT-F/L/I/Y/W/V/M;PBD	2.99E-05	34.9	91.235	_FFSSQIPSS(ph)VNK_	FFSSQIPS(0.06)S(0.94)VNK	FFS(-52.33)S(-33.66)QIPS(-11.95)S(11.95)VNK	9	2	710.82905	-0.18911	119405	4364	264404	6660	1.3917	1.040035	1.3955	1.182357	0.143545627	0.017047955	0.144729841	0.072748627	0.094518012	0.061645359	FALSE	FALSE	FALSE
14568	4083	IPI00872474;IPI00298625;IPI00432416;IPI00797424	IPI00872474	Q6NUK7;P07948-1;P07948;A8K379;P07948-2	ENSG00000147507;ENSG00000147507;ENSG00000147507	S104	1	KGKDSLSDDGVDL		9.08E-46	61.69	225.17	_DSLS(ph)DDGVDLK_	DSLS(1)DDGVDLK	DS(-96.96)LS(96.96)DDGVDLK	4	2	622.25812	0.34641	79211	4754	79223	3530	0.91639	0.845277	0.83331	0.97474	-0.037919659	-0.073000948	-0.079193406	-0.011111212	-0.050306306	0.031828686	FALSE	FALSE	FALSE
5755	1765	IPI00023664	IPI00023664	O14757;A8K934;Q6W8P8	ENSG00000149554	S280	1	KRPRVTSGGVSES		2.25E-43	66.41	189.08	_VTS(ph)GGVSESPSGFSK_	VT(0.004)S(0.996)GGVSESPSGFSK	VT(-24.48)S(24.48)GGVS(-43.22)ES(-33.85)PS(-68.69)GFS(-89.81)K	3	2	753.32961	0.19562	470361	2161	470370	2254	1.308338	1.130086	1.199025	1.141804	0.116719955	0.053111495	0.078828238	0.05759156	0.076562812	0.029026431	TRUE	FALSE	FALSE
11104	3258;4728	IPI00183964;IPI00384909	IPI00183964;IPI00384909	Q9UF42;A1L4N4;Q4VC08;Q6MZU2;Q7Z322;Q9H889;Q9H9E4;Q9NT37;Q9ULH0	ENSG00000134313;ENSG00000134313	S919;S876	1	TITRQMSFDLTKL	pS/pT-F/L/I/Y/W/V/M	0.00118803	43.12	159.29	_(py)QMS(ph)FDLTK_	QMS(1)FDLTK	QMS(94.19)FDLT(-94.19)K	3	2	516.70903	0.72327	300410	7602	300410	7602	0.829277	0.919082	0.934405	0.800187	-0.08130038	-0.036645739	-0.029464846	-0.096808509	-0.061054868	0.033075361	FALSE	FALSE	FALSE
2277	727	IPI00008868	IPI00008868	P46821;A2BDK5;A2BDK6;A5D6X1;A5D8X6;Q05BW8;Q32NB7;Q4VBY4;Q5H9P1;Q6PJD3;Q86X89	ENSG00000131711	S1298	1	AEVAPVSPEVTQE		2.60E-07	27.43	67.902	_VSAEAEVAPVS(ph)PEVTQEVVEEHCASPEDK_	VSAEAEVAPVS(0.751)PEVT(0.195)QEVVEEHCAS(0.055)PEDK	VS(-39.3)AEAEVAPVS(5.86)PEVT(-5.86)QEVVEEHCAS(-11.38)PEDK	11	3	1068.1426	-0.1799	465865	8429	465866	6038	0.884089	0.809504	0.923976	0.933984	-0.053504013	-0.091781001	-0.034339309	-0.029660564	-0.052321222	0.028256726	FALSE	FALSE	FALSE
30490	5471	IPI00479760	IPI00479760	Q2M2I8;Q9BUD9	ENSG00000115977	T389	1	PIQPALTPRKRAT		3.25E-31	45.34	136.92	_AGQTQPNPGILPIQPALT(ph)PRK_	AGQTQPNPGILPIQPALT(1)PRK	AGQT(-123.86)QPNPGILPIQPALT(123.86)PRK	18	3	759.74202	-0.3707	18177	5637	18180	5609	1.158655	1.090666	1.189055	1.318627	0.06395414	0.037691775	0.075201943	0.120121964	0.074242456	0.034388233	TRUE	FALSE	FALSE
25509	1453;4776	IPI00018963;IPI00386908	IPI00018963;IPI00386908	Q9NVD7-1;Q9NVD7;Q9NVD7-2	ENSG00000197702;ENSG00000197702	T16;T16	2	SVPKSPTPKSPPS		0.00261326	36.76	130.8	_SPT(ph)PKS(ph)PPSR_	SPT(1)PKS(0.986)PPS(0.014)R	S(-41.97)PT(41.97)PKS(18.56)PPS(-18.56)R	3	2	607.25434	-0.18275	379694	1900	379687	1821	0.907125	0.383958	0.881261	0.989852	-0.042332864	-0.415716279	-0.054895449	-0.004429735	-0.129343582	0.192116441	FALSE	FALSE	FALSE
19990	5395;5747	IPI00742968;IPI00472151;IPI00816779;IPI00472882;IPI00472736;IPI00644631;IPI00760554	IPI00742968;IPI00644631	P05534;A0SXS8;A6YT90;Q29689;Q29907;Q708C4;Q860B4;Q860B5;Q8MGZ1;Q95J06;Q9MY51;Q9TQ74;P30447;A0PFT8;A0PFV6;A0SY06;A1E2T0;A2RQE0;A2TH17;A2VBX7;A2VBX8;A2VBZ7;A2VC06;A3KLI6;A4GWZ0;A4GWZ1;A4URG8;A4USG7;A4USH0;A4USH1;A5A8M6;A5JSF7;A5JSG3;A5PHT7;A5YVG4;A5YVG6;A6YT92;A7L5M0;A7MAP3;A7X537;A7X562;A7X567;A7X5A5;A7YGF0;A8E0Y4;O15506;O19607;O19608;O19609;O19610;O19611;O19612;O19613;O62920;O62923;O78168;O78209;…	ENSG00000206441;ENSG00000206503;ENSG00000206441;ENSG00000206505;ENSG00000206441;ENSG00000206503;ENSG00000206505;ENSG00000206505	S356;S356	2	SDSAQGSDVSLTA		4.38E-53	24	143.05	_GGSYSQAASSDSAQGS(ph)DVS(ph)LTACKV_	GGSYSQAASSDSAQGS(1)DVS(0.999)LT(0.001)ACKV	GGS(-96.68)Y(-118.35)S(-95.43)QAAS(-73.57)S(-65.65)DS(-48.54)AQGS(48.54)DVS(29.75)LT(-29.75)ACKV	16	2	1297.0117	-0.55405	137554	3132	137556	4857	0.844282	0.851576	0.912866	0.9572	-0.07351247	-0.069776587	-0.039592968	-0.01899731	-0.050469834	0.025900706	FALSE	FALSE	FALSE
12910	3708	IPI00248651;IPI00745230	IPI00248651	O60673-1;O60673;A6PVL2;Q8IWK0;O60673-2;Q59G53;Q9UID5	ENSG00000009413;ENSG00000009413	S1724	1	IRSGTLSPEIFEK		3.66E-07	34.09	150.24	_SGTLS(ph)PEIFEK_	SGTLS(1)PEIFEK	S(-65.41)GT(-61.08)LS(61.08)PEIFEK	5	2	644.29705	0.47216	349594	6901	349594	6901	0.90683	0.897495	0.928574	0.80383	-0.042474121	-0.046967962	-0.032183481	-0.094835789	-0.054115338	0.027843398	FALSE	FALSE	FALSE
14173	3967	IPI00872811;IPI00295425	IPI00872811	Q9Y6R9	ENSG00000104983	S392	2	QRNRLGSGGSGDG		2.36E-29	54.35	154.47	_LGS(ph)GGS(ph)GDGPSVSWSR_	LGS(1)GGS(1)GDGPSVSWSR	LGS(124.25)GGS(77.46)GDGPS(-77.46)VS(-95.38)WS(-128.13)R	3	2	833.31892	-0.23145	211107	5795	211107	5795	0.872703	0.870213	0.849192	0.98891	-0.059133531	-0.060374433	-0.070994106	-0.004843231	-0.048836325	0.029807829	FALSE	FALSE	FALSE
14174	3967	IPI00872811;IPI00295425	IPI00872811	Q9Y6R9	ENSG00000104983	S395	2	RLGSGGSGDGPSV		2.36E-29	54.35	154.47	_LGS(ph)GGS(ph)GDGPSVSWSR_	LGS(1)GGS(1)GDGPSVSWSR	LGS(124.25)GGS(77.46)GDGPS(-77.46)VS(-95.38)WS(-128.13)R	6	2	833.31892	-0.23145	211107	5795	211107	5795	0.872703	0.870213	0.849192	0.98891	-0.059133531	-0.060374433	-0.070994106	-0.004843231	-0.048836325	0.029807829	FALSE	FALSE	FALSE
4472	1467	IPI00019205	IPI00019205	Q9H1B7	ENSG00000119669	S662	1	NSSSPVSPASVPG		1.68E-14	50.04	139.73	_NSSSPVS(ph)PASVPGQR_	NSSSPVS(0.994)PAS(0.006)VPGQR	NS(-62.28)S(-52.91)S(-43.13)PVS(22.35)PAS(-22.35)VPGQR	7	2	775.35395	-0.50328	276476	4460	276476	4460	0.86424	0.861098	0.943	0.885525	-0.063365637	-0.064947419	-0.025488307	-0.052799173	-0.051650134	0.018255887	FALSE	FALSE	FALSE
20906	5644	IPI00556645;IPI00807514	IPI00556645	P85037-1;P85037;P85037-2	ENSG00000164916;ENSG00000164916	S257	2	PNSCPASPRGAGS		9.41E-62	42.28	154.95	_SMVSPVPSPTGT(ph)ISVPNSCPAS(ph)PR_	SMVS(0.001)PVPS(0.007)PT(0.36)GT(0.603)IS(0.029)VPNSCPAS(1)PR	S(-36.42)MVS(-29.79)PVPS(-19.19)PT(-2.23)GT(2.23)IS(-13.18)VPNS(-46.46)CPAS(46.46)PR	22	3	862.37741	-0.12185	368759	6543	368745	7037	0.67959	1.000937	0.809715	0.666637	-0.16775302	0.000406743	-0.091667815	-0.176110586	-0.108781169	0.08210927	FALSE	FALSE	FALSE
9130	2795	IPI00152082	IPI00152082	Q8TAP8;A4D2C5	ENSG00000160813	S52	1	LSPRPDSPQPRHG		4.75E-28	47.48	129.11	_APVPEPGLDLSLSPRPDS(ph)PQPR_	APVPEPGLDLS(0.007)LS(0.007)PRPDS(0.986)PQPR	APVPEPGLDLS(-21.52)LS(-21.52)PRPDS(21.52)PQPR	18	3	802.40021	0.53999	31755	6328	31747	7155	0.485188	0.708025	1.0235	0.61112	-0.314089949	-0.149951407	0.010087847	-0.213873503	-0.166956753	0.135994278	FALSE	FALSE	FALSE
30984	5846	IPI00797851;IPI00852645;IPI00737969	IPI00797851	O94909-1;O94909;A8K0E1;O94909-2	ENSG00000099972;ENSG00000099972	T481	1	RRSLGLTPVDRSK		0.000518506	34.61	175.85	_SLGLT(ph)PVDR_	SLGLT(1)PVDR	S(-110.76)LGLT(110.76)PVDR	5	2	519.25499	0.53674	357252	3746	357252	3746	0.96219	0.947658	0.35553	0.660758	-0.016739161	-0.023348367	-0.449123747	-0.17995757	-0.167292211	0.202464381	FALSE	FALSE	FALSE
19273	5242	IPI00418169;IPI00455315;IPI00334627	IPI00418169	Q6N0B3;Q8TBV2;P07355;A6NK55;A6NMY6	ENSG00000182718;ENSG00000182718;ENSG00000182718	S233	1	DVPKWISIMTERS	pS/pT-F/L/I/Y/W/V/M	0.0026253	36.3	128.52	_WIS(ph)IMTER_	WIS(1)IMTER	WIS(67.61)IMT(-67.61)ER	3	2	558.25139	0.81148	474727	10392	474731	8554	0.88205	0.896493	0.884455	0.93672	-0.054506796	-0.047453097	-0.053324259	-0.028390207	-0.04591859	0.012085806	FALSE	FALSE	FALSE
17976	4934	IPI00410079	IPI00410079	Q96TC7-1;Q96TC7	ENSG00000137824	S44	1	TQRHGRSQSLPNS		2.66E-77	93.39	199.27	_S(ph)QSLPNSLDYTQTSDPGR_	S(0.968)QS(0.032)LPNSLDYTQTSDPGR	S(14.84)QS(-14.84)LPNS(-49.98)LDY(-104.75)T(-92.93)QT(-113.62)S(-117.55)DPGR	1	3	682.63191	-0.57232	382863	3914	382866	6529	0.93039	0.88763	0.905702	0.86191	-0.031334966	-0.051768028	-0.043014673	-0.064538081	-0.047663937	0.014021783	FALSE	FALSE	FALSE
27560	3244	IPI00183294	IPI00183294	P35658;Q3KQZ0;Q5JUP7;Q75R47;Q86XD3	ENSG00000126883	T1156	1	TPHPVLTPVAANQ		2.29E-31	56.04	163.43	_TPHPVLT(ph)PVAANQAK_	TPHPVLT(1)PVAANQAK	T(-85.72)PHPVLT(85.72)PVAANQAK	7	3	541.94666	0.15312	427939	2831	427939	2831	1.208	1.103303	1.074773	1.388745	0.082066934	0.042694799	0.031316748	0.142622508	0.074675247	0.050246645	FALSE	FALSE	FALSE
26546	2406	IPI00033054;IPI00871437;IPI00871245	IPI00033054	Q3ZTU1;Q8IYI9;Q9NVT2;Q9NZX8;Q9P030;Q05D32;Q6AI06;A8MVD2	ENSG00000137770;ENSG00000137770	T86	1	NNLITSTPRAGEK	PBD	5.12E-15	60.22	176.01	_DIDNNLITST(ph)PR_	DIDNNLITST(1)PR	DIDNNLIT(-62.84)S(-34.4)T(34.4)PR	10	2	719.83232	-1.2028	66897	4378	66904	4416	1.24921	1.078986	1.109767	1.2694	0.096635452	0.03301581	0.045231807	0.103598494	0.069620391	0.035679235	TRUE	FALSE	FALSE
20269	5465;5591	IPI00479262;IPI00759560;IPI00384463;IPI00798400;IPI00386533;IPI00791833;IPI00552639	IPI00479262;IPI00552639	Q04637-3;Q04637;Q04637-4;Q04637-5;Q04637-6;Q96I65;Q04637-1	ENSG00000114867;ENSG00000114867;ENSG00000114867;ENSG00000114867;ENSG00000114867	S1053;S1093	1	APGGRLSWGKGSS	pS/pT-F/L/I/Y/W/V/M	1.08E-39	54.28	146.35	_PGSIDSNNQLFAPGGRLS(ph)WGK_	PGSIDSNNQLFAPGGRLS(1)WGK	PGS(-130.19)IDS(-126.56)NNQLFAPGGRLS(126.56)WGK	18	3	761.03022	0.12278	282212	4490	282212	4490	1.314527	1.109504	1.051717	1.285851	0.118769511	0.045128872	0.021898894	0.109190647	0.073746981	0.047576261	FALSE	FALSE	FALSE
7490	2356	IPI00032236;IPI00478030;IPI00792347	IPI00032236	Q9Y2J4-2;Q9Y2J4;A8K6F1;Q9Y2J4-1	ENSG00000114019;ENSG00000114019	S760	1	SSQRAASLDSVAT	pS/pT-F/L/I/Y/W/V/M	1.80E-18	75.82	193.4	_AAS(ph)LDSVATSR_	AAS(1)LDSVATSR	AAS(71.7)LDS(-71.7)VAT(-123.26)S(-139.4)R	3	2	579.26354	0.0074958	5103	3229	5108	4731	1.030784	0.779922	0.862863	0.82832	0.013167669	-0.107948829	-0.064058153	-0.081801852	-0.060160291	0.052103373	FALSE	FALSE	FALSE
19512	5287	IPI00464978	IPI00464978	Q9Y4H2;Q8TF73;Q96RG4;Q96RG5;Q9UP29	ENSG00000185950	S733	2	GGYKASSPAESSP	PBD	1.66E-51	48.5	184.26	_ASS(ph)PAESS(ph)PEDSGYMR_	AS(0.036)S(0.964)PAESS(1)PEDSGYMR	AS(-14.3)S(14.3)PAES(-43.12)S(43.12)PEDS(-72.97)GY(-120.9)MR	3	2	915.8181	-0.84581	42778	2945	42778	2945	0.98382	0.844262	0.89385	0.84683	-0.007084353	-0.073522758	-0.048735356	-0.072203765	-0.050386558	0.03103268	FALSE	FALSE	FALSE
8520	2638	IPI00100199;IPI00432050	IPI00100199	Q53TN4;Q6P147;Q9H0Q8;Q9H5G5;Q6KC16	ENSG00000071967;ENSG00000071967	S260	1	GNNMDKSDSELNS	D/E/N-X-pS/pT	2.70E-106	79.72	259.72	_S(ph)DSELNSEVAAR_	S(1)DSELNSEVAAR	S(64.68)DS(-64.68)ELNS(-155.2)EVAAR	1	2	679.2852	-0.25092	337033	3362	337033	3362	0.86325	0.959468	0.86041	0.82493	-0.063863413	-0.017969505	-0.065294551	-0.083582902	-0.057677593	0.027952935	FALSE	FALSE	FALSE
19954	5380	IPI00470781	IPI00470781	Q66K64;Q96DW0;Q9BU31	ENSG00000132017	S314	2	SGSPEPSPAIAKA	D/E/N-X-pS/pT	0.000846857	31.7	97.936	_S(ph)SGSPEPS(ph)PAIAK_	S(0.646)S(0.287)GS(0.068)PEPS(1)PAIAK	S(3.53)S(-3.53)GS(-9.78)PEPS(48.05)PAIAK	8	2	694.28075	0.11806	389291	2681	389300	1791	1.0312	0.67138	0.90828	0.057192	0.013342904	-0.1730316	-0.041780249	-1.242664716	-0.361033415	0.592930194	FALSE	FALSE	FALSE
17214	4772	IPI00386760;IPI00746642;IPI00003455	IPI00386760	Q9BTX1-1;Q9BTX1;Q9BTX1-2;Q9BTX1-4	ENSG00000058804;ENSG00000058804;ENSG00000058804	S471	2	VNTCYGSPQSPQL		5.47E-93	47.79	186.5	_MAGIFDVNTCYGS(ph)PQS(ph)PQLIR_	MAGIFDVNTCYGS(1)PQS(1)PQLIR	MAGIFDVNT(-55.62)CY(-49.21)GS(49.21)PQS(62.19)PQLIR	13	3	838.69132	0.2046	241737	10470	241730	10054	1.4195	1.011003	1.2	1.2746	0.152135397	0.004752444	0.079181246	0.105373914	0.08536075	0.061631338	FALSE	FALSE	FALSE
2960	946	IPI00011592	IPI00011592	O43237;A8K6V1	ENSG00000135720	S446	1	KTGSPGSPGAGGV		1.63E-37	89.74	159.38	_KTGSPGS(ph)PGAGGVQSTAK_	KTGSPGS(1)PGAGGVQSTAK	KT(-50.85)GS(-50.85)PGS(50.85)PGAGGVQS(-100.46)T(-100.46)AK	7	3	556.26472	-0.34213	196430	1620	417836	1917	1.552973	1.109515	1.144782	1.130419	0.191163905	0.045133178	0.058722792	0.053239448	0.087064831	0.069623532	FALSE	FALSE	FALSE
8379	2601;5714	IPI00074148;IPI00293251;IPI00654639;IPI00642259;IPI00747958	IPI00074148;IPI00642259	Q5TBT1;O94833-2;O94833;O94833-3;Q86T18;Q9HDA7;Q5TBT2;Q9BSP9	ENSG00000151914;ENSG00000151914;ENSG00000151914;ENSG00000151914	S5391;S7439	1	SGKGFHSGEDSGL		1.12E-158	56.34	263.26	_GFHS(ph)GEDSGLITTAAAR_	GFHS(1)GEDSGLITTAAAR	GFHS(115.32)GEDS(-115.32)GLIT(-176.61)T(-194.1)AAAR	4	2	885.39635	-0.36498	135190	5851	135190	5851	1.1938	1.244122	1.1159	1.1983	0.076931575	0.09486297	0.047625278	0.078565559	0.074496345	0.019658268	TRUE	FALSE	FALSE
10523	3155	IPI00177743;IPI00413365;IPI00168692	IPI00177743	Q5VUA4-1;Q5VUA4;Q5VUA4-2	ENSG00000171467;ENSG00000171467	S1037	1	EKFRTKSPKPAES		0.000638477	40.65	115.98	_S(ph)PKPAESPQSATK_	S(1)PKPAESPQSATK	S(56.7)PKPAES(-56.7)PQS(-80.35)AT(-103.03)K	1	2	704.32941	-0.4399	374424	1211	374424	1211	0.887148	0.8515	0.90269	0.95626	-0.052003922	-0.069815348	-0.044461369	-0.01942401	-0.046426162	0.020905677	FALSE	FALSE	FALSE
3380	1079	IPI00013272;IPI00220521;IPI00220522;IPI00329694	IPI00013272	Q13439-1;Q13439;Q13439-3;Q13439-4;Q9H2G3;A8K3D5;Q49A56;Q59EW8;Q86W71	ENSG00000144674;ENSG00000144674;ENSG00000144674;ENSG00000144674	S78	1	VESLFRSPIKESL		0.0509124	20.61	68.459	_VPSVESLFRS(ph)PIK_	VPSVES(0.023)LFRS(0.977)PIK	VPS(-37)VES(-16.26)LFRS(16.26)PIK	10	3	513.60412	-0.7139	463821	7555	463820	9676	1.383035	1.025348	1.137804	1.282087	0.140833171	0.010871289	0.056067456	0.107917497	0.078922353	0.057233328	FALSE	FALSE	FALSE
7851	2445	IPI00043622;IPI00184707;IPI00337346	IPI00043622	Q96NE9-1;Q96NE9;Q96NE9-2;Q5HYC4;Q96NE9-3	ENSG00000139926;ENSG00000139926;ENSG00000139926	S510	2	IGSSTSSSSETVV	PBD	2.17E-31	69.46	163.63	_EIGSSTSS(ph)S(ph)SETVVK_	EIGSSTS(0.001)S(0.999)S(0.995)S(0.004)ETVVK	EIGS(-64.35)S(-55.46)T(-45.87)S(-35.01)S(35.01)S(23.9)S(-23.9)ET(-39.92)VVK	8	2	829.33391	-0.42443	97691	2479	97700	3685	1.0296	0.62747	0.83408	0.88759	0.012668534	-0.202407033	-0.078792292	-0.051787599	-0.080079598	0.090126414	FALSE	FALSE	FALSE
78	107	IPI00179328;IPI00549924;IPI00000163	IPI00179328	Q9UBT7-1;Q9UBT7;Q9UBT7-2;Q9UBT7-3;Q5JTQ9	ENSG00000119326;ENSG00000119326;ENSG00000119326	S538	1	EKYGYLSLPKPMK	pS/pT-F/L/I/Y/W/V/M	0.000188008	33.82	176.01	_YGYLS(ph)LPK_	YGYLS(1)LPK	Y(-154.45)GY(-114.46)LS(114.46)LPK	5	2	510.74373	-0.17236	479737	7689	479739	6218	0.847668	0.931293	0.880286	0.916159	-0.071774211	-0.030913661	-0.055376205	-0.038029148	-0.049023306	0.018319332	FALSE	FALSE	FALSE
23429	6216	IPI00854885;IPI00220490;IPI00788637;IPI00107633;IPI00795176	IPI00854885	Q9UPX8-3;Q9UPX8;A6NHU9;Q9UPX8-1;Q9UPX8-2;Q24JS4	ENSG00000162105;ENSG00000162105;ENSG00000162105	S825	1	TPTVPGSPKAPFL		3.53E-66	53.38	216.1	_QGIAVMTPTVPGS(ph)PK_	QGIAVMTPTVPGS(1)PK	QGIAVMT(-86.18)PT(-67.03)VPGS(67.03)PK	13	2	781.88604	-0.26826	291840	3426	291854	4730	0.867599	0.981737	0.65464	0.797361	-0.061680957	-0.008004841	-0.183997462	-0.09834501	-0.088007068	0.073969474	FALSE	FALSE	FALSE
20321	5471	IPI00479760	IPI00479760	Q2M2I8;Q9BUD9	ENSG00000115977	S618	2	QGQKVGSLTPPSS	pS/pT-F/L/I/Y/W/V/M	1.82E-08	51.25	143.95	_VGS(ph)LTPPS(ph)SPK_	VGS(0.76)LT(0.24)PPS(0.547)S(0.453)PK	VGS(5.09)LT(-5.09)PPS(0.84)S(-0.84)PK	3	2	615.26437	-0.45381	453499	2316	453400	2257	0.867427	0.903582	0.90068	0.93008	-0.061767064	-0.044032429	-0.045429481	-0.031479694	-0.045677167	0.012426041	FALSE	FALSE	FALSE
10598	3168	IPI00178187;IPI00845271;IPI00433194	IPI00178187	Q8NDI1-1;Q8NDI1;Q8NDI1-2;Q8NDI1-3;A8K930	ENSG00000115504;ENSG00000115504;ENSG00000115504	S171	1	TDEDMQSLASLMS	pS/pT-F/L/I/Y/W/V/M	1.35E-98	80.21	232.58	_ATDEDMQS(ph)LASLMSMK_	ATDEDMQS(1)LASLMSMK	AT(-83.65)DEDMQS(61.57)LAS(-61.57)LMS(-132.26)MK	8	2	919.37452	-0.20517	44849	11009	44860	8831	0.84759	0.894217	0.911112	0.937304	-0.071814176	-0.048557078	-0.040428233	-0.02811953	-0.047229754	0.018417536	FALSE	FALSE	FALSE
14511	4063	IPI00444646;IPI00297931;IPI00394715;IPI00827622;IPI00798416;IPI00789002	IPI00444646	A6NEV4;A8MYE0;Q9UMZ2-1;Q9UMZ2;A6NCE9;Q9UMZ2-3;Q9UMZ2-4	ENSG00000006114;ENSG00000006114;ENSG00000006114;ENSG00000006114;ENSG00000006114	S1070	1	ETSFGSSENITMT	PBD	1.32E-175	80.64	265.52	_KETSFGSS(ph)ENITMTSLSK_	KETS(0.004)FGS(0.06)S(0.936)ENITMTSLSK	KET(-56.52)S(-23.58)FGS(-11.95)S(11.95)ENIT(-66.84)MT(-95.77)S(-104.71)LS(-129.27)K	8	2	1013.9556	-0.18828	189912	8853	189926	8492	0.79316	0.86134	0.84734	1.0418	-0.100639196	-0.064825384	-0.071942292	0.017784353	-0.05490563	0.050872527	FALSE	FALSE	FALSE
10623	3170	IPI00178352;IPI00413958	IPI00178352	Q14315-1;Q14315;Q59H94;Q14315-2	ENSG00000128591;ENSG00000128591	S2233	1	GRERLGSFGSITR	pS/pT-F/L/I/Y/W/V/M	0.0154147	46.95	160.14	_LGS(ph)FGSITR_	LGS(1)FGSITR	LGS(90.59)FGS(-90.59)IT(-90.59)R	3	2	509.24188	0.52935	211083	4598	211083	4598	0.893758	0.916174	0.796081	0.955565	-0.048780058	-0.038022037	-0.099042741	-0.019739766	-0.05139615	0.033951118	FALSE	FALSE	FALSE
2922	940	IPI00011488;IPI00645585	IPI00011488	Q13043-1;Q13043;Q59FZ4;Q13043-2;A0PJ51;Q5H9T5;Q9BS84	ENSG00000101109;ENSG00000101109	S410	1	KENQINSFGKSVP	pS/pT-F/L/I/Y/W/V/M	0.0161937	28.05	92.163	_ENQINS(ph)FGK_	ENQINS(1)FGK	ENQINS(49.59)FGK	6	2	558.7397	-0.48948	105582	2341	105572	2176	1.4901	0.99689	1.1656	1.3599	0.173215415	-0.00135276	0.066549539	0.133506974	0.092979792	0.076762396	FALSE	FALSE	FALSE
18952	5174	IPI00438229;IPI00438230	IPI00438229	Q13263-1;Q13263;Q13263-2	ENSG00000130726;ENSG00000130726	S473	1	GVKRSRSGEGEVS		6.78E-46	67.51	225.87	_S(ph)GEGEVSGLMR_	S(1)GEGEVSGLMR	S(158.75)GEGEVS(-158.75)GLMR	1	2	601.24958	0.58411	346253	5707	346260	3347	1.449521	1.108504	1.043541	1.2544	0.161224512	0.044737265	0.018509517	0.098436045	0.080726835	0.063139359	FALSE	FALSE	FALSE
15222	4261	IPI00303832;IPI00783965	IPI00303832	Q92541;A6NG47;A8K8D7	ENSG00000137815;ENSG00000137815	S650	1	KDLNSKSASDLSE		4.40E-30	61.52	208.75	_S(ph)ASDLSEDLFK_	S(1)ASDLSEDLFK	S(58.52)AS(-58.52)DLS(-130.22)EDLFK	1	2	646.27632	2.3727	331789	6355	331794	6740	1.4647	1.279453	1.6916	1.030307	0.165748682	0.107024337	0.228297676	0.01296665	0.128509336	0.091571828	TRUE	FALSE	FALSE
28607	3969	IPI00295502;IPI00795546	IPI00295502	O95785-1;O95785;A8MXH6	ENSG00000011451	T989	2	SPLLKKTPLALAG		2.23E-45	33.27	211.84	_KT(ph)PLALAGS(ph)PTPK_	KT(1)PLALAGS(0.804)PT(0.196)PK	KT(153.23)PLALAGS(6.14)PT(-6.14)PK	2	2	720.8486	-0.13974	196501	3112	196498	4946	1.144868	1.05439	1.2705	1.3767	0.058755417	0.023001278	0.103974669	0.138839312	0.081142669	0.050766831	FALSE	FALSE	FALSE
4711	1535	IPI00020131	IPI00020131	Q07889;A8K2G3;Q53SF8;Q59GG9	ENSG00000115904	S1134	1	HGPRSASVSSISL	pS/pT-F/L/I/Y/W/V/M	8.66E-12	53.31	164.06	_SAS(ph)VSSISLTK_	S(0.001)AS(0.999)VSSISLTK	S(-28.82)AS(28.82)VS(-68.5)S(-86.96)IS(-102.98)LT(-116.24)K	3	2	580.28394	0.27401	332744	4385	332741	3152	1.298874	1.107392	1.0228	1.514345	0.113567023	0.044301382	0.009790719	0.180224828	0.086970988	0.075677202	FALSE	FALSE	FALSE
7395	2332	IPI00031801;IPI00219148	IPI00031801	P16989-1;P16989;P16989-3	ENSG00000060138;ENSG00000060138	S201	2	EEEEEGSGSSEGF	D/E/N-X-pS/pT	1.08E-26	33.1	121.69	_NYAGEEEEEGS(ph)GSS(ph)EGFDPPATDR_	NYAGEEEEEGS(0.993)GS(0.037)S(0.969)EGFDPPATDR	NY(-62.03)AGEEEEEGS(21.64)GS(-14.96)S(14.96)EGFDPPAT(-94.73)DR	11	3	897.31989	0.20741	279359	4708	279359	4708	0.87254	0.925811	0.81166	0.95325	-0.059214654	-0.033477663	-0.090625856	-0.020793186	-0.05102784	0.030860816	FALSE	FALSE	FALSE
5649	1743	IPI00759546;IPI00023461;IPI00398718;IPI00216505;IPI00479469;IPI00552765	IPI00759546	P55196-5;P55196;Q5JPV5;P55196-4;A8MQ02;P55196-1;P55196-3;Q59FP0;Q5TIG5;P55196-2;Q5TIG7	ENSG00000130396;ENSG00000130396;ENSG00000130396;ENSG00000130396;ENSG00000130396;ENSG00000130396	S1512	1	SSGDSLSPDPWKR		1.10E-35	71.91	176.16	_EELSSGDSLS(ph)PDPWK_	EELSSGDSLS(1)PDPWK	EELS(-89.34)S(-79.56)GDS(-36.43)LS(36.43)PDPWK	10	2	863.86401	-0.88521	92327	6044	92327	6044	0.879307	0.76733	0.986919	0.77196	-0.055859469	-0.115017822	-0.00571849	-0.112405203	-0.072250246	0.052078845	FALSE	FALSE	FALSE
2235	727	IPI00008868	IPI00008868	P46821;A2BDK5;A2BDK6;A5D6X1;A5D8X6;Q05BW8;Q32NB7;Q4VBY4;Q5H9P1;Q6PJD3;Q86X89	ENSG00000131711	S1779	1	LEGEKLSPKSDIS		9.87E-17	48.38	180.61	_VQSLEGEKLS(ph)PK_	VQSLEGEKLS(1)PK	VQS(-134.34)LEGEKLS(134.34)PK	10	2	697.84998	0.29758	464972	4746	464974	2152	0.941879	0.913955	0.832425	0.90601	-0.026004886	-0.039075187	-0.079654885	-0.042867009	-0.046900492	0.022999862	FALSE	FALSE	FALSE
23131	6168	IPI00845310;IPI00171636;IPI00641075;IPI00550839;IPI00641137;IPI00845401	IPI00845310	Q8NEY1-2;Q8NEY1;Q8NEY1-1;Q8NEY1-3;Q8NEY1-4;Q8NEY1-7;Q8NEY1-6	ENSG00000134369;ENSG00000134369;ENSG00000134369;ENSG00000134369;ENSG00000134369;ENSG00000134369	S199	1	VSEDGKSDDELLS		0	85.1	312.79	_APEAAVSEDGKS(ph)DDELLSSK_	APEAAVSEDGKS(1)DDELLSSK	APEAAVS(-118.11)EDGKS(118.11)DDELLS(-141.14)S(-163.01)K	12	2	1064.4701	-0.057413	29965	4333	29965	4333	0.942443	0.918747	0.896844	0.80351	-0.025744907	-0.036804066	-0.047283093	-0.095008714	-0.051210195	0.030494534	FALSE	FALSE	FALSE
17215	4772	IPI00386760;IPI00746642;IPI00003455	IPI00386760	Q9BTX1-1;Q9BTX1;Q9BTX1-2;Q9BTX1-4	ENSG00000058804;ENSG00000058804;ENSG00000058804	S474	2	CYGSPQSPQLIRR		5.47E-93	47.79	186.5	_MAGIFDVNTCYGS(ph)PQS(ph)PQLIR_	MAGIFDVNT(0.001)CYGS(0.999)PQS(1)PQLIR	MAGIFDVNT(-29.47)CY(-44.71)GS(29.47)PQS(91.88)PQLIR	16	2	1257.5333	-0.60178	241730	10054	241730	10054	1.3287	1.014274	1.2	1.2732	0.123426935	0.006155293	0.079181246	0.10489663	0.078415026	0.051476219	FALSE	FALSE	FALSE
13591	3841;4920;5584	IPI00291802;IPI00409590;IPI00409591;IPI00409593;IPI00552510	IPI00291802;IPI00409590;IPI00552510	Q8WWI1-3;Q8WWI1;Q5TBK6;Q8WWI1-1;Q8WWI1-2;Q8WWI1-4;Q5JV86	ENSG00000136153;ENSG00000136153;ENSG00000136153;ENSG00000136153	S417;S751;S372	1	WKDRRKSYTSDLQ	pS/pT-F/L/I/Y/W/V/M	0.00241659	35.06	142.72	_S(ph)YTSDLQK_	S(0.999)YT(0.001)SDLQK	S(28.36)Y(-68.13)T(-28.36)S(-54.45)DLQK	1	2	511.21553	0.31143	409136	2492	409146	1814	1.3334	0.987039	1.3994	1.3298	0.124960451	-0.005665687	0.14594187	0.123786329	0.09725574	0.069365175	FALSE	FALSE	FALSE
4801	1555	IPI00020513;IPI00871311	IPI00020513	Q15942;A4D2G6;Q28617;Q9BUS0;Q96AF9	ENSG00000159840;ENSG00000159840	S368	1	LSAGTGSPQPPSF		2.66E-166	90.97	214.8	_LGHPEALSAGTGS(ph)PQPPSFTYAQQR_	LGHPEALSAGT(0.001)GS(0.999)PQPPSFTYAQQR	LGHPEALS(-100.56)AGT(-32.71)GS(32.71)PQPPS(-82.42)FT(-109.23)Y(-152.63)AQQR	13	2	1339.1239	0.38852	209330	4922	209330	4922	1.246594	1.02314	1.472717	1.2354	0.095725032	0.009935064	0.1681193	0.091807597	0.091396748	0.064656164	FALSE	FALSE	FALSE
26230	2156	IPI00456970;IPI00029162	IPI00456970	Q14004-1;Q14004;Q14004-2;Q53G78	ENSG00000065883;ENSG00000065883	T1058	1	DDSRTNTPQGVLP		1.38E-11	47.29	91.938	_DLSLGLDDSRTNT(ph)PQGVLPSSQLK_	DLSLGLDDSRT(0.004)NT(0.996)PQGVLPSSQLK	DLS(-67.5)LGLDDS(-38.39)RT(-24.04)NT(24.04)PQGVLPS(-51.28)S(-57.12)QLK	13	3	874.43212	-0.12834	72119	10645	72124	9645	0.891257	0.90248	0.908786	0.912108	-0.049997046	-0.044562414	-0.041538372	-0.039953735	-0.044012892	0.004423878	FALSE	FALSE	FALSE
11406	3307	IPI00856098;IPI00215743;IPI00220967;IPI00744135	IPI00856098	A7BI36;Q9P2E9-1;Q9P2E9;A1A5C4;Q32NB1;Q9P2E9-2;A2A2S5;Q05DK7;Q9P2E9-3;A1A5C5;A2A2S6;A6NCN6	ENSG00000125844;ENSG00000125844;ENSG00000125844;ENSG00000125844	S1089	1	LTERIRSIEALLE	pS/pT-F/L/I/Y/W/V/M	0.000107508	35.2	113.06	_IRS(ph)IEALLEAGQAR_	IRS(1)IEALLEAGQAR	IRS(70.44)IEALLEAGQAR	3	3	536.28193	0.38163	180716	7410	180707	7040	0.99517	1.226647	1.946386	1.8481	-0.002102725	0.088719601	0.289228972	0.266725467	0.160642829	0.140768117	FALSE	FALSE	FALSE
7870	2450	IPI00043978;IPI00075719;IPI00409695	IPI00043978	Q8TEW8-1;Q8TEW8;Q8TEW8-2;Q8TEW8-5;Q4ZG80;Q53T65;Q53TI4;Q53TL6;Q53TQ6;Q587I4	ENSG00000116117;ENSG00000116117;ENSG00000116117	S746	1	GLKKSSSLESLQT	pS/pT-F/L/I/Y/W/V/M;PBD	1.68E-14	131.32	139.73	_SSS(ph)LESLQTAVAEVRK_	S(0.017)S(0.012)S(0.972)LESLQTAVAEVRK	S(-17.69)S(-19.24)S(17.69)LES(-36.64)LQT(-65.27)AVAEVRK	3	3	595.63118	-0.17143	393869	6141	393854	6721	0.86573	0.95568	0.84228	0.89175	-0.062617533	-0.019687503	-0.074543512	-0.049756882	-0.051651357	0.023590851	FALSE	FALSE	FALSE
22137	5943	IPI00760846;IPI00334410	IPI00760846	Q92614-1;Q92614;Q92614-2	ENSG00000196535;ENSG00000196535	S1970	1	NKLEGDSDVDSEL		8.01E-12	28.3	115.7	_LEGDS(ph)DVDSELEDRVDGVK_	LEGDS(1)DVDSELEDRVDGVK	LEGDS(54.69)DVDS(-54.69)ELEDRVDGVK	5	3	719.64588	0.048918	204512	5976	204512	5976	0.989307	0.922097	0.846091	0.728739	-0.004668918	-0.035223391	-0.072582925	-0.137427988	-0.062475805	0.057167339	FALSE	FALSE	FALSE
9348	2859	IPI00154975	IPI00154975	Q8WXX5	ENSG00000213551	S109	1	LLFKKISLEDIQA	pS/pT-F/L/I/Y/W/V/M	2.61E-181	87.66	293.84	_KIS(ph)LEDIQAFEK_	KIS(1)LEDIQAFEK	KIS(102.36)LEDIQAFEK	3	3	500.91637	-0.36207	191119	7087	191110	9447	1.080414	1.109264	1.719227	1.292	0.033590203	0.045034919	0.235333223	0.111262514	0.106305215	0.092582079	FALSE	FALSE	FALSE
10241	3074	IPI00171134;IPI00654603	IPI00171134	Q3V6T2-1;Q3V6T2;Q3V6T2-2;O14997;Q6DCA5;Q6PAV0;Q86YH1;Q9NW05;Q9UI01;Q9ULK8	ENSG00000115355;ENSG00000115355	S1702	1	VQIKSSSQENLLD	PBD	5.66E-33	71.37	197.15	_SSS(ph)QENLLDEVMK_	SSS(1)QENLLDEVMK	S(-56.79)S(-47.63)S(47.63)QENLLDEVMK	3	2	780.33658	0.74096	395315	7921	395315	7921	0.960881	0.919933	0.84846	0.863701	-0.017330394	-0.036243802	-0.071368627	-0.063636578	-0.04714485	0.02494329	FALSE	FALSE	FALSE
28128	3684	IPI00237884;IPI00217683;IPI00867627;IPI00872599	IPI00237884	Q02952-1;Q02952;Q86TJ9;Q02952-3;Q5CZB5;Q02952-2	ENSG00000131016;ENSG00000131016;ENSG00000131016	T646	2	SATLSSTESTASE	PBD	2.15E-108	50.44	213.17	_SATLS(ph)ST(ph)ESTASEMQEEM(ox)K_	S(0.09)AT(0.068)LS(0.818)S(0.046)T(0.974)ES(0.004)TASEMQEEMK	S(-9.61)AT(-10.82)LS(9.61)S(-15.31)T(16.48)ES(-24.28)T(-38.95)AS(-52.31)EMQEEMK	7	2	1111.9095	-0.56668	332963	5676	333001	6044	0.67246	0.90683	0.91376	0.97662	-0.172333544	-0.042474121	-0.039167857	-0.010274386	-0.066062477	0.072308556	FALSE	FALSE	FALSE
10542	3161	IPI00219368;IPI00221206;IPI00867718;IPI00182478;IPI00177938	IPI00219368	Q04726-1;Q04726;Q6PI57;Q6PRX2;Q04726-4;Q04726-3;Q04726-2;Q6PRX3	ENSG00000140332;ENSG00000140332;ENSG00000140332;ENSG00000140332	S286	1	KKDAPTSPASVAS		2.38E-35	92.25	146.92	_DAPTS(ph)PASVASSSSTPSSK_	DAPT(0.005)S(0.995)PASVASSSSTPSSK	DAPT(-23.44)S(23.44)PAS(-45.04)VAS(-72.33)S(-64.47)S(-79.81)S(-86.88)T(-93.54)PS(-99.75)S(-105.48)K	5	2	922.40149	-0.51769	58833	1903	58831	1830	0.78969	1.00282	0.807692	0.77252	-0.102543362	0.001222987	-0.092754219	-0.112090268	-0.076541215	0.052440377	FALSE	FALSE	FALSE
22310	5952	IPI00782992;IPI00785023;IPI00552575	IPI00782992	Q9UQ35-1;Q9UQ35;A0AUK8;O60382;Q9UQ35-2;A6NKB9;Q05BI2;Q05CV9;Q9UQ39;Q5JPB4	ENSG00000167978;ENSG00000167978;ENSG00000167978	S2694	1	SRSLSYSPVERRR		0.0288227	32.84	130.93	_SLSYS(ph)PVER_	SLSYS(1)PVER	S(-86.06)LS(-50.4)Y(-62.67)S(50.4)PVER	5	2	559.2499	-0.48273	364331	3092	364331	3092	0.914055	0.942859	0.89233	0.816578	-0.039027671	-0.025553249	-0.049474506	-0.088002325	-0.050514438	0.026841696	FALSE	FALSE	FALSE
19473	5276	IPI00456899	IPI00456899	Q8NCN4	ENSG00000166439	S403	1	PDGRVLSPLIIKS		0.00118803	43.46	159.29	_VLS(ph)PLIIK_	VLS(1)PLIIK	VLS(128.52)PLIIK	3	2	481.78794	-0.55588	459173	7289	459160	7066	0.793233	0.919733	0.88215	0.97711	-0.100599227	-0.036338231	-0.054457562	-0.010056542	-0.05036289	0.038130253	FALSE	FALSE	FALSE
11207	3280;5416	IPI00185892;IPI00478204;IPI00477229	IPI00185892;IPI00478204	O94929-1;O94929;A8K121;Q19VH3;O94929-3;O94929-2	ENSG00000173210;ENSG00000173210;ENSG00000173210	S373;S311	1	RQRRASSPGYIDS	PBD	2.17E-31	47.94	163.63	_ASS(ph)PGYIDSPTYSR_	AS(0.001)S(0.999)PGYIDSPTYSR	AS(-32.1)S(32.1)PGY(-66.69)IDS(-60.27)PT(-60.27)Y(-111.57)S(-91.06)R	3	2	790.83506	-0.29396	42879	4609	312829	4680	0.95549	0.886894	0.86827	0.924782	-0.019773854	-0.052128283	-0.061345204	-0.033960632	-0.041801993	0.018576825	FALSE	FALSE	FALSE
7050	2202	IPI00029795;IPI00218037;IPI00218041;IPI00218039;IPI00218035	IPI00029795	P08651-1;P08651;Q6FI30;P08651-3;P08651-5;P08651-4;P08651-2;A8K1H0	ENSG00000141905;ENSG00000141905;ENSG00000141905;ENSG00000141905;ENSG00000141905	S294	2	EEDVDTSPGGDYY	D/E/N-X-pS/pT	1.40E-59	21.83	138.83	_SGSMEEDVDTS(ph)PGGDYYTSPSS(ph)PTSSSR_	SGSMEEDVDT(0.11)S(0.889)PGGDYYTS(0.014)PS(0.107)S(0.863)PT(0.014)S(0.002)SSR	S(-49.72)GS(-50.81)MEEDVDT(-9.1)S(9.1)PGGDY(-43)Y(-65.6)T(-43)S(-17.96)PS(-9.1)S(9.1)PT(-17.96)S(-26.57)S(-34.91)S(-34.91)R	11	3	1015.0406	-0.89926	348786	4662	348788	6616	0.8693	0.928983	0.895352	0.91486	-0.06083032	-0.031992233	-0.048006192	-0.03864536	-0.044868527	0.012505339	FALSE	FALSE	FALSE
22060	5911	IPI00747787	IPI00747787	P42695;A6NFS2;Q96FA6	ENSG00000151503	S1384	1	FTLNSGSPEKTCS		2.22E-180	67.27	276.26	_SLGVLPFTLNSGS(ph)PEK_	SLGVLPFTLNSGS(1)PEK	S(-251.33)LGVLPFT(-143.67)LNS(-83.93)GS(83.93)PEK	13	2	863.42659	0.93037	357773	9070	357773	9070	0.926418	0.821278	0.906503	0.953927	-0.033193015	-0.085509811	-0.042630754	-0.020484859	-0.04545461	0.028203005	FALSE	FALSE	FALSE
27705	3331	IPI00215995	IPI00215995	P26006-2;P26006;A7E246	ENSG00000005884	T1048	1	SETERLTDDY___		8.80E-26	46.75	183.16	_SQPSETERLT(ph)DDY_	SQPSETERLT(1)DDY	S(-107)QPS(-72.49)ET(-63.55)ERLT(63.55)DDY(-80.61)	10	2	810.82489	-0.28284	382256	5220	382283	3345	0.65396	0.93923	0.95369	0.82385	-0.184448815	-0.027228044	-0.020592771	-0.084151854	-0.079105371	0.075801692	FALSE	FALSE	FALSE
1796	598;1567	IPI00007123;IPI00020898;IPI00552941	IPI00007123;IPI00020898	Q9UK32;P51812;Q7Z2J3;Q7Z2J4;Q5JPK7	ENSG00000072133;ENSG00000177189	S232;S227	1	HEKKAYSFCGTVE;QEKKAYSFCGTVE	pS/pT-F/L/I/Y/W/V/M	2.66E-77	65.48	199.27	_AYS(ph)FCGTVEYMAPEVVNR_	AYS(1)FCGTVEYMAPEVVNR	AY(-71.02)S(66.84)FCGT(-66.84)VEY(-140.74)MAPEVVNR	3	2	1086.9601	-0.59236	52356	8061	52357	9128	0.94842	0.846617	0.852766	0.972855	-0.022999296	-0.072313015	-0.069170123	-0.011951885	-0.04410858	0.031108552	FALSE	FALSE	FALSE
3760	1197;4872;4880;4881	IPI00014898;IPI00186711;IPI00398777;IPI00398775;IPI00420096;IPI00398776;IPI00398002;IPI00398778;IPI00398779	IPI00014898;IPI00398002;IPI00398778;IPI00398779	Q15149-1;Q15149;Q15149-2;Q6S380;Q6S378;Q8WXV5;Q6S382;Q6S381;Q6S379;Q96IE3;Q15149-3;Q6S383;Q6S377;Q15149-4	ENSG00000178209;ENSG00000178209;ENSG00000178209;ENSG00000178209;ENSG00000178209;ENSG00000178209;ENSG00000178209;ENSG00000178209;ENSG00000178209	S4382;S4272;S4249;S4245	1	NAGGFRSRSSSVG		7.15E-96	71.07	194.68	_AGTLSITEFADM(ox)LSGNAGGFRS(ph)R_	AGTLSITEFADMLSGNAGGFRS(1)R	AGT(-97.93)LS(-92.73)IT(-86.92)EFADMLS(-52.63)GNAGGFRS(52.63)R	22	3	818.70882	0.24988	18794	5672	386612	5827	0.996071	0.860413	0.849045	0.91081	-0.001709704	-0.065293036	-0.071069291	-0.04057221	-0.04466106	0.031541564	FALSE	FALSE	FALSE
6599	2090	IPI00028077;IPI00219934	IPI00028077	P49768-1;P49768;Q53FV8;P49768-2	ENSG00000080815;ENSG00000080815	S367	1	VQELSSSILAGED	pS/pT-F/L/I/Y/W/V/M;PBD	4.01E-51	58.62	159.79	_AAVQELSSS(ph)ILAGEDPEER_	AAVQELS(0.001)S(0.009)S(0.989)ILAGEDPEER	AAVQELS(-29.79)S(-20.19)S(20.19)ILAGEDPEER	9	2	1040.9754	0.23223	6601	5690	6599	8943	0.96344	1.433797	2.534	2.3326	-0.016175327	0.156487667	0.403806611	0.367840271	0.227989806	0.195958218	FALSE	FALSE	FALSE
25130	1030	IPI00012752;IPI00790216;IPI00218909;IPI00218910	IPI00012752	Q13322-1;Q13322;A7VJ95;A4D258;A8K0E6;Q13322-2;Q75M93;Q13322-3;Q75MT1	ENSG00000106070;ENSG00000106070;ENSG00000106070;ENSG00000106070	T422	2	LLSPFSTPVRSVS	PBD	4.44E-46	33.72	226.58	_ALLS(ph)PFST(ph)PVR_	ALLS(1)PFST(1)PVR	ALLS(110.6)PFS(-53.46)T(53.46)PVR	8	2	674.30911	0.12037	24345	8649	24345	8649	1.245296	1.026702	1.128828	1.336706	0.095272593	0.011444408	0.052627773	0.126035897	0.071345168	0.050006798	FALSE	FALSE	FALSE
28626	3988	IPI00853099;IPI00296078	IPI00853099	Q9UHF7;Q08AU2	ENSG00000104447	T764	1	RVYNLLTPDSKMG		2.96E-40	52.89	225.87	_VYNLLT(ph)PDSK_	VYNLLT(1)PDSK	VY(-167.02)NLLT(100.61)PDS(-100.61)K	6	2	615.29431	0.075866	473543	7324	473534	5713	1.228	1.088039	1.034721	1.703312	0.089198367	0.036644463	0.014823263	0.231294206	0.092990075	0.097343529	FALSE	FALSE	FALSE
7474	2355;3304	IPI00032230;IPI00215716;IPI00215717	IPI00032230;IPI00215716	Q9Y2J2-1;Q9Y2J2;Q9Y2J2-2;A8K968;Q9Y2J2-3	ENSG00000082397;ENSG00000082397;ENSG00000082397	S460;S478	1	ATTKGISQTNLIT		8.77E-108	93.84	244.75	_GIS(ph)QTNLITTVTPEK_	GIS(1)QTNLITTVTPEK	GIS(60.72)QT(-60.72)NLIT(-120.56)T(-137.1)VT(-158.21)PEK	3	2	841.42404	0.50304	139667	6482	139706	6097	0.924578	0.744115	0.939018	0.923982	-0.034056445	-0.128359941	-0.027326083	-0.034336489	-0.056019739	0.048335564	FALSE	FALSE	FALSE
18749	5114	IPI00470446;IPI00868855;IPI00419717;IPI00432751;IPI00446614	IPI00470446	Q676U5-1;Q676U5;A5YM60;Q53SV2;Q9NWG8;Q676U5-3;Q676U5-4	ENSG00000085978;ENSG00000085978;ENSG00000085978;ENSG00000085978;ENSG00000085978	S269	1	AATKRLSQPAGGL		1.16E-108	52.04	215.32	_RLS(ph)QPAGGLLDSITNIFGR_	RLS(1)QPAGGLLDSITNIFGR	RLS(128.44)QPAGGLLDS(-128.44)IT(-145.27)NIFGR	3	2	1048.0384	0.75968	318575	13671	318575	13671	1.341838	1.120264	1.164737	1.1144	0.127700087	0.04932038	0.066227872	0.047041103	0.07257236	0.037735123	TRUE	FALSE	FALSE
13678	3853	IPI00292059	IPI00292059	P49790;A6NK43;Q4LE47;Q5T9I7;Q7Z743	ENSG00000124789	S334	1	IPSIVSSPLNSPL	PBD	5.03E-38	52.92	165.14	_RIPSIVSS(ph)PLNSPLDR_	RIPS(0.001)IVS(0.005)S(0.994)PLNSPLDR	RIPS(-32.23)IVS(-22.66)S(22.66)PLNS(-33.36)PLDR	8	3	610.9873	-0.084233	316317	8407	316316	8143	0.85129	0.969511	0.87049	0.84239	-0.069922468	-0.013447259	-0.060236214	-0.074486797	-0.054523185	0.028021148	FALSE	FALSE	FALSE
31888	2132	IPI00028911	IPI00028911	Q14118;A8K6M7;Q969J9	ENSG00000173402	Y886	2	PKNMTPYRSPPPY		5.37E-09	26.59	133.17	_NMT(ph)PY(ph)RSPPPYVPP_	NMT(1)PY(0.999)RS(0.001)PPPYVPP	NMT(61.82)PY(32.05)RS(-32.05)PPPY(-78.93)VPP	5	2	888.36683	0.022583	272173	6862	272173	6862	0.84344	0.80688	0.98322	0.87655	-0.073945806	-0.093191049	-0.007349296	-0.057223306	-0.057927364	0.036782037	FALSE	FALSE	FALSE
9271	2834	IPI00152946;IPI00386477	IPI00152946	Q9H0H5;Q9H9L9	ENSG00000161800;ENSG00000161800	S628	1	QGNFFASPMLK__		5.29E-11	40.78	178.44	_QGNFFAS(ph)PMLK_	QGNFFAS(1)PMLK	QGNFFAS(100.32)PMLK	7	2	660.29633	-0.44717	292146	7494	292057	12236	1.187139	1.046206	1.116629	1.415	0.074501573	0.019617206	0.047908903	0.15075644	0.07319603	0.056354387	FALSE	FALSE	FALSE
2109	700	IPI00008438;IPI00749512;IPI00398673;IPI00025842	IPI00008438	P46783;Q59GE4;A8MVA6;Q9NQ39	ENSG00000124614;ENSG00000124614;ENSG00000215464;ENSG00000101278	S146	1	AEAGAGSATEFQF		3.81E-52	87.28	202.39	_KAEAGAGS(ph)ATEFQFR_	KAEAGAGS(1)ATEFQFR	KAEAGAGS(38.92)AT(-38.92)EFQFR	8	3	550.58216	-1.62	187119	3488	187116	6163	1.086795	1.127074	1.233307	1.3037	0.036147632	0.051952431	0.091071196	0.115177666	0.073587231	0.036079733	TRUE	FALSE	FALSE
2955	946	IPI00011592	IPI00011592	O43237;A8K6V1	ENSG00000135720	S407	1	ASVPSSSPGTSVK	PBD	2.19E-17	53.86	132.59	_GGPASVPSSS(ph)PGTSVK_	GGPASVPSS(0.001)S(0.987)PGT(0.01)S(0.001)VK	GGPAS(-82.41)VPS(-46.65)S(-29.19)S(19.84)PGT(-19.84)S(-29.19)VK	10	2	747.84543	-0.81998	137012	3899	137013	1797	1.15032	1.055262	1.2557	1.2898	0.060818671	0.023360299	0.098885894	0.110522373	0.073396809	0.039538432	TRUE	FALSE	FALSE
10971	3243	IPI00183118;IPI00220508;IPI00220505;IPI00220507;IPI00220506;IPI00827718	IPI00183118	P27448-1;P27448;Q86U11;P27448-5;P27448-2;P27448-4;P27448-3;Q86TT8	ENSG00000075413;ENSG00000075413;ENSG00000075413;ENSG00000075413;ENSG00000075413	S403	1	SDSSSSSNLSLAK	PBD	9.98E-46	47.26	156.33	_SSELDASDSSSSS(ph)NLSLAK_	SSELDASDSSSS(0.054)S(0.945)NLSLAK	S(-96.58)S(-99.29)ELDAS(-84.74)DS(-57.45)S(-35.85)S(-35.85)S(-12.41)S(12.41)NLS(-35.85)LAK	13	2	982.92025	-0.2558	388174	4556	388176	5540	1.445	1.555377	1.0129	1.1894	0.159867847	0.191835673	0.005566571	0.075327934	0.108149506	0.084219308	FALSE	FALSE	FALSE
19305	5243	IPI00455363;IPI00719520;IPI00455359;IPI00792334	IPI00455363	Q99700-4;Q99700;A8MPX6;Q24JQ7;Q99700-2;A8MW22;Q2M2R5	ENSG00000204842;ENSG00000204842;ENSG00000204842;ENSG00000204842	S557	2	WPSPCPSPSSRPP		2.94E-20	53.98	117.51	_VVNGGVPWPS(ph)PCPS(ph)PSSRPPSR_	VVNGGVPWPS(1)PCPS(0.995)PS(0.002)S(0.002)RPPSR	VVNGGVPWPS(49.93)PCPS(26.49)PS(-26.49)S(-26.49)RPPS(-34.66)R	14	3	826.36594	-0.13755	472219	5952	472233	5315	1.159426	1.08521	1.2871	1.2163	0.064243035	0.035513787	0.10961229	0.085040707	0.073602455	0.031442472	TRUE	FALSE	FALSE
14490	4056	IPI00297655;IPI00786844	IPI00297655	Q04721;Q5VTD0;Q6IQ50;Q13560;Q96JU8;Q9UFD5	ENSG00000134250;ENSG00000134250	S2081	1	VLTSALSPVICGP		1.65E-54	45.19	132.27	_LLDEYNVTPSPPGTVLTSALS(ph)PVICGPNR_	LLDEYNVTPSPPGTVLTS(0.001)ALS(0.999)PVICGPNR	LLDEY(-102.16)NVT(-87.54)PS(-82.78)PPGT(-77.63)VLT(-46.74)S(-32.24)ALS(32.24)PVICGPNR	21	3	1049.8526	-0.78888	215592	10997	215591	11432	0.816005	0.938389	0.897154	0.930166	-0.08830718	-0.027617092	-0.047133002	-0.031439539	-0.048624203	0.02777033	FALSE	FALSE	FALSE
6107	1894	IPI00025347	IPI00025347	Q92979;A8K6D2	ENSG00000126749	S14	1	FKPRERSGGEQAQ	D/E/N-X-pS/pT	0.00259815	15.44	92.082	_S(ph)GGEQAQDWDALPPK_	S(1)GGEQAQDWDALPPK	S(72.84)GGEQAQDWDALPPK	1	2	839.85907	0.080499	346508	4375	346507	4412	1.1484	1.104497	1.076	1.4376	0.060093184	0.043164541	0.031812271	0.157638064	0.073177015	0.057493901	FALSE	FALSE	FALSE
12434	3602	IPI00748532;IPI00220082;IPI00220080;IPI00220079	IPI00748532	Q9Y6Q9-1;Q9Y6Q9;A4LAZ5;A6NDA4;A8K0W8;Q569F6;Q59EE8;Q9Y6Q9-5;Q0IIN7;Q0VF45;Q9Y6Q9-3;Q9Y6Q9-2	ENSG00000124151;ENSG00000124151;ENSG00000124151;ENSG00000124151	S863	2	RAVSLDSPVSVGS		1.68E-105	45.26	231.4	_AVSLDS(ph)PVSVGSS(ph)PPVK_	AVSLDS(1)PVSVGS(0.008)S(0.992)PPVK	AVS(-73.04)LDS(71.74)PVS(-48)VGS(-21.08)S(21.08)PPVK	6	2	893.40721	0.10482	50924	7804	50929	5564	1.295114	1.059129	1.035551	1.490349	0.112307998	0.02494886	0.015171492	0.173287981	0.081429083	0.075214468	FALSE	FALSE	FALSE
21852	5859	IPI00741537;IPI00844323	IPI00741537	Q5JSZ5-2;Q5JSZ5;Q5H9R5;Q5JSZ8;Q5JSZ5-1;Q68CR0;Q9BU62	ENSG00000130723;ENSG00000130723	S168	1	SRLLSFSPEEFPT		1.58E-17	42.56	156.57	_LLSFS(ph)PEEFPTLK_	LLSFS(1)PEEFPTLK	LLS(-56.38)FS(56.38)PEEFPT(-93.09)LK	5	2	794.38894	0.50674	220731	9387	220741	10183	1.3539	1.067069	1.0597	1.253268	0.131586588	0.028192503	0.025182934	0.098043951	0.070751494	0.052705307	FALSE	FALSE	FALSE
6567	2075	IPI00027963;IPI00642539;IPI00828052	IPI00027963	Q6PGN9-2;Q6PGN9;A8K0M8;Q5T2Z1;Q6PGN9-4	ENSG00000134222;ENSG00000134222;ENSG00000134222	S212	2	SGRAAASPPTPIR		0.000577858	22.03	130.8	_AAAS(ph)PPT(ph)PIR_	AAAS(1)PPT(1)PIR	AAAS(118.6)PPT(118.6)PIR	4	2	570.74615	-0.50978	1389	2101	1387	2542	1.51183	0.966409	1.2702	1.4236	0.179502959	-0.014839034	0.103872108	0.153387979	0.105481003	0.08612748	FALSE	FALSE	FALSE
4397	1446	IPI00018888	IPI00018888	P10070-1;P10070;Q1PSX1;Q4JHT4;Q6RSW2	ENSG00000074047	S149	1	SAARGLSPADVAQ		1.34E-08	48.64	136.96	_GLS(ph)PADVAQEHLK_	GLS(1)PADVAQEHLK	GLS(68.22)PADVAQEHLK	3	2	722.84523	-0.047175	144361	3836	144360	3831	1.2468	1.158365	1.0065	1.466	0.095796794	0.063845427	0.002813779	0.16613397	0.082147492	0.067992244	FALSE	FALSE	FALSE
9307	2850	IPI00154590	IPI00154590	Q9BYG3;A8K788	ENSG00000155438	S247	1	FLERRKSQVAELN		7.03E-100	92.95	221.7	_S(ph)QVAELNDDDKDDEIVFK_	S(1)QVAELNDDDKDDEIVFK	S(126.1)QVAELNDDDKDDEIVFK	1	2	1080.4726	0.16983	384058	5071	384041	7972	1.5363	1.110263	1.031138	1.221064	0.186476031	0.045425867	0.013316792	0.086738427	0.082989279	0.075252529	FALSE	FALSE	FALSE
11349	3293	IPI00186808;IPI00873482;IPI00337588	IPI00186808	Q13625-1;Q13625;Q05BL1;Q13625-2	ENSG00000143514;ENSG00000143514	S575	1	GQDQTLSPGSKQE		3.56E-79	55.29	176.07	_VLLSPSIPSVGQDQTLS(ph)PGSK_	VLLSPSIPSVGQDQTLS(1)PGSK	VLLS(-120.2)PS(-107.74)IPS(-90.78)VGQDQT(-46.2)LS(37.57)PGS(-37.57)K	17	2	1095.5563	-0.3583	458167	9151	458165	7063	1.167898	1.053828	1.1992	1.2799	0.067404915	0.022769734	0.07889162	0.107176039	0.069060577	0.03509521	TRUE	FALSE	FALSE
24660	624	IPI00007411;IPI00161614	IPI00007411	Q9UKA4;Q6AI61	ENSG00000023516;ENSG00000023516	T1100	1	RNVIPDTPPSTPL		1.58E-12	29.43	121.73	_NVIPDT(ph)PPSTPLVPSR_	NVIPDT(1)PPSTPLVPSR	NVIPDT(39.67)PPS(-39.67)T(-39.67)PLVPS(-86.74)R	6	2	885.44531	-0.41308	278593	6962	278595	6818	0.788756	0.837265	0.717943	1.103931	-0.103057324	-0.077137063	-0.143910035	0.042941929	-0.070290623	0.080336706	FALSE	FALSE	FALSE
18447	5032	IPI00549564;IPI00413730;IPI00294630;IPI00873455	IPI00549564	A6NLR6;Q5QPH3;Q8N238;Q9NR19;A6NE90;Q68CU9;Q6DKJ3;Q4G0E8;Q96FY7;Q9H9U4	ENSG00000131069;ENSG00000131069;ENSG00000131069;ENSG00000131069	S267	1	GDSTSQSPPIKRS		1.34E-42	62.34	167.35	_AELGMGDSTSQS(ph)PPIK_	AELGMGDSTSQS(0.999)PPIK	AELGMGDS(-64)T(-33.67)S(-33.67)QS(33.67)PPIK	12	2	849.37624	0.087226	12253	5332	12248	5055	0.75054	0.86007	0.97696	0.91247	-0.124626157	-0.065466201	-0.010123217	-0.039781405	-0.059999245	0.048658348	FALSE	FALSE	FALSE
6044	1862	IPI00024971	IPI00024971	P22059	ENSG00000110048	S382	1	RTGSNISGASSDI	D/E/N-X-pS/pT	1.13E-275	77.95	298.47	_RTGSNIS(ph)GASSDISLDEQYK_	RTGSNIS(1)GASSDISLDEQYK	RT(-49.54)GS(-49.54)NIS(49.54)GAS(-83.65)S(-83.65)DIS(-104.92)LDEQY(-216.03)K	7	2	1104.4944	-0.1859	326044	6862	326037	3039	0.833976	0.861538	0.907206	1.003427	-0.078846447	-0.064725562	-0.042294086	0.001485783	-0.046095078	0.035109984	FALSE	FALSE	FALSE
23616	6245	IPI00871335	IPI00871335	A8MXJ5		S98	2	GEGPFSSPWNSPR	PBD	1.38E-09	53.4	98.895	_ESAEDGEGPFSS(ph)PWNS(ph)PRTTPK_	ESAEDGEGPFS(0.039)S(0.941)PWNS(0.333)PRT(0.343)T(0.343)PK	ES(-34.41)AEDGEGPFS(-13.77)S(13.77)PWNS(0)PRT(0)T(0)PK	12	3	846.00702	-0.22727	109683	5120	109679	6067	0.79842	0.859454	1.0092	0.72319	-0.097768593	-0.065777363	0.003977242	-0.140747588	-0.075079075	0.061001614	FALSE	FALSE	FALSE
26993	2834	IPI00152946	IPI00152946	Q9H0H5	ENSG00000161800	T277	1	ETDSVGTPQSNGG		4.93E-216	85.99	291.64	_TETDSVGT(ph)PQSNGGMR_	TETDSVGT(1)PQSNGGMR	T(-135.97)ET(-131.45)DS(-88.76)VGT(77.18)PQS(-77.18)NGGMR	8	2	858.84837	-0.62654	415302	3583	415301	3504	1.233699	1.073793	1.044217	1.433	0.091209213	0.030920568	0.018790759	0.15624619	0.074291683	0.06315101	FALSE	FALSE	FALSE
2209	727	IPI00008868	IPI00008868	P46821;A2BDK5;A2BDK6;A5D6X1;A5D8X6;Q05BW8;Q32NB7;Q4VBY4;Q5H9P1;Q6PJD3;Q86X89	ENSG00000131711	S1801	2	LYSPTFSDSTSAV		2.88E-66	62.89	187	_ESSPLY(ph)SPTFS(ph)DSTSAVK_	ES(0.045)S(0.057)PLY(0.538)S(0.353)PT(0.008)FS(0.997)DS(0.002)TSAVK	ES(-10.76)S(-9.78)PLY(1.84)S(-1.84)PT(-18.47)FS(27.01)DS(-27.01)T(-34.53)S(-34.53)AVK	11	3	688.28131	-0.85281	111341	6401	111486	4983	1.162142	1.1442	1.1136	1.225457	0.065259197	0.058501943	0.046729222	0.088298077	0.06469711	0.017498063	TRUE	FALSE	FALSE
2207	727	IPI00008868	IPI00008868	P46821;A2BDK5;A2BDK6;A5D6X1;A5D8X6;Q05BW8;Q32NB7;Q4VBY4;Q5H9P1;Q6PJD3;Q86X89	ENSG00000131711	S1793	1	LTPRESSPLYSPT	D/E/N-X-pS/pT;PBD	2.88E-66	62.89	187	_ESS(ph)PLYSPTFSDSTSAVK_	ES(0.113)S(0.886)PLYSPTFSDSTSAVK	ES(-8.94)S(8.94)PLY(-44.97)S(-33.5)PT(-40.9)FS(-47.86)DS(-60.39)T(-60.39)S(-65.91)AVK	3	2	991.93517	-0.043153	111458	4755	111486	4983	0.914344	0.894194	0.88683	0.95464	-0.038890381	-0.048568249	-0.052159624	-0.020160372	-0.039944656	0.014330633	FALSE	FALSE	FALSE
15941	4418	IPI00328293;IPI00647720	IPI00328293	Q8IYB3-2;Q8IYB3;A6NJY5;Q5VVN3;Q8IYB3-1	ENSG00000133226;ENSG00000133226	S765	1	SRSVSGSPEPAAK		1.66E-07	44.21	164.06	_SVSGS(ph)PEPAAK_	SVSGS(1)PEPAAK	S(-109.78)VS(-63.74)GS(63.74)PEPAAK	5	2	555.24736	-0.27111	405501	1766	405501	1766	0.9581	0.694	0.924064	0.929436	-0.01858916	-0.15864053	-0.034297949	-0.03178051	-0.060827037	0.065571871	FALSE	FALSE	FALSE
23420	6215	IPI00854844;IPI00412676;IPI00746995	IPI00854844	Q6ZUT6-4;Q6ZUT6;Q6ZUT6-1;Q6ZUT6-2	ENSG00000188549;ENSG00000188549;ENSG00000188549	S319	2	GSAPAASPALASP		5.31E-176	76.7	267.21	_LGSAPAAS(ph)PALAS(ph)PEGPK_	LGSAPAAS(1)PALAS(1)PEGPK	LGS(-100.14)APAAS(100.14)PALAS(141.05)PEGPK	8	2	890.89955	-0.98555	210852	2851	210831	2751	1.095295	1.160116	1.1914	1.257025	0.039531105	0.064501417	0.076057596	0.099343915	0.069858508	0.024874805	TRUE	FALSE	FALSE
9784	2960	IPI00166044	IPI00166044	Q8N122-1;Q8N122;Q6DKI0	ENSG00000141564	S859	2	TSSLTQSAPASPT		2.59E-186	69.72	270.75	_VLDTSSLTQS(ph)APAS(ph)PTNK_	VLDTSSLTQS(1)APAS(1)PTNK	VLDT(-96.59)S(-88.22)S(-87.17)LT(-60.35)QS(60.35)APAS(33.28)PT(-33.28)NK	10	3	659.6253	-0.71768	456911	3930	456934	5750	0.985094	0.858169	0.882213	0.916844	-0.006522326	-0.066427178	-0.054426547	-0.037704553	-0.041270151	0.025987764	FALSE	FALSE	FALSE
12376	3589	IPI00219868;IPI00219870;IPI00182540;IPI00182469;IPI00848265;IPI00219873;IPI00845519;IPI00219726;IPI00219728;IPI00219735;IPI00219738;IPI00419482;IPI00219869;IPI00219872;IPI00219875;IPI00219725;IPI00219733;IPI00219731;IPI00219734;IPI00219732;IPI00219741;IPI00219742;IPI00219727;IPI00219730;IPI00219737;IPI00219739;IPI00845246	IPI00219868	O60716-3;O60716;Q6DHZ7;O60716-5;A8K939;O60716-1;O60716-2;Q68DU0;O60716-7;O60716-8;O60716-11;O60716-13;O60716-19;O60716-21;Q96FS1;O60716-4;O60716-6;O60716-9;O60716-10;O60716-17;O60716-15;O60716-18;O60716-16;O60716-23;O60716-24;O60716-12;O60716-14;O60716-20;O60716-22	ENSG00000198561;ENSG00000198561;ENSG00000198561;ENSG00000198561;ENSG00000198561;ENSG00000198561;ENSG00000198561;ENSG00000198561;ENSG00000198561;ENSG00000198561;ENSG00000198561;ENSG00000198561;ENSG00000198561;ENSG00000198561;ENSG00000198561;ENSG00000198561;ENSG00000198561;ENSG00000198561;ENSG00000198561;ENSG00000198561;ENSG00000198561;ENSG00000198561;ENSG00000198561;ENSG00000198561;ENSG00000198561	S320	1	PRRRLRSYEDMIG	pS/pT-F/L/I/Y/W/V/M	5.88E-55	37.36	137.77	_LRS(ph)YEDMIGEEVPSDQYYWAPLAQHER_	LRS(1)YEDMIGEEVPSDQYYWAPLAQHER	LRS(47.65)Y(-47.65)EDMIGEEVPS(-89.62)DQY(-104.28)Y(-110.29)WAPLAQHER	3	3	1121.499	-0.30562	230207	9311	230200	12442	0.792911	0.9674	0.9122	0.82864	-0.100775557	-0.014393917	-0.039909932	-0.081634106	-0.059178378	0.039206743	FALSE	FALSE	FALSE
5199	1631	IPI00021812;IPI00555610	IPI00021812	Q09666;Q13727;Q6ZQN2;Q8N274	ENSG00000124942	S5857	2	SGVSLASKKSRLS		3.44E-33	46.59	201.22	_LQGSGVS(ph)LAS(ph)K_	LQGSGVS(1)LAS(1)K	LQGS(-38.62)GVS(38.62)LAS(99.1)K	10	2	603.76199	0.52894	227066	2362	227082	2704	0.703527	1.012544	0.65703	0.861815	-0.152719231	0.005413905	-0.1824148	-0.064585951	-0.098576519	0.08549787	FALSE	FALSE	FALSE
3605	1157;5230	IPI00014256;IPI00843979;IPI00640748;IPI00641543;IPI00449906;IPI00449909;IPI00449908;IPI00449907	IPI00014256;IPI00641543	Q15052-1;Q15052;A8K6S7;Q7Z3W1;A6NMW9;Q15052-2;Q5JVP6;Q8N4Q3;Q5T2V0;Q14155-1;Q14155;A2A302;Q5W9H0;Q5ZEZ2;Q14155-4;Q5T2V3;Q14155-3;Q14155-2;Q3LIA4;Q5T2V2;Q5ZEZ3	ENSG00000129675;ENSG00000129675;ENSG00000129675;ENSG00000102606;ENSG00000102606;ENSG00000102606;ENSG00000102606	S649;S525	1	EFASRKSTAALEE;EYVIRKSTAALEE		3.77E-116	57.5	258.33	_S(ph)TAALEEDAQILK_	S(0.998)T(0.002)AALEEDAQILK	S(26.84)T(-26.84)AALEEDAQILK	1	2	734.85018	-0.22226	397897	5764	397898	5452	0.829907	0.913104	0.894303	0.979826	-0.080970572	-0.039479755	-0.048515312	-0.008851041	-0.04445417	0.029677534	FALSE	FALSE	FALSE
17065	4732	IPI00477040;IPI00385001	IPI00477040	Q5SRE5-1;Q5SRE5;Q5SRE5-2	ENSG00000095319;ENSG00000095319	S1709	1	RRGAPSSPATGVL	PBD	1.00E-14	47.86	126.1	_GAPSS(ph)PATGVLPSPQGK_	GAPS(0.014)S(0.985)PAT(0.002)GVLPSPQGK	GAPS(-18.62)S(18.62)PAT(-27.94)GVLPS(-52.37)PQGK	5	2	815.89545	-0.24338	130963	3191	130962	5507	1.305073	1.078043	1.1226	1.164699	0.115634805	0.032636084	0.050225038	0.066213703	0.066177407	0.035709634	FALSE	FALSE	FALSE
2948	946	IPI00011592	IPI00011592	O43237;A8K6V1	ENSG00000135720	S383	1	PTRASESPARGPS		0.0237827	29.89	73.06	_ASES(ph)PARGPSGSPR_	AS(0.003)ES(0.997)PARGPSGSPR	AS(-25.12)ES(25.12)PARGPS(-38.81)GS(-36)PR	4	3	479.2157	-0.82421	36358	1409	36359	1256	1.2443	1.0429	1.232548	1.194004	0.094925101	0.018242667	0.090803841	0.077005782	0.070244348	0.035504573	TRUE	FALSE	FALSE
12494	3619	IPI00220402;IPI00410126;IPI00789386	IPI00220402	P41236;Q6NXS1	ENSG00000184203;ENSG00000184203	S122	2	IQEQESSGEEDSD	D/E/N-X-pS/pT;PBD	2.08E-26	65.35	122.04	_IQEQES(ph)S(ph)GEEDSDLSPEEREK_	IQEQES(1)S(1)GEEDSDLSPEEREK	IQEQES(56.71)S(56.71)GEEDS(-56.71)DLS(-84.75)PEEREK	7	3	861.00026	-0.43705	179673	4129	483309	3665	0.95631	0.86792	0.863057	0.96128	-0.019401303	-0.061520304	-0.063960521	-0.017150093	-0.040508055	0.02570747	FALSE	FALSE	FALSE
17556	4835;4969;5383;6250	IPI00396171;IPI00220113;IPI00411375;IPI00470852;IPI00871726;IPI00745518	IPI00396171;IPI00411375;IPI00470852;IPI00871726	P27816-1;P27816;Q05D06;Q6NX68;P27816-2;Q6ZUW9;Q86Y04;Q68D74;Q8TB56;Q59FT2	ENSG00000047849;ENSG00000047849;ENSG00000047849;ENSG00000047849;ENSG00000047849	S941;S676;S351;S1010	1	VRSKVGSTENIKH		0.00118803	43.53	159.29	_VGS(ph)TENIK_	VGS(0.999)T(0.001)ENIK	VGS(29.13)T(-29.13)ENIK	3	2	464.21279	0.24766	453750	2453	453747	2726	0.91075	0.96686	0.874	0.75974	-0.04060082	-0.014636407	-0.058488567	-0.119335008	-0.0582652	0.044516189	FALSE	FALSE	FALSE
12493	3619	IPI00220402;IPI00410126;IPI00789386	IPI00220402	P41236;Q6NXS1	ENSG00000184203;ENSG00000184203	S121	2	RIQEQESSGEEDS		2.08E-26	65.35	122.04	_IQEQES(ph)S(ph)GEEDSDLSPEEREK_	IQEQES(1)S(1)GEEDSDLSPEEREK	IQEQES(56.71)S(56.71)GEEDS(-56.71)DLS(-84.75)PEEREK	6	3	861.00026	-0.43705	179673	4129	483309	3665	0.95631	0.869826	0.863057	0.96128	-0.019401303	-0.060567615	-0.063960521	-0.017150093	-0.040269883	0.025451042	FALSE	FALSE	FALSE
16061	4449	IPI00328798;IPI00828157;IPI00746747	IPI00328798	Q67FY1;Q6ZWK2;Q86UU0;A1A4C1;Q6ZWJ0	ENSG00000186174;ENSG00000186174;ENSG00000186174	S934	1	GMGHLKSPTLSQV		3.84E-16	36.66	120.15	_S(ph)PTLSQVHSPLVTSPSANLK_	S(0.993)PT(0.007)LSQVHSPLVTSPSANLK	S(21.73)PT(-21.73)LS(-52.84)QVHS(-52.84)PLVT(-98.97)S(-106.22)PS(-113.11)ANLK	1	3	715.03134	0.059069	379560	7187	379560	7187	0.965388	0.890724	0.913792	0.858542	-0.015298104	-0.050256846	-0.039152648	-0.066238454	-0.042736513	0.021405661	FALSE	FALSE	FALSE
18299	5005	IPI00872533;IPI00412771	IPI00872533	A6NL34;Q9Y5K6;Q5VYA3	ENSG00000198087;ENSG00000198087	S499	1	LPLRPKSVDFDSL	pS/pT-F/L/I/Y/W/V/M	2.45E-80	67.15	247.68	_S(ph)VDFDSLTVR_	S(1)VDFDSLTVR	S(139.54)VDFDS(-139.54)LT(-193.41)VR	1	2	609.77374	0.18219	402898	8277	402898	8277	0.937247	0.929135	0.897185	0.860046	-0.028145941	-0.03192118	-0.047117996	-0.06547832	-0.043165859	0.016985347	FALSE	FALSE	FALSE
10624	3170	IPI00178352;IPI00413958	IPI00178352	Q14315-1;Q14315;Q59H94;Q14315-2	ENSG00000128591;ENSG00000128591	S2236	1	RLGSFGSITRQQE	pS/pT-F/L/I/Y/W/V/M	0.0154147	46.95	160.14	_LGSFGS(ph)ITR_	LGSFGS(1)ITR	LGS(-64.65)FGS(40.75)IT(-40.75)R	6	2	509.24188	-0.042889	211051	7196	211083	4598	0.88899	0.8447	0.929315	0.96566	-0.051103124	-0.073297506	-0.031837053	-0.015175758	-0.04285336	0.025048708	FALSE	FALSE	FALSE
3955	1263	IPI00015980;IPI00552988;IPI00553004	IPI00015980	O75970-2;O75970;A6NLC2;Q4LE30;O75970-1;O75970-3	ENSG00000107186;ENSG00000107186;ENSG00000107186	S230	1	SLPQLVSPIVSRS		5.66E-33	69.7	197.15	_GSLPQLVS(ph)PIVSR_	GSLPQLVS(1)PIVSR	GS(-128.93)LPQLVS(109.59)PIVS(-109.59)R	8	2	716.88162	0.20387	152835	7566	152835	7566	0.94863	0.87839	0.939462	0.84152	-0.022903145	-0.056312617	-0.027120782	-0.074935558	-0.045318025	0.024709282	FALSE	FALSE	FALSE
13032	3731	IPI00288894	IPI00288894	P78536-1;P78536;A6H8L4;A8K1B4;Q53RF5;Q53RS1;Q53S40;Q6P5T8	ENSG00000151694	S791	1	SSTAAKSFEDLTD	pS/pT-F/L/I/Y/W/V/M	2.14E-16	53.56	178.44	_S(ph)FEDLTDHPVTR_	S(1)FEDLTDHPVTR	S(88.51)FEDLT(-88.51)DHPVT(-131.93)R	1	3	499.55209	0.034518	341661	6315	341654	2996	0.809769	0.971547	0.924636	0.71004	-0.091638853	-0.012536185	-0.034029202	-0.148717185	-0.071730356	0.061233561	FALSE	FALSE	FALSE
13441	3820	IPI00291351;IPI00644021	IPI00291351	Q96S38;Q5VUN8	ENSG00000136643	S427	1	NRSPEESFDIKEV	Plk1;D/E/N-X-pS/pT;pS/pT-F/L/I/Y/W/V/M	5.66E-33	47.05	197.15	_FLNRSPEES(ph)FDIK_	FLNRS(0.004)PEES(0.996)FDIK	FLNRS(-24.3)PEES(24.3)FDIK	9	3	554.59054	-0.96318	123267	4990	123266	5428	0.910739	0.924502	0.87711	0.93488	-0.040606066	-0.034092145	-0.056945938	-0.029244131	-0.04022207	0.01208203	FALSE	FALSE	FALSE
16137	4473	IPI00329338	IPI00329338	P49585;Q86Y88	ENSG00000161217	S347	2	KTSPPCSPANLSR		1.12E-07	30.75	109.32	_T(ph)SPPCS(ph)PANLSR_	T(0.674)S(0.326)PPCS(1)PANLSR	T(3.15)S(-3.15)PPCS(45.13)PANLS(-45.13)R	6	2	723.77785	-0.25905	434389	2530	475558	6540	0.846223	0.94582	0.901892	0.907376	-0.072515175	-0.024191507	-0.044845465	-0.042212712	-0.045941215	0.019952674	FALSE	FALSE	FALSE
29106	4367	IPI00306708	IPI00306708	Q96KB5	ENSG00000168078	T26	1	VLCSTPTINIPAS	pS/pT-F/L/I/Y/W/V/M	3.07E-39	46.54	147.94	_SVLCSTPT(ph)INIPASPFMQK_	SVLCST(0.011)PT(0.989)INIPASPFMQK	S(-68.78)VLCS(-37.99)T(-19.73)PT(19.73)INIPAS(-76.54)PFMQK	8	3	724.3474	-0.25207	404279	8848	404244	10474	1.4321	1.200001	1.050348	1.1373	0.155973345	0.079181608	0.021333213	0.055875039	0.078090801	0.057101793	FALSE	FALSE	FALSE
13679	3853	IPI00292059	IPI00292059	P49790;A6NK43;Q4LE47;Q5T9I7;Q7Z743	ENSG00000124789	S338	2	VSSPLNSPLDRSG		9.07E-91	54.07	224.79	_RIPSIVSS(ph)PLNS(ph)PLDR_	RIPSIVS(0.001)S(0.999)PLNS(1)PLDR	RIPS(-91.88)IVS(-28.42)S(28.42)PLNS(119.14)PLDR	12	2	955.96047	0.26296	316293	7700	316293	7700	0.94436	0.787759	0.786281	1.0355	-0.024862416	-0.103606626	-0.104422219	0.015150103	-0.05443529	0.05953485	FALSE	FALSE	FALSE
16495	4574	IPI00335849;IPI00006854	IPI00335849	Q2TB22;Q5VV71;Q6P4F9;Q8IW42;Q9UJF2;A8K2P3	ENSG00000075391;ENSG00000075391	S1084	1	VDSATMSPVERTA		0.0377237	13.86	50.339	_QQTQQVQSPVDSATM(ox)S(ph)PVER_	QQTQQVQSPVDS(0.003)AT(0.167)MS(0.83)PVER	QQT(-36.1)QQVQS(-40.21)PVDS(-25.01)AT(-6.96)MS(6.96)PVER	16	3	771.34566	-0.94139	304341	4342	304341	4342	1.257424	1.088679	1.024865	1.377871	0.099481745	0.036899846	0.010666662	0.13920856	0.071564203	0.058495801	FALSE	FALSE	FALSE
1615	534	IPI00292771;IPI00872028;IPI00006196;IPI00030136	IPI00292771	Q14980-1;Q14980;Q9UNL7;Q4LE64;Q14980-2;A8K394;Q3SYK8;Q59HB8;Q7Z757;Q96HN5;Q9UPG3;Q86XH4;Q9BTE9	ENSG00000137497;ENSG00000137497;ENSG00000137497;ENSG00000137497	S1862	1	SLARLGSPDYGNS		2.44E-09	55.85	96.816	_LGS(ph)PDYGNSALLSLPGYRPTTR_	LGS(1)PDYGNSALLSLPGYRPTTR	LGS(58.05)PDY(-58.05)GNS(-65.45)ALLS(-81.67)LPGY(-88.21)RPT(-89.46)T(-89.46)R	3	3	805.72832	-0.082211	211323	4777	211352	7418	1.241559	1.102141	1.139382	1.1534	0.093967362	0.042237159	0.056669354	0.061979947	0.063713456	0.021826243	TRUE	FALSE	FALSE
11604	3367	IPI00216654;IPI00292387	IPI00216654	Q14978-2;Q14978;Q14978-1;Q5VV70;Q96J17;Q9BUV3	ENSG00000166197;ENSG00000166197	S518	1	APSKPASAKKGKA		4.66E-16	36.14	147.66	_VAGGAAPSKPAS(ph)AK_	VAGGAAPSKPAS(1)AK	VAGGAAPS(-51.33)KPAS(51.33)AK	12	2	646.32393	-1.2015	444533	1506	444514	1803	1.5525	1.072568	1.000206	1.4326	0.191031609	0.030424836	8.95E-05	0.156124947	0.094417712	0.093336195	FALSE	FALSE	FALSE
929	344	IPI00003865;IPI00037070;IPI00795040;IPI00791608	IPI00003865	P11142-1;P11142;A8K7Q2;Q53GZ6;Q96BE0;Q96H53;Q96IS6;Q9NWW3;Q9NZ87;P11142-2;Q53HF2	ENSG00000109971;ENSG00000109971;ENSG00000109971	S362	1	GKELNKSINPDEA	Plk1;D/E/N-X-pS/pT;pS/pT-F/L/I/Y/W/V/M	1.13E-183	74.62	240.79	_S(ph)INPDEAVAYGAAVQAAILSGDK_	S(1)INPDEAVAYGAAVQAAILSGDK	S(171.28)INPDEAVAY(-171.28)GAAVQAAILS(-230.94)GDK	1	2	1170.5596	-0.59745	352876	11030	352875	11016	1.700842	1.318095	1.087595	1.064712	0.230663972	0.119946713	0.036467202	0.027232149	0.103577509	0.094430445	FALSE	FALSE	FALSE
2092	691	IPI00719178;IPI00014985;IPI00008463;IPI00008465;IPI00216262;IPI00008338;IPI00216263;IPI00843930;IPI00216264;IPI00216266;IPI00216265;IPI00216267;IPI00872844	IPI00719178	P33527-9;P33527;Q68CP7;P33527-1;A3RJX2;P33527-3;P33527-2;P33527-4;P33527-5;Q9UQ98;P33527-7;P33527-6;P33527-8;Q9BV39	ENSG00000103222;ENSG00000103222;ENSG00000103222;ENSG00000103222;ENSG00000103222;ENSG00000103222;ENSG00000103222;ENSG00000103222;ENSG00000103222;ENSG00000103222	S929	1	QLSSSSSYSGDIS	pS/pT-F/L/I/Y/W/V/M;PBD	1.33E-06	57.17	124.18	_QLSSSSS(ph)YSGDISR_	QLSSSS(0.001)S(0.999)YSGDISR	QLS(-68.74)S(-60.27)S(-51.33)S(-32.1)S(32.1)Y(-34.6)S(-41.94)GDIS(-68.74)R	7	2	777.3276	-0.29212	299317	4427	299317	4427	0.756063	0.991158	0.895137	0.812521	-0.121442015	-0.003857109	-0.048110491	-0.090165406	-0.065893755	0.051119181	FALSE	FALSE	FALSE
16369	4541	IPI00333770	IPI00333770	Q96BY6-1;Q96BY6;Q3LIC8;Q4ZG60;Q68DA4	ENSG00000135905	S1295	1	SLASLDSNPSTNE		8.77E-108	69.77	244.75	_ASLASLDS(ph)NPSTNEK_	ASLASLDS(1)NPSTNEK	AS(-93.26)LAS(-55.67)LDS(55.67)NPS(-55.67)T(-81.12)NEK	8	2	807.35636	-0.15649	39631	4029	39631	4029	1.1333	1.271539	1.054038	1.291188	0.054344889	0.104329685	0.022856268	0.110989481	0.073130081	0.041980508	FALSE	FALSE	FALSE
11384	3302	IPI00215637;IPI00293616	IPI00215637	O00571;Q59GX6;Q5JSI3;Q5S4N1;O15523	ENSG00000215301;ENSG00000067048	S594	1	SKSSRFSGGFGAR		0.00241061	31.66	114.35	_FS(ph)GGFGAR_	FS(1)GGFGAR	FS(114.35)GGFGAR	2	2	439.68146	0.41081	126603	2922	126603	2922	1.345031	1.01127	1.05971	1.530413	0.128732294	0.004867124	0.025187033	0.184808646	0.085898774	0.085381335	FALSE	FALSE	FALSE
13000	3722;5166	IPI00256861;IPI00550385;IPI00744472;IPI00478226;IPI00329084;IPI00256859;IPI00640975;IPI00165470;IPI00432363;IPI00514468	IPI00256861;IPI00432363	Q9UPN3-2;Q9UPN3;Q9UPN3-1;Q9UPN3-4;Q5T3B2;Q5TBD2;Q5VW19;Q5T3B5;Q5TBD0;Q6IPG6;Q6ZQZ4;Q5T3B3;Q5TBD4;Q32Q32;Q5T3A4;Q8WXX9;Q96IQ1;Q9H8U2;Q96PK2;Q5VW21	ENSG00000127603;ENSG00000127603;ENSG00000127603;ENSG00000127603;ENSG00000127603;ENSG00000127603	S5334;S5842	1	DTSNSSSPASTGA	PBD	3.26E-61	95.21	167.52	_TSLAGDTSNSSS(ph)PASTGAK_	TSLAGDTSNS(0.001)S(0.001)S(0.999)PASTGAK	T(-98.6)S(-101.62)LAGDT(-60.52)S(-41.63)NS(-31.7)S(-31.7)S(31.7)PAS(-60.52)T(-69.46)GAK	12	2	909.89129	0.60048	433823	1654	433822	1618	1.1809	1.0857	1.0413	1.689837	0.072213123	0.035709838	0.017575868	0.227844815	0.088335911	0.095741259	FALSE	FALSE	FALSE
12373	3589	IPI00219868;IPI00219870;IPI00182540;IPI00182469;IPI00848265;IPI00219873;IPI00845519;IPI00219726;IPI00219728;IPI00219735;IPI00219738;IPI00419482;IPI00219869;IPI00219872;IPI00219875;IPI00219725;IPI00219733;IPI00219731;IPI00219734;IPI00219732;IPI00219741;IPI00219742;IPI00219727;IPI00219730;IPI00219737;IPI00219739;IPI00845246;IPI00219745;IPI00219747;IPI00219743;IPI00219744;IPI00219749;IPI00219750;IPI…	IPI00219868	O60716-3;O60716;Q6DHZ7;O60716-5;A8K939;O60716-1;O60716-2;Q68DU0;O60716-7;O60716-8;O60716-11;O60716-13;O60716-19;O60716-21;Q96FS1;O60716-4;O60716-6;O60716-9;O60716-10;O60716-17;O60716-15;O60716-18;O60716-16;O60716-23;O60716-24;O60716-12;O60716-14;O60716-20;O60716-22;O60716-27;Q7KZJ3;O60716-29;O60716-25;O60716-26;O60716-31;O60716-32;O60716-28;O60716-30	ENSG00000198561;ENSG00000198561;ENSG00000198561;ENSG00000198561;ENSG00000198561;ENSG00000198561;ENSG00000198561;ENSG00000198561;ENSG00000198561;ENSG00000198561;ENSG00000198561;ENSG00000198561;ENSG00000198561;ENSG00000198561;ENSG00000198561;ENSG00000198561;ENSG00000198561;ENSG00000198561;ENSG00000198561;ENSG00000198561;ENSG00000198561;ENSG00000198561;ENSG00000198561;ENSG00000198561;ENSG00000198561…	S352	1	SLASLDSLRKGGP	pS/pT-F/L/I/Y/W/V/M	0.000535933	63.92	161.82	_GSLASLDS(ph)LRK_	GSLASLDS(1)LRK	GS(-116.26)LAS(-61.08)LDS(61.08)LRK	8	2	613.81066	-0.059602	152606	6206	152494	5827	1.270593	1.129641	1.146982	1.113441	0.104006458	0.052940447	0.059556602	0.046667209	0.065792679	0.026013747	TRUE	FALSE	FALSE
27371	3138	IPI00796914;IPI00176642;IPI00099756;IPI00555808;IPI00332343	IPI00796914	Q96GD4;Q9UQB9-1;Q9UQB9;Q5Y191;Q6DLZ0;Q9UQB9-2;Q6AZY8	ENSG00000178999;ENSG00000105146;ENSG00000105146;ENSG00000105146	T233	1	PSLRRKTMCGTLD	pS/pT-F/L/I/Y/W/V/M	1.65E-91	57.17	218.79	_T(ph)M(ox)CGTLDYLPPEMIEGR_	T(1)MCGTLDYLPPEMIEGR	T(64.79)MCGT(-64.79)LDY(-92.72)LPPEMIEGR	1	2	1039.9353	1.0236	424871	4902	424872	9756	1.2258	1.000887	1.3457	1.2787	0.088419617	0.000385048	0.128948252	0.106768665	0.081130396	0.056322915	FALSE	FALSE	FALSE
3522	1125	IPI00013891	IPI00013891	Q13595-1;Q13595;Q549U1	ENSG00000164548	S2	1	_____MSDVEENN		4.40E-30	76.82	208.75	_(ac)S(ph)DVEENNFEGR_	S(1)DVEENNFEGR	S(147.5)DVEENNFEGR	1	2	709.26701	-0.57048	337673	3692	337669	2983	0.965024	0.859981	0.840006	0.982123	-0.015461886	-0.065511144	-0.075717612	-0.007834118	-0.04113119	0.034439371	FALSE	FALSE	FALSE
11214	3280;5416	IPI00185892;IPI00478204;IPI00477229	IPI00185892;IPI00478204	O94929-1;O94929;A8K121;Q19VH3;O94929-3;O94929-2	ENSG00000173210;ENSG00000173210;ENSG00000173210	S388;S326	1	YSRQGMSPTFSRS		0.0154147	42.66	160.14	_(py)QGMS(ph)PTFSR_	QGMS(1)PTFSR	QGMS(75.63)PT(-75.63)FS(-126.63)R	4	2	537.20972	-0.75995	291982	4368	291977	3631	0.981773	0.867656	0.872466	0.940895	-0.007988916	-0.061652426	-0.059251488	-0.026458839	-0.038837917	0.026090344	FALSE	FALSE	FALSE
14692	4110	IPI00479018;IPI00299086;IPI00794699;IPI00478874	IPI00479018	O00560	ENSG00000137575	S27	1	KMSLYPSLEDLKV	pS/pT-F/L/I/Y/W/V/M	2.27E-06	43.72	176.78	_(ac)SLYPS(ph)LEDLK_	SLYPS(1)LEDLK	S(-102.59)LY(-109.9)PS(102.59)LEDLK	5	2	643.79943	0.23201	366744	9756	366769	9548	0.958559	0.854958	0.891036	0.95636	-0.018381151	-0.06805522	-0.050104749	-0.019378597	-0.038979929	0.024342391	FALSE	FALSE	FALSE
6588	2087;3210	IPI00028059;IPI00216241;IPI00180634;IPI00180920	IPI00028059;IPI00180634	P49757-1;P49757;P49757-3;P49757-2;P49757-4;Q5D0E5;Q86SW5	ENSG00000133961;ENSG00000133961;ENSG00000133961;ENSG00000133961	S288;S288	1	ALSQKMSPFKRQL		5.66E-33	49.5	197.15	_GFPALSQKMS(ph)PFK_	GFPALSQKMS(1)PFK	GFPALS(-35.18)QKMS(35.18)PFK	10	2	759.36475	1.7172	135284	7712	135288	9131	1.0633	0.460964	0.91835	0.73499	0.026655814	-0.33633299	-0.03699177	-0.13371857	-0.120096879	0.15852068	FALSE	FALSE	FALSE
12366	3588	IPI00219866	IPI00219866	O95218-2;O95218	ENSG00000132485	S307	2	RRTRSRSPESQVI		2.36E-67	44.38	223.99	_S(ph)RS(ph)PESQVIGENTK_	S(1)RS(1)PESQVIGENTK	S(100.12)RS(63.2)PES(-63.2)QVIGENT(-186.38)K	3	2	846.35551	-0.91739	385873	4114	385873	4114	1.085224	0.886167	0.82945	0.52623	0.03551939	-0.052484427	-0.081209789	-0.278824397	-0.094249806	0.132692894	FALSE	FALSE	FALSE
5567	1714	IPI00022959	IPI00022959	Q9NQS3-1;Q9NQS3	ENSG00000177707	S465	1	QQDELDSYPDSVK	pS/pT-F/L/I/Y/W/V/M	7.15E-96	54.96	194.68	_ESQIDVLQQDELDS(ph)YPDSVK_	ESQIDVLQQDELDS(1)YPDSVK	ES(-87.38)QIDVLQQDELDS(38.91)Y(-89.61)PDS(-38.91)VK	14	2	1194.5281	-0.46501	110761	7442	110762	7356	1.0483	0.865321	0.88225	0.817512	0.020485586	-0.062822757	-0.054408333	-0.087505864	-0.046062842	0.046535862	FALSE	FALSE	FALSE
3446	1101;3192;5985	IPI00013676;IPI00179473;IPI00784104	IPI00013676;IPI00179473;IPI00784104	Q13502;Q13501-1;Q13501;A6NL52;A6NMK3;Q13501-2	ENSG00000161011;ENSG00000161011;ENSG00000161011	S346;S368;S282	1	ESEGPSSLDPSQE	pS/pT-F/L/I/Y/W/V/M;PBD	3.30E-67	65.83	154.95	_EVDPSTGELQSLQM(ox)PESEGPSS(ph)LDPSQEGPTGLK_	EVDPSTGELQSLQMPESEGPS(0.113)S(0.887)LDPSQEGPTGLK	EVDPS(-131.92)T(-128.23)GELQS(-104.79)LQMPES(-50.48)EGPS(-8.94)S(8.94)LDPS(-42.61)QEGPT(-72.73)GLK	22	3	1208.2045	0.89609	114718	4192	114718	4192	1.0006	0.87536	0.92821	0.73085	0.000260499	-0.057813303	-0.032353757	-0.136171749	-0.056519577	0.058178192	FALSE	FALSE	FALSE
30138	5212	IPI00456919;IPI00643153;IPI00445401;IPI00179298;IPI00746059	IPI00456919	Q7Z6Z7-1;Q7Z6Z7;Q7Z6Z7-3;Q7Z6Z7-2;Q5H924	ENSG00000086758;ENSG00000086758;ENSG00000086758;ENSG00000086758	T1722	1	ENKGNDTPLALES	D/E/N-X-pS/pT	2.25E-43	68.02	189.08	_GNDT(ph)PLALESTNTEK_	GNDT(1)PLALESTNTEK	GNDT(107.65)PLALES(-107.65)T(-124.18)NT(-151.22)EK	4	2	835.36946	-1.302	145604	3348	145605	3019	1.6631	1.351	1.1065	1.0452	0.220918364	0.130655349	0.043951418	0.019199401	0.103681133	0.09160964	FALSE	FALSE	FALSE
19226	5231	IPI00789798;IPI00449923;IPI00449925;IPI00449924;IPI00647688;IPI00796631	IPI00789798	A8MTC3;Q7Z5J4-1;Q7Z5J4;Q7Z5J4-3;Q7Z5J4-2	ENSG00000108557;ENSG00000108557;ENSG00000108557;ENSG00000108557	S1358	2	SPGNPLSPSLSDK		1.25E-129	64.62	247.51	_APGAS(ph)PGNPLS(ph)PSLSDK_	APGAS(1)PGNPLS(1)PSLSDK	APGAS(190.81)PGNPLS(55.43)PS(-55.43)LS(-82.67)DK	11	2	877.87353	-0.26046	30088	5124	30088	5124	1.202032	1.719372	1.04456	1.186431	0.079916029	0.23536985	0.018933391	0.074242486	0.102115439	0.092997682	FALSE	FALSE	FALSE
19298	5243	IPI00455363;IPI00719520;IPI00455359;IPI00180154	IPI00455363	Q99700-4;Q99700;A8MPX6;Q24JQ7;Q99700-2;Q99700-1;A6NLD4	ENSG00000204842;ENSG00000204842;ENSG00000204842;ENSG00000204842	S727	1	MPIPAASPTPASP		2.12E-22	86.55	125.52	_QNSIGNTPSGPVLASPQAGIIPTEAVAM(ox)PIPAAS(ph)PTPASPASNR_	QNSIGNTPSGPVLASPQAGIIPTEAVAMPIPAAS(0.967)PT(0.033)PASPASNR	QNS(-112.27)IGNT(-108.43)PS(-108.43)GPVLAS(-86.19)PQAGIIPT(-54.33)EAVAMPIPAAS(14.72)PT(-14.72)PAS(-35.41)PAS(-54.33)NR	34	4	1083.5399	-0.1516	300969	6609	301002	9337	0.77894	0.96142	0.939538	0.80243	-0.108495994	-0.017086848	-0.02708565	-0.095592843	-0.062065334	0.046642408	FALSE	FALSE	FALSE
11403	3305	IPI00215719	IPI00215719	Q07020;Q0QEW2	ENSG00000063177	S130	1	DQLALDSPKGCGT		2.67E-146	72.8	274.63	_ILTFDQLALDS(ph)PK_	ILTFDQLALDS(1)PK	ILT(-196.98)FDQLALDS(196.98)PK	11	2	770.88656	0.51096	176958	8744	176958	8744	1.657078	1.099969	1.019505	1.224943	0.219342951	0.041380446	0.00838936	0.08811588	0.089307159	0.09265597	FALSE	FALSE	FALSE
5677	1748	IPI00023526;IPI00217943;IPI00748927	IPI00023526	P20340-1;P20340;A8K133;Q53ET8;Q6FGX3;Q9UL29;P20340-2;Q9UL30;Q1W5D8	ENSG00000175582;ENSG00000175582;ENSG00000175582	S2	1	_____MSTGGDFG		2.73E-07	50.02	136.96	_(ac)S(ph)TGGDFGNPLRK_	S(0.889)T(0.111)GGDFGNPLRK	S(9.03)T(-9.03)GGDFGNPLRK	1	2	685.80865	-0.889	398487	4159	398487	4159	1.1531	1.112282	1.0651	1.3256	0.061866972	0.046214909	0.027390385	0.122412495	0.06447119	0.04111875	FALSE	FALSE	FALSE
2278	727	IPI00008868	IPI00008868	P46821;A2BDK5;A2BDK6;A5D6X1;A5D8X6;Q05BW8;Q32NB7;Q4VBY4;Q5H9P1;Q6PJD3;Q86X89	ENSG00000131711	S1312	1	VEEHCASPEDKTL		6.09E-08	25.66	70.508	_VSAEAEVAPVSPEVTQEVVEEHCAS(ph)PEDK_	VSAEAEVAPVSPEVT(0.002)QEVVEEHCAS(0.998)PEDK	VS(-56.09)AEAEVAPVS(-38.65)PEVT(-27.98)QEVVEEHCAS(27.98)PEDK	25	3	1068.1426	-0.64122	465858	6573	465858	6573	0.887905	0.853839	0.977856	0.866874	-0.051633498	-0.068624012	-0.009725095	-0.062044023	-0.048006657	0.026462268	FALSE	FALSE	FALSE
23176	6168	IPI00845310;IPI00171636;IPI00641075;IPI00550839;IPI00641137;IPI00845401	IPI00845310	Q8NEY1-2;Q8NEY1;Q8NEY1-1;Q8NEY1-3;Q8NEY1-4;Q8NEY1-7;Q8NEY1-6	ENSG00000134369;ENSG00000134369;ENSG00000134369;ENSG00000134369;ENSG00000134369;ENSG00000134369	S100	1	LSFLTDSEKKLQL		1.91E-146	68.62	275.72	_SLTNLSFLTDS(ph)EK_	SLTNLSFLTDS(1)EK	S(-131.17)LT(-118.78)NLS(-101.41)FLT(-60.87)DS(60.87)EK	11	2	767.85546	0.42939	364672	5512	364710	7902	0.88787	0.937901	0.82786	0.967136	-0.051650618	-0.027843001	-0.082043101	-0.014512451	-0.044012293	0.02964441	FALSE	FALSE	FALSE
22138	5943	IPI00760846;IPI00334410	IPI00760846	Q92614-1;Q92614;Q92614-2	ENSG00000196535;ENSG00000196535	S1974	1	GDSDVDSELEDRV		2.74E-15	31.98	114.7	_LEGDSDVDS(ph)ELEDRVDGVK_	LEGDS(0.013)DVDS(0.987)ELEDRVDGVK	LEGDS(-18.9)DVDS(18.9)ELEDRVDGVK	9	3	719.64588	-0.49062	204513	8282	268773	8236	1.087819	0.859351	0.839063	0.78671	0.03655664	-0.065829413	-0.076205429	-0.104185329	-0.052415883	0.061487264	FALSE	FALSE	FALSE
17403	4813	IPI00395887	IPI00395887	Q9H3N1	ENSG00000139921	S270	1	NAIRQRSLGPSLA	pS/pT-F/L/I/Y/W/V/M	6.99E-35	59.18	214.2	_S(ph)LGPSLATDKS_	S(1)LGPSLATDKS	S(74.85)LGPS(-74.85)LAT(-83.79)DKS(-112.43)	1	2	578.26829	-1.6738	357359	2889	357351	5302	1.3642	1.122056	1.059928	1.1523	0.134878045	0.050014532	0.025276365	0.061565562	0.067933626	0.047126933	FALSE	FALSE	FALSE
17071	4733	IPI00385005;IPI00384417;IPI00329038;IPI00329039;IPI00553062;IPI00384418	IPI00385005	Q7Z3M0;Q96SN8-3;Q96SN8;A6H8X1;Q5CZA0;Q5VU02;Q66GT8;Q96SN8-1;Q96SN8-2;Q5JSG4;Q6MZT4;Q5JTU9;Q96SN8-4	ENSG00000136861;ENSG00000136861;ENSG00000136861;ENSG00000136861;ENSG00000136861;ENSG00000136861	S792	1	GAAYQDSPGEQKG		4.25E-79	80.57	175.82	_TLLNAQPPVGAAYQDS(ph)PGEQK_	TLLNAQPPVGAAYQDS(1)PGEQK	T(-137.06)LLNAQPPVGAAY(-73.46)QDS(73.46)PGEQK	16	2	1132.5334	-0.25789	422218	3417	422218	3417	1.157794	1.0897	1.2645	1.180415	0.063631295	0.037306951	0.101918834	0.07203472	0.06872295	0.026619695	TRUE	FALSE	FALSE
10323	3104	IPI00171821;IPI00784520	IPI00171821	Q53H47-1;Q53H47;Q96H41	ENSG00000170364	S508	1	YDNRRRSAQWLDQ		1.20E-36	41.99	208.96	_S(ph)AQWLDQEEAPK_	S(1)AQWLDQEEAPK	S(193.4)AQWLDQEEAPK	1	2	741.31905	0.0071052	331394	3821	331393	3904	1.2128	1.089626	1.254983	1.1356	0.083789188	0.037277458	0.098637843	0.055225384	0.068732468	0.027645948	TRUE	FALSE	FALSE
19225	5231	IPI00789798;IPI00449923;IPI00449925;IPI00449924;IPI00647688;IPI00796631	IPI00789798	A8MTC3;Q7Z5J4-1;Q7Z5J4;Q7Z5J4-3;Q7Z5J4-2	ENSG00000108557;ENSG00000108557;ENSG00000108557;ENSG00000108557	S1352	2	CKAPGASPGNPLS		1.25E-129	64.62	247.51	_APGAS(ph)PGNPLS(ph)PSLSDK_	APGAS(1)PGNPLS(1)PSLSDK	APGAS(190.81)PGNPLS(55.43)PS(-55.43)LS(-82.67)DK	5	2	877.87353	-0.26046	30088	5124	30088	5124	1.202032	1.719372	1.04456	1.179671	0.079916029	0.23536985	0.018933391	0.071760903	0.101495043	0.093253531	FALSE	FALSE	FALSE
26166	2075	IPI00027963;IPI00642539;IPI00828052	IPI00027963	Q6PGN9-2;Q6PGN9;A8K0M8;Q5T2Z1;Q6PGN9-4	ENSG00000134222;ENSG00000134222;ENSG00000134222	T215	2	AAASPPTPIRSVL		0.000577858	22.03	130.8	_AAAS(ph)PPT(ph)PIR_	AAAS(1)PPT(1)PIR	AAAS(118.6)PPT(118.6)PIR	7	2	570.74615	-0.50978	1389	2101	1387	2542	1.51183	0.955413	1.2702	1.4236	0.179502959	-0.019808854	0.103872108	0.153387979	0.104238548	0.088446387	FALSE	FALSE	FALSE
5287	1647	IPI00022078;IPI00183085	IPI00022078	Q92597;Q53EU7;Q597H1;Q6IBG2;Q8N959;Q9BRH7	ENSG00000104419;ENSG00000104419	S333	2	RTASGSSVTSLDG	pS/pT-F/L/I/Y/W/V/M;PBD	2.01E-31	65.29	186.01	_TAS(ph)GSS(ph)VTSLDGTR_	T(0.009)AS(0.991)GSS(1)VTSLDGTR	T(-20.21)AS(20.21)GS(-41.44)S(41.44)VT(-56.52)S(-67.17)LDGT(-109.42)R	6	2	749.79475	-0.726	411277	2635	411317	2343	0.783644	0.985798	0.8996	0.835544	-0.105881187	-0.006212067	-0.045950553	-0.078030675	-0.059018621	0.042883038	FALSE	FALSE	FALSE
31476	6228	IPI00855998	IPI00855998	P49454		T151	2	PQKIFTTPLTPSQ		8.98E-68	29.1	205.81	_IFTT(ph)PLT(ph)PSQYYSGSK_	IFTT(1)PLT(0.972)PS(0.028)QYYSGSK	IFT(-34.31)T(34.31)PLT(15.47)PS(-15.47)QY(-55.11)Y(-73.91)S(-78.69)GS(-96.36)K	4	2	975.42032	0.15218	171209	8045	171224	6893	1.483137	1.00998	1.089094	1.25949	0.171181269	0.004312774	0.037065365	0.100194724	0.078188533	0.073667415	FALSE	FALSE	FALSE
14543	4073	IPI00738813;IPI00298348;IPI00743379;IPI00166807	IPI00738813	Q8N573-1;Q8N573;A8KA34;Q8N573-2;Q05CY8;A6NK11;Q8N573-3	ENSG00000164830;ENSG00000164830;ENSG00000164830;ENSG00000164830	S196	2	RVVSSTSEEEEAF		8.85E-135	88.63	259.71	_VVS(ph)STS(ph)EEEEAFTEK_	VVS(0.868)S(0.116)T(0.016)S(1)EEEEAFTEK	VVS(8.74)S(-8.74)T(-17.37)S(39.74)EEEEAFT(-91.47)EK	6	2	916.34975	-0.28926	472694	5139	472722	3412	1.05536	1.1709	1.221521	1.2712	0.02340063	0.068519806	0.086900938	0.104213884	0.070758814	0.034773652	TRUE	FALSE	FALSE
23988	125	IPI00000685	IPI00000685	P50613	ENSG00000134058	T170	1	SPNRAYTHQVVTR		0.00614964	26.81	104.43	_AYT(ph)HQVVTR_	AYT(1)HQVVTR	AY(-48.13)T(48.13)HQVVT(-71.98)R	3	2	577.77134	0.72306	52544	2384	52544	2384	0.864534	0.89954	0.88909	1.0066	-0.063217922	-0.04597952	-0.051054274	0.002856926	-0.039348698	0.029051924	FALSE	FALSE	FALSE
10891	3218	IPI00746412;IPI00181359;IPI00795657	IPI00746412	A6NLW5;Q99590;Q05BS8	ENSG00000139218;ENSG00000139218;ENSG00000139218	S771	2	EKVETVSQPSESP		4.08E-58	44.38	183.28	_VETVS(ph)QPS(ph)ESPKDTIDK_	VET(0.003)VS(0.997)QPS(0.498)ES(0.497)PKDT(0.005)IDK	VET(-24.78)VS(24.78)QPS(0)ES(0)PKDT(-19.66)IDK	5	3	673.95683	-0.60228	450866	2910	450916	1820	0.713894	0.85118	0.91552	1.0564	-0.146366268	-0.069978589	-0.038332164	0.023828393	-0.057712157	0.07079186	FALSE	FALSE	FALSE
22623	5989	IPI00784161;IPI00430770	IPI00784161	Q7KZ85-1;Q7KZ85;A7E2B4;Q7KZ85-2	ENSG00000109111;ENSG00000109111	S1535	2	RTRTPASINATPA	pS/pT-F/L/I/Y/W/V/M	2.64E-21	62.26	122.78	_TRT(ph)PAS(ph)INATPANINLADLTR_	T(0.017)RT(0.983)PAS(1)INATPANINLADLTR	T(-17.69)RT(17.69)PAS(44.5)INAT(-45.77)PANINLADLT(-108.01)R	6	3	790.71199	0.61787	432828	8078	432828	8078	0.819058	0.954004	0.77801	0.990883	-0.086685343	-0.020449804	-0.109014821	-0.003977622	-0.055031898	0.050723291	FALSE	FALSE	FALSE
19175	5217	IPI00446767;IPI00749371;IPI00514390;IPI00513732	IPI00446767	Q5JTT6;Q6PCB3;Q04727;Q5T1X9;A6NIY7;Q3ZCS1	ENSG00000106829;ENSG00000106829;ENSG00000106829	S206	2	DSIKSSSVSPSAS	pS/pT-F/L/I/Y/W/V/M;PBD	1.99E-07	42.49	163.16	_SSS(ph)VS(ph)PSASFR_	SSS(1)VS(0.784)PS(0.216)ASFR	S(-43.84)S(-47.9)S(43.84)VS(5.6)PS(-5.6)AS(-43.41)FR	3	2	636.23888	-0.30573	396481	3286	396487	2658	0.91646	0.923947	0.874339	0.952556	-0.037886486	-0.03435294	-0.058320149	-0.021109483	-0.037917265	0.01540005	FALSE	FALSE	FALSE
16451	4568	IPI00335541;IPI00554678	IPI00335541	Q9UNS1-1;Q9UNS1;Q9UNS1-2	ENSG00000111602;ENSG00000111602	S1149	1	KKAGLASPEEEDA		1.31E-55	82.35	213.69	_AGLAS(ph)PEEEDAVGKEPLK_	AGLAS(1)PEEEDAVGKEPLK	AGLAS(100.58)PEEEDAVGKEPLK	5	3	640.63811	-0.32264	17170	3481	17161	2440	2.080044	0.919392	1.5659	3.539552	0.318072522	-0.03649928	0.194764024	0.548948297	0.256321391	0.244251894	FALSE	FALSE	FALSE
10222	3072	IPI00171118;IPI00872210;IPI00792488;IPI00791206;IPI00795905;IPI00791748	IPI00171118	Q96K58;A8K1I4	ENSG00000167394	S10	1	EAAEARSPAPGYK		1.61E-203	81.55	285.99	_(ac)MEVEAAEARS(ph)PAPGYK_	MEVEAAEARS(1)PAPGYK	MEVEAAEARS(191.07)PAPGY(-191.07)K	10	2	914.40278	-0.15917	250186	3778	250118	2442	1.45641	1.034467	1.413043	1.102699	0.163283652	0.014716641	0.150155378	0.042456981	0.092653163	0.075030947	FALSE	FALSE	FALSE
18305	5010	IPI00827535;IPI00455510;IPI00412977	IPI00827535	P06454-1;P06454;Q86YS2;Q8TBK9;P06454-2;Q15200;Q15204;Q53S24;Q7KZ52;Q15202	ENSG00000187514;ENSG00000187514;ENSG00000197744	S2	1	_____MSDAAVDT		1.45E-239	80.29	309.64	_(ac)S(ph)DAAVDTSSEITTK_	S(1)DAAVDTSSEITTK	S(155.7)DAAVDT(-155.7)S(-165.98)S(-185.21)EIT(-236.91)T(-249.3)K	1	2	773.82964	-0.51225	334638	3694	334672	3086	1.060709	1.161557	1.286518	1.245586	0.025596254	0.065040526	0.109415867	0.095373718	0.073856591	0.037122464	TRUE	FALSE	FALSE
18070	4959;5141	IPI00410666;IPI00425566;IPI00425560;IPI00425562	IPI00410666;IPI00425566	Q14160-3;Q14160;Q14160-4;Q14160-1;Q14160-2;A0PJK8	ENSG00000180900;ENSG00000180900;ENSG00000180900;ENSG00000180900	S1309;S1309	1	QPPSPPSPDELPA		1.70E-15	43.33	89.028	_MAESPCSPSGQQPPSPPS(ph)PDELPANVK_	MAESPCSPSGQQPPS(0.001)PPS(0.999)PDELPANVK	MAES(-67.38)PCS(-64.18)PS(-56.06)GQQPPS(-28.38)PPS(28.38)PDELPANVK	18	3	962.08915	-0.40382	241573	4445	241570	4291	0.708765	0.92554	0.99716	0.711225	-0.149497737	-0.033604807	-0.001235151	-0.147992986	-0.08308267	0.076966195	FALSE	FALSE	FALSE
27620	3281	IPI00185919;IPI00643027;IPI00411690	IPI00185919	Q6PKG0-1;Q6PKG0;Q6PKG0-2;Q6PKG0-3	ENSG00000155506;ENSG00000155506;ENSG00000155506	T526	1	GSPRAVTPVPTKT		0.00118803	38.04	159.29	_AVT(ph)PVPTK_	AVT(1)PVPTK	AVT(82.97)PVPT(-82.97)K	3	2	446.73062	0.20226	51499	2376	51499	2376	0.91112	0.946328	0.913516	0.848715	-0.04042442	-0.02395831	-0.039283842	-0.071238122	-0.043726173	0.01981844	FALSE	FALSE	FALSE
14766	4124	IPI00299512;IPI00304235;IPI00790152	IPI00299512	P21359-1;P21359;P21359-2;A8K1M1;Q14931;Q7Z3J5;Q9UMU3;Q4W6X4;Q59FX3	ENSG00000196712;ENSG00000196712;ENSG00000196712	S2521	1	SPRARKSMSLDMG	pS/pT-F/L/I/Y/W/V/M	4.76E-201	89.4	290.96	_S(ph)MSLDMGQPSQANTK_	S(1)MSLDMGQPSQANTK	S(50.06)MS(-50.06)LDMGQPS(-169.26)QANT(-205.39)K	1	2	837.84679	-0.31084	368567	3419	368569	3501	1.456708	1.0045	1.389926	1.15138	0.163372505	0.001949941	0.142991679	0.061218681	0.092383202	0.074721932	FALSE	FALSE	FALSE
12089	3496	IPI00871743;IPI00218943;IPI00218936;IPI00218529;IPI00218944;IPI00477787;IPI00413370;IPI00791456;IPI00797455;IPI00218942;IPI00218940;IPI00877035;IPI00794722	IPI00871743	Q01196-8;Q01196;Q01196-2;Q01196-10;Q01196-9;Q01196-1;Q01196-3;A8MZI9;Q2TAM6;A8MV94;Q01196-4;Q01196-7;Q01196-5;Q01196-6	ENSG00000159216;ENSG00000159216;ENSG00000159216;ENSG00000159216;ENSG00000159216;ENSG00000159216;ENSG00000159216;ENSG00000159216;ENSG00000159216;ENSG00000159216;ENSG00000159216	S48	1	PPSTALSPGKMSE		0.00750522	27.04	93.536	_FTPPSTALS(ph)PGK_	FTPPST(0.001)ALS(0.999)PGK	FT(-83.52)PPS(-38.89)T(-29.95)ALS(29.95)PGK	9	2	641.80759	0.032273	127750	4280	127750	4280	1.089849	1.1966	1.4054	1.1621	0.03736633	0.077948999	0.147799949	0.065243501	0.082089695	0.046971468	TRUE	FALSE	FALSE
20795	5611	IPI00554560	IPI00554560	O43328;Q1ED39;Q5FWF3	ENSG00000103550	S265	1	SDDPKASAKKKMK		4.86E-42	55.17	158.5	_VEAPEYIPISDDPKAS(ph)AK_	VEAPEYIPISDDPKAS(1)AK	VEAPEY(-129.67)IPIS(-76.45)DDPKAS(76.45)AK	16	3	670.65376	-0.89903	448953	4414	448953	4414	1.4049	0.99226	1.090204	1.36037	0.147645413	-0.003374516	0.037507771	0.133657046	0.078858929	0.073499822	FALSE	FALSE	FALSE
7982	2472	IPI00045764;IPI00447589	IPI00045764	A4D1L1;Q49A50;Q8NCH3;Q96SK2;Q6PF00	ENSG00000146842;ENSG00000146842	S228	2	SPTVYNSPTDKED		5.67E-31	27.59	183.28	_YRS(ph)SPTVYNS(ph)PTDK_	Y(0.064)RS(0.835)S(0.1)PTVYNS(1)PTDK	Y(-11.14)RS(9.21)S(-9.21)PT(-49.43)VY(-70.79)NS(38.62)PT(-38.62)DK	10	2	887.85788	-0.33701	483514	2974	483513	3052	1.3516	1.083139	1.152	1.1057	0.130848183	0.034684194	0.061452479	0.04363731	0.067655541	0.043572825	FALSE	FALSE	FALSE
29104	4367	IPI00306708	IPI00306708	Q96KB5	ENSG00000168078	T9	1	GISNFKTPSKLSE		7.52E-25	38.91	195.97	_(ac)M(ox)EGISNFKT(ph)PSK_	MEGISNFKT(1)PSK	MEGIS(-79.42)NFKT(50.28)PS(-50.28)K	9	2	738.82565	0.12965	247698	2659	247695	4541	1.544248	1.877105	0.935484	1.449867	0.188717048	0.273488567	-0.028963636	0.161328165	0.148642536	0.127668027	FALSE	FALSE	FALSE
19411	5263;5573	IPI00747332;IPI00456617;IPI00515115;IPI00329495;IPI00514685;IPI00873424;IPI00455786;IPI00784047;IPI00644747;IPI00876913;IPI00744789;IPI00647060;IPI00552818;IPI00551038	IPI00747332;IPI00551038	O14639-2;O14639;A6NI16;A6NKJ2;Q5T6N3;A6NCD9;Q5T6N4;O14639-1;Q5T6N5;A8MSS6;Q5T6N2;Q5JVU6;Q5T6N6;Q5JVV3;A8MXA9;O14639-4;A6NDU2;Q5JVV1;Q5JVV0;Q5JVV5;O14639-3;A6NJ06;Q5JVV2	ENSG00000099204;ENSG00000099204;ENSG00000099204;ENSG00000099204;ENSG00000099204;ENSG00000099204;ENSG00000099204;ENSG00000099204;ENSG00000099204;ENSG00000099204;ENSG00000099204;ENSG00000099204;ENSG00000099204;ENSG00000099204	S426;S170	1	SQGSINSPVYSRH		2.01E-31	64.47	186.01	_STSQGSINS(ph)PVYSR_	STSQGSINS(1)PVYSR	S(-104.58)T(-108.9)S(-99.96)QGS(-80.72)INS(80.72)PVY(-105.26)S(-90.57)R	9	2	781.84596	-0.44425	401551	3795	401561	4060	1.514407	1.191709	0.95681	1.434259	0.180242608	0.076170219	-0.019174294	0.156627584	0.098466529	0.090197051	FALSE	FALSE	FALSE
24324	363;5016	IPI00004233;IPI00413173	IPI00004233;IPI00413173	P46013-1;P46013;P46013-2	ENSG00000148773;ENSG00000148773	T2113;T1753	2	PPESMDTPTSTRR		5.84E-31	53.67	183.16	_IACKS(ph)PPPESMDT(ph)PTSTR_	IACKS(1)PPPESMDT(0.998)PT(0.001)S(0.001)TR	IACKS(46.26)PPPES(-46.26)MDT(30.06)PT(-30.06)S(-31.39)T(-40.96)R	13	3	712.29105	-0.53177	166751	4055	375938	1720	1.180026	1.026144	1.1183	1.3627	0.071891576	0.01120831	0.048558325	0.134400256	0.066514617	0.051699735	FALSE	FALSE	FALSE
9788	2962	IPI00166121	IPI00166121	Q8N0Z3	ENSG00000163611	S760	1	LVGLNLSPPMSPV	D/E/N-X-pS/pT	0.00567301	19.6	80.066	_LVGLNLS(ph)PPM(ox)SPVQLPLR_	LVGLNLS(1)PPMSPVQLPLR	LVGLNLS(51.23)PPMS(-51.23)PVQLPLR	7	3	676.36349	-0.74973	237867	10768	237867	10768	1.303552	1.069346	1.0351	1.2594	0.11512836	0.029118249	0.014982309	0.100163689	0.064848152	0.050128218	FALSE	FALSE	FALSE
25727	1631	IPI00021812	IPI00021812	Q09666;Q13727;Q6ZQN2;Q8N274	ENSG00000124942	T4430	1	PSLDIDTPDVNIE		1.23E-264	83.24	296.29	_GPSLDIDT(ph)PDVNIEGPEGK_	GPSLDIDT(1)PDVNIEGPEGK	GPS(-119.5)LDIDT(119.5)PDVNIEGPEGK	8	2	1016.9592	-0.59263	148695	8210	148693	4869	1.134884	1.259779	1.263875	1.1156	0.054951473	0.100294365	0.101704123	0.047508506	0.076114617	0.028900238	TRUE	FALSE	FALSE
7622	2378	IPI00032563;IPI00647664	IPI00032563	Q9Y2X9;Q5RKW5;A6NF48	ENSG00000162702;ENSG00000162702	S484	1	NYLNFVSPLPDIV		1.59E-121	84.16	246.74	_NYLNFVS(ph)PLPDIVGQK_	NYLNFVS(1)PLPDIVGQK	NY(-166.21)LNFVS(166.21)PLPDIVGQK	7	2	942.46878	0.57773	279537	10320	279537	10320	1.268655	0.977364	1.216381	1.382144	0.103343535	-0.009943662	0.085069628	0.140553293	0.079755699	0.064101343	FALSE	FALSE	FALSE
3777	1197;4872;4880;4881	IPI00014898;IPI00186711;IPI00398777;IPI00398775;IPI00420096;IPI00398776;IPI00398002;IPI00398778;IPI00398779	IPI00014898;IPI00398002;IPI00398778;IPI00398779	Q15149-1;Q15149;Q15149-2;Q6S380;Q6S378;Q8WXV5;Q6S382;Q6S381;Q6S379;Q96IE3;Q15149-3;Q6S383;Q6S377;Q15149-4	ENSG00000178209;ENSG00000178209;ENSG00000178209;ENSG00000178209;ENSG00000178209;ENSG00000178209;ENSG00000178209;ENSG00000178209;ENSG00000178209	S4618;S4508;S4485;S4481	1	YSPYSVSGSGSTA		1.39E-128	103.17	238.03	_GYYSPYSVS(ph)GSGSTAGSR_	GYYSPYSVS(0.997)GS(0.002)GSTAGSR	GY(-191.77)Y(-183.38)S(-96.89)PY(-144.5)S(-38.76)VS(26.16)GS(-26.16)GS(-74.61)T(-74.61)AGS(-127.86)R	9	2	931.88327	-0.45066	159912	4546	159946	3500	0.772556	0.888003	0.99234	0.887152	-0.11207003	-0.051585567	-0.003339502	-0.052001964	-0.054749266	0.044520372	FALSE	FALSE	FALSE
2727	878	IPI00010544;IPI00643168;IPI00654613	IPI00010544	Q5JTD0-1;Q5JTD0;Q5JTD0-2;Q5JTD0-4	ENSG00000137221;ENSG00000137221;ENSG00000137221	S320	2	NPYPTPSPPHPLY		7.05E-05	40.78	99.355	_LNPYPT(ph)PS(ph)PPHPLYPGR_	LNPY(0.002)PT(0.998)PS(1)PPHPLYPGR	LNPY(-27.65)PT(27.65)PS(43.91)PPHPLY(-43.91)PGR	8	3	688.3111	-0.60364	223841	5594	223869	5365	1.140134	1.096321	1.169912	1.202394	0.056955897	0.039937733	0.068153196	0.0800468	0.061273407	0.017064814	TRUE	FALSE	FALSE
14985	4196	IPI00301561;IPI00470870	IPI00301561	Q15654;A4D2E7;Q71V88;Q68D94	ENSG00000087077	S142	2	LKPNPASPLPASP		5.33E-14	69.51	104.14	_TGSLKPNPAS(ph)PLPAS(ph)PYGGPTPASYTTASTPAGPAFPVQVK_	TGSLKPNPAS(0.998)PLPAS(0.836)PY(0.165)GGPTPASYTTASTPAGPAFPVQVK	T(-44.51)GS(-39.36)LKPNPAS(27.09)PLPAS(7.08)PY(-7.08)GGPT(-39.36)PAS(-44.84)Y(-47.13)T(-50.54)T(-55.49)AS(-60.59)T(-65)PAGPAFPVQVK	10	3	1380.6637	-0.14672	417625	4591	417625	4591	1.186575	1.0604	1.2395	1.1706	0.074295194	0.025469719	0.093246531	0.06840852	0.065354991	0.02862414	TRUE	FALSE	FALSE
18316	5012	IPI00413100;IPI00873017;IPI00478789;IPI00657870	IPI00413100	Q86UU1-1;Q86UU1;Q5W9G0;Q86UU1-2;Q68CT9;Q96D60;Q86UU1-3	ENSG00000019144;ENSG00000019144;ENSG00000019144	S220	1	KKPAATSPLSPMA		1.55E-29	39.55	155.4	_KPAATS(ph)PLSPM(ox)ANGGR_	KPAAT(0.045)S(0.951)PLS(0.004)PMANGGR	KPAAT(-13.21)S(13.21)PLS(-23.83)PMANGGR	6	3	550.92716	-0.3421	193509	4185	193586	5469	1.1378	4.571	1.003364	1.3668	0.056065929	0.660011221	0.001458515	0.13570497	0.213310159	0.302859302	FALSE	FALSE	FALSE
4129	1324	IPI00017163	IPI00017163	Q9P2P5-1;Q9P2P5	ENSG00000138411	S48	1	TLQRANSDTDLVT		6.35E-62	68.65	226.58	_ANS(ph)DTDLVTSESR_	ANS(1)DTDLVTSESR	ANS(70.01)DT(-70.01)DLVT(-158.36)S(-175.72)ES(-183.62)R	3	2	737.8065	-1.2228	29265	2222	29265	2222	0.980163	0.853283	0.956312	0.77387	-0.008701696	-0.068906907	-0.019400395	-0.111331989	-0.052085246	0.047411591	FALSE	FALSE	FALSE
24295	363;5016	IPI00004233;IPI00413173	IPI00004233;IPI00413173	P46013-1;P46013;P46013-2	ENSG00000148773;ENSG00000148773	T1747;T1387	1	QPDLVDTPTSSKP		2.88E-66	46	187	_ASQPDLVDT(ph)PTSSKPQPK_	ASQPDLVDT(1)PTSSKPQPK	AS(-71.73)QPDLVDT(36.54)PT(-36.54)S(-44.63)S(-44.63)KPQPK	9	3	659.31726	-0.20847	41828	3390	41829	3438	1.156394	1.044183	1.171128	1.2631	0.06310583	0.018776618	0.068604364	0.101437735	0.062981137	0.033983259	FALSE	FALSE	FALSE
3538	1131	IPI00013933;IPI00217182;IPI00872333;IPI00746877	IPI00013933	P15924-1;P15924;P15924-2;Q4LE79;A8MUW8;Q6ZP16	ENSG00000096696;ENSG00000096696;ENSG00000096696	S2820	1	PSPYNMSSAPGSR	D/E/N-X-pS/pT	1.68E-14	45.43	139.73	_GLPSPYNMS(ph)SAPGSR_	GLPSPYNMS(0.905)S(0.095)APGSR	GLPS(-71.67)PY(-59.54)NMS(9.78)S(-9.78)APGS(-36.59)R	9	2	800.84491	0.02317	143614	7838	143610	4807	0.7349	0.95321	0.85021	0.99857	-0.133771753	-0.02081141	-0.070473791	-0.000621486	-0.05641961	0.059335904	FALSE	FALSE	FALSE
21885	5863	IPI00742682	IPI00742682	P12270;A0PJC9;Q15624;Q504U6;Q58F23;Q5SWY0;Q99968;Q9UE33	ENSG00000047410	S2155	1	FAEAIHSPQVAGV		4.02E-38	50.74	155.4	_TDGFAEAIHS(ph)PQVAGVPR_	TDGFAEAIHS(1)PQVAGVPR	T(-129.56)DGFAEAIHS(129.56)PQVAGVPR	10	3	644.63856	-0.83872	412881	5425	412881	5425	1.2174	1.116695	1.178593	1.1132	0.085433297	0.047934572	0.071363857	0.046573198	0.062826231	0.018884677	TRUE	FALSE	FALSE
31211	5979	IPI00783908;IPI00167753;IPI00385160	IPI00783908	Q8NF60;Q8N9K9;Q6AW99;Q7Z4T6	ENSG00000144535;ENSG00000144535	T15	1	NLRPLGTPRGVSA		0.00167749	29.97	133.79	_MNLRPLGT(ph)PR_	MNLRPLGT(1)PR	MNLRPLGT(35.93)PR	8	3	412.20905	0.14565	256485	3812	256482	3441	1.153612	1.010285	1.629621	1.2731	0.062059765	0.004443905	0.212086613	0.104862518	0.0958632	0.087728804	FALSE	FALSE	FALSE
3981	1268	IPI00016250	IPI00016250	P51116;Q86V09	ENSG00000129245	S601	1	GNRTDGSISGDRQ	Plk1;D/E/N-X-pS/pT;pS/pT-F/L/I/Y/W/V/M	2.99E-05	35.91	91.235	_TDGS(ph)ISGDRQPVTVADYISR_	T(0.018)DGS(0.892)IS(0.09)GDRQPVTVADYISR	T(-17.04)DGS(9.95)IS(-9.95)GDRQPVT(-34.96)VADY(-44.28)IS(-50.88)R	4	3	739.67763	-0.88418	412950	5395	412951	5468	0.87771	0.90514	0.904164	0.984566	-0.056648954	-0.043284242	-0.043752789	-0.006755166	-0.037610288	0.021482035	FALSE	FALSE	FALSE
14313	4011	IPI00296736	IPI00296736	Q3MII6-1;Q3MII6;Q14830	ENSG00000068354	S506	1	RLLRQASLDGLQQ	pS/pT-F/L/I/Y/W/V/M	1.66E-07	51.28	164.06	_QAS(ph)LDGLQQLR_	QAS(1)LDGLQQLR	QAS(136.96)LDGLQQLR	3	2	654.81902	-0.1839	287658	5115	287650	5014	0.959342	0.935124	0.86579	0.897926	-0.018026542	-0.029130797	-0.062587435	-0.046759453	-0.039126057	0.019611219	FALSE	FALSE	FALSE
16298	4522	IPI00382936;IPI00852723;IPI00556669;IPI00332687	IPI00382936	Q8NFH8-1;Q8NFH8;A6PWQ8;Q5JNZ8;Q59H22;Q8NFH8-2	ENSG00000169891;ENSG00000169891;ENSG00000169891;ENSG00000169891	S463	2	PRSRSYSSTSIEE		4.75E-15	37.21	176.11	_SYS(ph)STS(ph)IEEAMK_	SYS(1)ST(0.005)S(0.995)IEEAMK	S(-46.97)Y(-62.64)S(35.02)S(-35.02)T(-22.64)S(22.64)IEEAMK	3	2	746.76936	-0.20589	409017	7154	409017	7154	0.78086	0.98603	0.77477	0.94711	-0.107426824	-0.006109871	-0.110827204	-0.023599578	-0.061990869	0.054912023	FALSE	FALSE	FALSE
16300	4522	IPI00382936;IPI00852723;IPI00556669;IPI00332687	IPI00382936	Q8NFH8-1;Q8NFH8;A6PWQ8;Q5JNZ8;Q59H22;Q8NFH8-2	ENSG00000169891;ENSG00000169891;ENSG00000169891;ENSG00000169891	S466	2	RSYSSTSIEEAMK	pS/pT-F/L/I/Y/W/V/M	4.75E-15	37.21	176.11	_SYS(ph)STS(ph)IEEAMK_	SYS(1)ST(0.005)S(0.995)IEEAMK	S(-46.97)Y(-62.64)S(35.02)S(-35.02)T(-22.64)S(22.64)IEEAMK	6	2	746.76936	-0.20589	409017	7154	409017	7154	0.78086	0.98603	0.77477	0.94711	-0.107426824	-0.006109871	-0.110827204	-0.023599578	-0.061990869	0.054912023	FALSE	FALSE	FALSE
9246	2827	IPI00152853;IPI00735653;IPI00738765;IPI00445330;IPI00871662	IPI00152853	Q6NYC8-1;Q6NYC8;A2AB01;A2BER5;A4UBI6;A2AIB8;A8MSS7;Q6ZTV1;A8MSV9	ENSG00000146112;ENSG00000146112;ENSG00000146112;ENSG00000206485	S490	1	TPATPTSPATVDA		5.06E-16	34.87	97.159	_SVPPATPATPTS(ph)PATVDAAVPGAGK_	SVPPATPAT(0.001)PT(0.025)S(0.974)PAT(0.001)VDAAVPGAGK	S(-48.45)VPPAT(-50.64)PAT(-30.79)PT(-15.98)S(15.98)PAT(-30.79)VDAAVPGAGK	12	2	1170.5778	-0.32872	405092	4206	405092	4206	0.991923	0.948851	0.820338	0.81375	-0.00352204	-0.02280198	-0.08600717	-0.089508998	-0.050460047	0.043804733	FALSE	FALSE	FALSE
6885	2173	IPI00409582;IPI00029515;IPI00169401;IPI00409583;IPI00788930;IPI00409581	IPI00409582	Q9HAU0-4;Q9HAU0;Q9HAU0-1;A0JP02;Q9HAU0-2;Q9HAU0-5;Q9HAU0-3;Q6NSF8	ENSG00000052126;ENSG00000052126;ENSG00000052126;ENSG00000052126;ENSG00000052126	S596	1	YVPDRRSVPAGLT	pS/pT-F/L/I/Y/W/V/M	5.64E-97	56.45	202.91	_S(ph)VPAGLTLQSVSPQSLQGK_	S(1)VPAGLTLQSVSPQSLQGK	S(57.77)VPAGLT(-57.77)LQS(-80.65)VS(-96.17)PQS(-99.29)LQGK	1	3	659.67327	-0.72439	404853	7192	404870	6430	0.91262	0.869465	0.856353	1.037293	-0.039710018	-0.060747896	-0.067347177	0.015901447	-0.037975911	0.037802166	FALSE	FALSE	FALSE
29427	4657	IPI00376317;IPI00477242;IPI00641449	IPI00376317	Q6P2E9-1;Q6P2E9;A8K4T4;A6NGM1;Q6P2E9-2	ENSG00000038358;ENSG00000038358;ENSG00000038358	T693	1	APADKLTPKGPGQ		2.59E-30	56.44	151.49	_GLLPGLLPAPADKLT(ph)PK_	GLLPGLLPAPADKLT(1)PK	GLLPGLLPAPADKLT(136.85)PK	15	2	891.00226	-0.012819	142275	8098	142270	8100	1.174956	1.098699	1.103465	1.2031	0.070021603	0.040878729	0.042758563	0.080301727	0.058490156	0.01971771	TRUE	FALSE	FALSE
17066	4732	IPI00477040;IPI00385001	IPI00477040	Q5SRE5-1;Q5SRE5;Q5SRE5-2	ENSG00000095319;ENSG00000095319	S1717	1	ATGVLPSPQGKST		1.00E-14	47.86	126.1	_GAPSSPATGVLPS(ph)PQGK_	GAPSSPATGVLPS(1)PQGK	GAPS(-93.06)S(-80.11)PAT(-39.45)GVLPS(39.45)PQGK	13	2	815.89545	-0.17503	130962	5507	130962	5507	1.473242	1.045194	1.063467	1.192865	0.168274091	0.019196908	0.026724018	0.076591296	0.072696578	0.068619533	FALSE	FALSE	FALSE
11293	3285	IPI00186194;IPI00647185;IPI00871460;IPI00477477;IPI00735528	IPI00186194	Q5SW79-1;Q5SW79;Q5SW80;Q5SW79-3;A6H8X9;Q5SW79-2;Q6AZE1;Q9NSN9	ENSG00000143702;ENSG00000143702;ENSG00000143702	S1198	1	VPSDKFSPRIRAN		1.41E-14	50.82	176.78	_LVPSDKFS(ph)PR_	LVPSDKFS(1)PR	LVPS(-112.93)DKFS(112.93)PR	8	2	613.30247	-0.035692	238726	4935	238736	2681	1.211271	1.132489	1.042154	1.227948	0.08324132	0.054033992	0.0179319	0.089179976	0.061096797	0.03261971	FALSE	FALSE	FALSE
16493	4574	IPI00335849;IPI00006854	IPI00335849	Q2TB22;Q5VV71;Q6P4F9;Q8IW42;Q9UJF2;A8K2P3	ENSG00000075391;ENSG00000075391	S1076	2	QTQQVQSPVDSAT		4.17E-111	73.74	208.79	_QQTQQVQS(ph)PVDSATM(ox)S(ph)PVER_	QQTQQVQS(1)PVDSATMS(1)PVER	QQT(-87.76)QQVQS(80.31)PVDS(-80.31)AT(-47.8)MS(47.8)PVER	8	3	798.00111	-1.3266	304297	2209	304297	2209	1.249974	1.063318	1.026156	1.340227	0.09690098	0.026663166	0.011213389	0.127178363	0.065488974	0.055514495	FALSE	FALSE	FALSE
24976	878	IPI00010544;IPI00643168;IPI00654613	IPI00010544	Q5JTD0-1;Q5JTD0;Q5JTD0-2;Q5JTD0-4	ENSG00000137221;ENSG00000137221;ENSG00000137221	T318	2	KLNPYPTPSPPHP		7.05E-05	40.78	99.355	_LNPYPT(ph)PS(ph)PPHPLYPGR_	LNPY(0.001)PT(0.998)PS(0.992)PPHPLY(0.008)PGR	LNPY(-28.65)PT(28.65)PS(21.04)PPHPLY(-21.04)PGR	6	2	1031.963	-0.77335	223848	6089	223869	5365	1.140134	1.102442	1.145805	1.202394	0.056955897	0.04235575	0.059110713	0.0800468	0.05961729	0.015520581	TRUE	FALSE	FALSE
27772	3388	IPI00221171;IPI00216969	IPI00221171	P00519-2;P00519;Q17R61;Q59FK4;P00519-1;A2RQD7;A3KFJ3;Q13914;Q13915;Q3B836;Q3B837;Q59F19	ENSG00000097007;ENSG00000097007	T863	2	KGSALGTPAAAEP		1.90E-99	72.37	219.7	_GSALGT(ph)PAAAEPVT(ph)PTSK_	GSALGT(1)PAAAEPVT(0.98)PT(0.019)S(0.001)K	GS(-65.19)ALGT(65.19)PAAAEPVT(17.1)PT(-17.1)S(-30.89)K	6	2	907.90229	-0.51688	151302	2634	151302	2634	1.118553	1.4198	1.1039	1.170899	0.048656567	0.152227172	0.042929733	0.068519435	0.078083227	0.050630976	FALSE	FALSE	FALSE
12753	3684	IPI00237884;IPI00217683;IPI00867627;IPI00872599	IPI00237884	Q02952-1;Q02952;Q86TJ9;Q02952-3;Q5CZB5;Q02952-2	ENSG00000131016;ENSG00000131016;ENSG00000131016	S644	1	VKSATLSSTESTA		5.64E-97	79.33	202.91	_SATLS(ph)STESTASEMQEEMK_	SATLS(0.938)S(0.004)T(0.058)ESTASEMQEEMK	S(-50.79)AT(-57.46)LS(12.1)S(-23.9)T(-12.1)ES(-68.02)T(-88.21)AS(-97.82)EMQEEMK	5	2	1063.9289	-0.41477	333088	5463	333088	5463	0.758951	0.935945	0.88329	1.008169	-0.119786262	-0.028749671	-0.053896686	0.003533339	-0.04972482	0.052288936	FALSE	FALSE	FALSE
18682	5091	IPI00419226;IPI00329291;IPI00741772;IPI00395688;IPI00739795	IPI00419226	Q9Y3M8-1;Q9Y3M8;Q9Y3M8-2;Q9Y3M8-4;Q9Y3M8-3;Q6MZG8;Q9Y3M8-5	ENSG00000133121;ENSG00000133121;ENSG00000133121;ENSG00000133121;ENSG00000133121	S411	1	TFPKALSIESLSP	pS/pT-F/L/I/Y/W/V/M	4.94E-227	94.03	282	_ALS(ph)IESLSPTDSSNGVNWR_	ALS(1)IESLSPTDSSNGVNWR	ALS(66.17)IES(-66.17)LS(-85.71)PT(-85.71)DS(-103.93)S(-112.52)NGVNWR	3	2	1056.9835	0.20718	25655	8017	25677	7436	0.903917	0.934168	0.896299	0.937359	-0.043871446	-0.029575014	-0.047547088	-0.028094046	-0.037271898	0.009876041	FALSE	FALSE	FALSE
11009	3244	IPI00183294	IPI00183294	P35658;Q3KQZ0;Q5JUP7;Q75R47;Q86XD3	ENSG00000126883	S657	1	SAQGSSSPVPSMV	PBD	1.35E-20	58.12	151.49	_SAQGSSS(ph)PVPSMVQK_	SAQGSSS(1)PVPSMVQK	S(-65.23)AQGS(-52.16)S(-35.85)S(35.85)PVPS(-46.63)MVQK	7	2	785.35256	-0.3522	331314	4529	331310	2613	1.130986	1.3566	1.025526	1.302783	0.053457229	0.132451813	0.010946675	0.114872083	0.07793195	0.056044708	FALSE	FALSE	FALSE
19304	5243	IPI00455363;IPI00719520;IPI00455359;IPI00792334	IPI00455363	Q99700-4;Q99700;A8MPX6;Q24JQ7;Q99700-2;A8MW22;Q2M2R5	ENSG00000204842;ENSG00000204842;ENSG00000204842;ENSG00000204842	S553	2	GGVPWPSPCPSPS		2.94E-20	53.98	117.51	_VVNGGVPWPS(ph)PCPS(ph)PSSRPPSR_	VVNGGVPWPS(1)PCPS(0.814)PS(0.092)S(0.092)RPPS(0.001)R	VVNGGVPWPS(66.48)PCPS(9.46)PS(-9.46)S(-9.46)RPPS(-27.45)R	10	3	826.36594	-0.17168	472233	5315	472233	5315	1.159426	1.08521	1.186954	1.177481	0.064243035	0.035513787	0.074433888	0.070953908	0.061286155	0.017694504	TRUE	FALSE	FALSE
3066	981	IPI00645994;IPI00011998;IPI00872386;IPI00641339;IPI00740715	IPI00645994	Q6P5Z4;Q6QEF7;P56945	ENSG00000050820;ENSG00000050820;ENSG00000050820	S157	1	PSPQFQSPPAKQT		3.25E-31	42.26	136.92	_AQQGLYQVPGPSPQFQS(ph)PPAK_	AQQGLYQVPGPSPQFQS(1)PPAK	AQQGLY(-113)QVPGPS(-62.45)PQFQS(62.45)PPAK	17	3	769.03861	-0.10017	33216	8849	33226	5387	1.122951	1.098723	1.211667	1.194395	0.050360806	0.040888216	0.08338328	0.077147977	0.06294507	0.020528935	TRUE	FALSE	FALSE
5750	1764	IPI00023649	IPI00023649	A3KN83;Q05C06;Q3ZTS3;Q9H3T8;Q9NVB2	ENSG00000139697	S794	1	EKKKKKSIDPDSI	pS/pT-F/L/I/Y/W/V/M	9.46E-193	96.36	265.52	_S(ph)IDPDSIQSALLASGLGSK_	S(1)IDPDSIQSALLASGLGSK	S(74.72)IDPDS(-74.72)IQS(-120.07)ALLAS(-187.24)GLGS(-246.4)K	1	2	969.97463	0.28728	351880	10454	351880	10454	1.238	1.004941	1.136101	1.28867	0.092720645	0.002140565	0.055416942	0.110141718	0.065104968	0.047781825	FALSE	FALSE	FALSE
6474	2024	IPI00433834;IPI00027270;IPI00789514;IPI00007144;IPI00741964;IPI00792420	IPI00433834	A6NE05;P61254;A6NL97;Q6IBH6;Q9UNX3	ENSG00000161970;ENSG00000161970;ENSG00000037241	S32	1	RRKIMSSPLSKEL	PBD	0.0127668	28.1	120.82	_IM(ox)SS(ph)PLSK_	IMSS(1)PLSK	IMS(-46.9)S(44.73)PLS(-44.73)K	4	2	479.71939	0.37628	177594	2547	177594	2547	1.198625	1.796162	1.019295	1.203132	0.078683332	0.254345504	0.008299894	0.080313278	0.105410502	0.104811446	FALSE	FALSE	FALSE
20348	5478	IPI00743813;IPI00480042	IPI00743813	Q8IZT6-1;Q8IZT6;A6NCH7;Q5VYL3;Q8IZT6-2;Q4G1H1;Q5VYL4	ENSG00000066279;ENSG00000066279	S1105	1	KKGKRDSGSFEQY		1.31E-55	60.58	213.69	_RDS(ph)GSFEQYSENIK_	RDS(1)GSFEQYSENIK	RDS(66.03)GS(-66.03)FEQY(-146.14)S(-100.63)ENIK	3	2	870.36726	-0.15792	313315	7073	313315	7073	1.3823	0.997612	1.1164	1.2564	0.140602308	-0.001038335	0.047819828	0.099127928	0.071627932	0.061538407	FALSE	FALSE	FALSE
25114	1011	IPI00012441;IPI00657978	IPI00012441	O43426-1;O43426;Q1ZYQ4	ENSG00000159082;ENSG00000159082	T1349	2	QTSPVPTPDPKRL		5.11E-16	33.35	130.49	_AQLSVQTS(ph)PVPT(ph)PDPK_	AQLSVQT(0.057)S(0.943)PVPT(1)PDPK	AQLS(-53.47)VQT(-12.19)S(12.19)PVPT(69.47)PDPK	12	2	912.91266	0.2669	32887	5385	32887	5385	1.195477	0.984512	1.3514	1.362	0.077541225	-0.006778986	0.130783915	0.134177108	0.083930815	0.065800197	FALSE	FALSE	FALSE
16216	4497	IPI00329650	IPI00329650	Q8NFH5;A8K3Z5	ENSG00000163002	S259	1	DRCALSSPSLAFT	PBD	0.00122475	28.05	84.823	_CALSS(ph)PSLAFTPPIK_	CALS(0.007)S(0.916)PS(0.076)LAFTPPIK	CALS(-20.97)S(10.78)PS(-10.78)LAFT(-47.76)PPIK	5	2	834.90697	-1.2086	52965	7402	52965	7402	0.943932	0.88485	0.888731	0.975821	-0.025059291	-0.053130345	-0.051229671	-0.01062984	-0.035012287	0.020694874	FALSE	FALSE	FALSE
19210	5230	IPI00641543;IPI00449906;IPI00449909;IPI00449908;IPI00449907;IPI00742893	IPI00641543	Q5T2V0;Q14155-1;Q14155;A2A302;Q5W9H0;Q5ZEZ2;Q14155-4;Q5T2V3;Q14155-3;Q14155-2;Q3LIA4;Q5T2V2;Q5ZEZ3;Q5W9H1	ENSG00000102606;ENSG00000102606;ENSG00000102606;ENSG00000102606;ENSG00000102606	S340	1	SASPRMSGFIYQG		0.000518506	30.92	175.85	_MS(ph)GFIYQGK_	MS(1)GFIYQGK	MS(157.25)GFIY(-157.25)QGK	2	2	555.73812	-0.27083	259872	4236	259872	4236	0.910399	0.93708	0.911298	0.90495	-0.040768228	-0.028223331	-0.040339583	-0.043375416	-0.038176639	0.006769793	FALSE	FALSE	FALSE
23134	6168	IPI00845310;IPI00171636;IPI00641075;IPI00550839;IPI00641137;IPI00845401;IPI00845471;IPI00549914	IPI00845310	Q8NEY1-2;Q8NEY1;Q8NEY1-1;Q8NEY1-3;Q8NEY1-4;Q8NEY1-7;Q8NEY1-6;Q8NEY1-5;A8MS88	ENSG00000134369;ENSG00000134369;ENSG00000134369;ENSG00000134369;ENSG00000134369;ENSG00000134369;ENSG00000134369;ENSG00000134369	S757	2	DNISLKSIGSPES	pS/pT-F/L/I/Y/W/V/M	7.85E-09	33.44	182.81	_S(ph)IGS(ph)PESTPK_	S(1)IGS(1)PESTPK	S(148.83)IGS(64.2)PES(-64.2)T(-66.82)PK	1	2	581.72508	-0.21819	352267	1818	352267	1818	0.869576	0.935534	0.820673	1.005415	-0.060692455	-0.028940424	-0.085829855	0.00234536	-0.043279343	0.038301352	FALSE	FALSE	FALSE
4773	1548	IPI00020454	IPI00020454	P27707;Q5TZY7;Q6FI11	ENSG00000156136	S74	1	FEELTMSQKNGGN		1.03E-17	45.13	126.1	_WCNVQSTQDEFEELTM(ox)S(ph)QK_	WCNVQSTQDEFEELTMS(1)QK	WCNVQS(-95.48)T(-95.22)QDEFEELT(-41.96)MS(41.96)QK	17	3	819.33091	-0.22253	473988	10500	473989	8651	0.65171	0.88531	0.971556	0.962321	-0.185945615	-0.05290463	-0.012532162	-0.016680037	-0.067015611	0.081333843	FALSE	FALSE	FALSE
22403	5955	IPI00783045;IPI00784401	IPI00783045	Q6DK61;Q6UUV7;Q6DK62;Q8NF38;Q8TEF4;Q9H6U2	ENSG00000140577;ENSG00000140577	S62	1	TQYHGGSLPNVSQ	pS/pT-F/L/I/Y/W/V/M	3.45E-84	43.25	218.79	_LTQYHGGS(ph)LPNVSQLR_	LTQYHGGS(1)LPNVSQLR	LT(-117.66)QY(-138.26)HGGS(74.98)LPNVS(-74.98)QLR	8	2	925.45146	-1.2141	236468	4978	236468	4978	0.867077	0.89244	0.940864	0.95649	-0.061942334	-0.049420972	-0.026473148	-0.019319566	-0.039289005	0.019823006	FALSE	FALSE	FALSE
1477	495	IPI00005904	IPI00005904	Q9UHI6;Q8IYV2;Q8NEH0;Q8TDR3;Q9H4N4	ENSG00000064703	S678	1	SYLEGSSDNQLKD	PBD	1.54E-73	66.25	242.07	_SYLEGSS(ph)DNQLK_	SYLEGSS(1)DNQLK	S(-157.05)Y(-180.64)LEGS(-72.23)S(72.23)DNQLK	7	2	710.80323	-0.32498	408439	3083	408443	3950	0.878512	0.981827	0.631504	0.926214	-0.056252302	-0.007965029	-0.199623894	-0.033288659	-0.074282471	0.085856576	FALSE	FALSE	FALSE
12880	3695;5274	IPI00241409;IPI00514705;IPI00456853;IPI00556261	IPI00241409;IPI00514705	Q5SNT6;Q6DHY0;Q6P0Q7;Q9Y4N4;Q9Y4E1-1;Q9Y4E1;A8K5W5;Q9Y4E1-2;Q9Y4E1-3	ENSG00000099290;ENSG00000172661;ENSG00000172661;ENSG00000172661	S714;S802	1	RTKTVLSLFDEEE	pS/pT-F/L/I/Y/W/V/M	1.28E-63	55.54	225.51	_TVLS(ph)LFDEEEDK_	TVLS(1)LFDEEEDK	T(-75.27)VLS(75.27)LFDEEEDK	4	2	752.82637	0.70681	440379	5209	440379	5209	0.648366	0.982128	0.864924	0.948532	-0.188179767	-0.007831907	-0.063022052	-0.022948013	-0.070495435	0.081839128	FALSE	FALSE	FALSE
2088	691	IPI00719178;IPI00014985;IPI00008463;IPI00008465;IPI00216262;IPI00008338;IPI00216263;IPI00843930;IPI00216264;IPI00216266;IPI00216265;IPI00216267;IPI00872844	IPI00719178	P33527-9;P33527;Q68CP7;P33527-1;A3RJX2;P33527-3;P33527-2;P33527-4;P33527-5;Q9UQ98;P33527-7;P33527-6;P33527-8;Q9BV39	ENSG00000103222;ENSG00000103222;ENSG00000103222;ENSG00000103222;ENSG00000103222;ENSG00000103222;ENSG00000103222;ENSG00000103222;ENSG00000103222;ENSG00000103222	S925	1	QLQRQLSSSSSYS		1.73E-05	80.23	102.36	_QLS(ph)SSSSYSGDISR_	QLS(0.989)S(0.01)S(0.001)SSYSGDISR	QLS(20.12)S(-20.12)S(-29.51)S(-38.45)S(-38.45)Y(-62.97)S(-62.34)GDIS(-90.34)R	3	2	777.3276	-0.030077	299326	2423	299326	2423	0.72234	0.988764	0.88446	0.908019	-0.141258335	-0.004907354	-0.053321803	-0.041905064	-0.060348139	0.057762897	FALSE	FALSE	FALSE
19407	5263;5573	IPI00747332;IPI00456617;IPI00515115;IPI00329495;IPI00514685;IPI00873424;IPI00455786;IPI00784047;IPI00644747;IPI00876913;IPI00744789;IPI00647060;IPI00552818;IPI00551038	IPI00747332;IPI00551038	O14639-2;O14639;A6NI16;A6NKJ2;Q5T6N3;A6NCD9;Q5T6N4;O14639-1;Q5T6N5;A8MSS6;Q5T6N2;Q5JVU6;Q5T6N6;Q5JVV3;A8MXA9;O14639-4;A6NDU2;Q5JVV1;Q5JVV0;Q5JVV5;O14639-3;A6NJ06;Q5JVV2	ENSG00000099204;ENSG00000099204;ENSG00000099204;ENSG00000099204;ENSG00000099204;ENSG00000099204;ENSG00000099204;ENSG00000099204;ENSG00000099204;ENSG00000099204;ENSG00000099204;ENSG00000099204;ENSG00000099204;ENSG00000099204	S403;S147	1	TLSPTPSAEGYQD		1.81E-14	63.21	125.49	_TLSPTPS(ph)AEGYQDVRDR_	T(0.06)LS(0.033)PT(0.033)PS(0.865)AEGY(0.008)QDVRDR	T(-11.61)LS(-14.12)PT(-14.12)PS(11.61)AEGY(-20.24)QDVRDR	7	2	986.44403	-0.41243	423629	5211	423634	5592	0.840869	0.95681	0.876289	0.953487	-0.075271658	-0.019174294	-0.05735264	-0.020685224	-0.043120954	0.027766966	FALSE	FALSE	FALSE
7832	2434	IPI00039864	IPI00039864	Q6VN20	ENSG00000141084	S365	1	QDSYPGSPSLSPR		1.82E-09	42.88	135.71	_SQDSYPGS(ph)PSLSPR_	SQDSYPGS(0.999)PS(0.001)LSPR	S(-55.96)QDS(-41.94)Y(-56.63)PGS(32.1)PS(-32.1)LS(-56.63)PR	8	2	779.33269	-0.83928	381023	3089	381028	2959	0.753198	1.013721	0.88117	0.818544	-0.123090842	0.005918443	-0.054940297	-0.086957971	-0.064767667	0.054733006	FALSE	FALSE	FALSE
2203	727	IPI00008868	IPI00008868	P46821;A2BDK5;A2BDK6;A5D6X1;A5D8X6;Q05BW8;Q32NB7;Q4VBY4;Q5H9P1;Q6PJD3;Q86X89	ENSG00000131711	S828	2	ELEAERSLMSSPE	Plk1;D/E/N-X-pS/pT;pS/pT-F/L/I/Y/W/V/M	2.64E-22	33.34	136.85	_ELEAERS(ph)LMS(ph)SPEDLTK_	ELEAERS(1)LMS(0.567)S(0.433)PEDLTK	ELEAERS(46.97)LMS(1.18)S(-1.18)PEDLT(-46.21)K	7	3	698.96159	-0.67738	99756	6159	99782	5662	0.8667	0.852703	0.924373	1.018006	-0.062131203	-0.069202209	-0.034152748	0.007750338	-0.039433956	0.034907319	FALSE	FALSE	FALSE
29798	4932;4933	IPI00410067;IPI00332936;IPI00410069	IPI00410067;IPI00410069	Q7Z2W4-1;Q7Z2W4;A4D1S4;A8K9U6;Q7Z2W4-2;A4D1R2;Q7Z2W4-3	ENSG00000105939;ENSG00000105939;ENSG00000105939	T393;T393	1	SLGSLQTPEAVTT		3.35E-05	41.98	102.36	_SSLGSLQT(ph)PEAVTTRK_	SSLGSLQT(1)PEAVTTRK	S(-72.14)S(-68.25)LGS(-38.45)LQT(38.45)PEAVT(-46.92)T(-62.14)RK	8	3	585.62766	-0.78947	390605	3386	390605	3386	0.992869	0.891415	0.87418	0.930023	-0.003108049	-0.049920062	-0.058399134	-0.031506311	-0.035733389	0.024476374	FALSE	FALSE	FALSE
19770	5344;6077	IPI00465387;IPI00794105	IPI00465387;IPI00794105	Q69YH5-1;Q69YH5;A8K8Z0	ENSG00000184661	S978;S977	1	PGKRRKSFCISTL	pS/pT-F/L/I/Y/W/V/M	6.56E-138	53.16	282.86	_S(ph)FCISTLANTK_	S(1)FCISTLANTK	S(132.62)FCIS(-132.62)T(-170.85)LANT(-248.88)K	1	2	661.29653	-0.76307	341495	8423	341495	8423	1.215176	0.970619	1.363165	1.435562	0.084639184	-0.012951212	0.134548427	0.157021954	0.090814588	0.075501746	FALSE	FALSE	FALSE
30955	5827	IPI00719210;IPI00644873;IPI00647446	IPI00719210	Q7Z4H7-1;Q7Z4H7;Q05CG1;Q14CB6;Q2TA91;A6NDC9;Q5VY60;Q5SYF9	ENSG00000147874;ENSG00000147874;ENSG00000147874	T584	1	RNQIPRTPENLIT		2.17E-31	36.49	163.63	_NQIPRT(ph)PENLITEIR_	NQIPRT(1)PENLITEIR	NQIPRT(65.4)PENLIT(-65.4)EIR	6	2	937.48021	-0.89106	273850	6804	273828	4150	1.091131	1.096484	1.65025	1.1899	0.037876895	0.040002299	0.217549741	0.075510465	0.09273485	0.084981476	FALSE	FALSE	FALSE
5611	1733	IPI00023177	IPI00023177	Q13111-1;Q13111;Q6NXG5	ENSG00000167670	S873	1	ISLKRKSAGSMCI		1.94E-24	48.07	193.4	_S(ph)AGSMCITQFMK_	S(1)AGSMCITQFMK	S(65.46)AGS(-65.46)MCIT(-138.75)QFMK	1	2	720.7897	-0.54311	329870	8811	329870	8811	1.369288	1.00491	1.058066	1.341908	0.136494802	0.002127168	0.024512759	0.127722742	0.072714368	0.069281582	FALSE	FALSE	FALSE
14786	4131	IPI00398715;IPI00299594;IPI00643127;IPI00873301	IPI00398715	A8K9V7;Q59F20;Q5T7F3;Q68DN3;Q6X907;Q86T59;O14786-1;O14786;Q5JWQ6;Q9H2D7;Q5JWQ2	ENSG00000099250;ENSG00000099250;ENSG00000099250;ENSG00000099250	S894	1	MSERNLSALENYN	D/E/N-X-pS/pT	1.12E-158	72.52	263.26	_NLS(ph)ALENYNFELVDGVK_	NLS(1)ALENYNFELVDGVK	NLS(186.63)ALENY(-186.63)NFELVDGVK	3	2	1002.9693	-0.010702	270871	9629	270871	9629	1.632	1.078519	1.4278	1.029201	0.212720154	0.0328278	0.154667378	0.0125002	0.103178883	0.096302049	FALSE	FALSE	FALSE
7608	2374	IPI00032491	IPI00032491	Q9Y2U8	ENSG00000174106	S907	1	RTGLTNSQGSS__		8.96E-17	49.07	170.41	_LRTGLTNS(ph)QGSS_	LRT(0.001)GLT(0.007)NS(0.992)QGSS	LRT(-31.46)GLT(-21.47)NS(21.47)QGS(-66.05)S(-57.06)	8	2	650.79828	0.60012	230336	1979	230334	3200	1.474425	0.987312	1.063	1.419589	0.168622686	-0.005545584	0.026533265	0.152162625	0.085443248	0.087786954	FALSE	FALSE	FALSE
23467	6223	IPI00855862;IPI00871328;IPI00154813	IPI00855862	Q8TDR0-2;Q8TDR0;A8MTK4;Q8TDR0-1	ENSG00000204104;ENSG00000204104;ENSG00000204104	S410	1	RVKRQDSMEALQM	pS/pT-F/L/I/Y/W/V/M	8.73E-37	39.74	210	_RQDS(ph)M(ox)EALQM(ox)DR_	RQDS(1)MEALQMDR	RQDS(55.44)MEALQMDR	4	2	796.31566	-0.25607	321919	3106	321903	5587	0.79277	0.87282	0.947004	1.004	-0.100852793	-0.059075311	-0.023648187	0.001733713	-0.045460644	0.044559847	FALSE	FALSE	FALSE
8784	2710	IPI00103554	IPI00103554	Q8WXI9	ENSG00000143614	S122	2	RGRLTPSPDIIVL		3.01E-97	63.53	205.14	_GRLT(ph)PS(ph)PDIIVLSDNEASSPR_	GRLT(1)PS(1)PDIIVLSDNEASSPR	GRLT(80.16)PS(69.38)PDIIVLS(-69.38)DNEAS(-93.36)S(-93.36)PR	6	3	795.36801	0.18665	150694	6747	236029	7323	0.923456	0.945069	0.894483	0.905763	-0.034583793	-0.024536482	-0.048427909	-0.042985424	-0.037633402	0.01042425	FALSE	FALSE	FALSE
18069	4959;5141	IPI00410666;IPI00425566;IPI00425560;IPI00425562	IPI00410666;IPI00425566	Q14160-3;Q14160;Q14160-4;Q14160-1;Q14160-2;A0PJK8	ENSG00000180900;ENSG00000180900;ENSG00000180900;ENSG00000180900	S1306;S1306	2	SGQQPPSPPSPDE		7.88E-68	45.91	149.77	_MAESPCSPSGQQPPS(ph)PPS(ph)PDELPANVK_	MAESPCSPSGQQPPS(1)PPS(1)PDELPANVK	MAES(-124.08)PCS(-103.95)PS(-84.32)GQQPPS(84.32)PPS(115.29)PDELPANVK	15	3	988.74459	-0.59485	241554	7676	241554	7676	0.708765	0.92554	0.99716	0.812924	-0.149497737	-0.033604807	-0.001235151	-0.089950055	-0.068571937	0.065225128	FALSE	FALSE	FALSE
12365	3588	IPI00219866	IPI00219866	O95218-2;O95218	ENSG00000132485	S305	2	KKRRTRSRSPESQ		2.36E-67	44.38	223.99	_S(ph)RS(ph)PESQVIGENTK_	S(1)RS(1)PESQVIGENTK	S(100.12)RS(63.2)PES(-63.2)QVIGENT(-186.38)K	1	2	846.35551	-0.91739	385873	4114	385873	4114	1.085224	0.864408	0.899934	0.52623	0.03551939	-0.063281222	-0.04578934	-0.278824397	-0.088093892	0.134243203	FALSE	FALSE	FALSE
21427	5780	IPI00646659	IPI00646659	Q9UEE5;A4D1V6;Q75MK4;Q86UI9	ENSG00000164543	S9	1	PLEKPGSGGSSPG		1.53E-07	57.42	111.24	_PGS(ph)GGSSPGATSGSGR_	PGS(1)GGSSPGATSGSGR	PGS(54.75)GGS(-54.75)S(-62.4)PGAT(-76.26)S(-82.41)GS(-82.41)GR	3	2	699.7859	-0.59274	282188	1740	282188	1740	0.97908	0.831875	0.90653	0.955926	-0.009181821	-0.079941927	-0.042617819	-0.019575726	-0.037829323	0.031359604	FALSE	FALSE	FALSE
4793	1555	IPI00020513;IPI00871311	IPI00020513	Q15942;A4D2G6;Q28617;Q9BUS0;Q96AF9	ENSG00000159840;ENSG00000159840	S341	1	PVASKFSPGAPGG		9.21E-39	58.97	179.66	_FS(ph)PGAPGGSGSQPNQK_	FS(1)PGAPGGSGSQPNQK	FS(115.07)PGAPGGS(-115.07)GS(-115.07)QPNQK	2	2	798.34613	-0.82914	126939	2433	126939	2433	1.246867	1.036912	1.06081	1.280765	0.095820131	0.015741901	0.025637605	0.107469451	0.061167272	0.047154123	FALSE	FALSE	FALSE
6955	2201;5812	IPI00742743;IPI00029778;IPI00657708	IPI00742743;IPI00657708	Q12888-2;Q12888;Q12888-1;A6NNK5;A8KA50	ENSG00000067369;ENSG00000067369;ENSG00000067369	S1670;S1620	1	ASMGVLSGKRKLI		0.0154147	48.03	160.14	_ASMGVLS(ph)GK_	ASMGVLS(1)GK	AS(-119.5)MGVLS(119.5)GK	7	2	465.21174	-0.23175	40735	3107	40735	3107	1.211449	0.994489	1.233876	1.285348	0.083305136	-0.002400016	0.091271517	0.109020726	0.070299341	0.049643815	FALSE	FALSE	FALSE
28411	3843	IPI00291916;IPI00385943	IPI00291916	Q8WWQ0;A7J992;Q9NWP3	ENSG00000146247	T1297	1	DVPGTSTRKRKDH	PBD	0.00444914	29.44	100.32	_DADVPGTST(ph)RK_	DADVPGT(0.021)S(0.021)T(0.958)RK	DADVPGT(-16.64)S(-16.64)T(16.64)RK	9	3	409.51861	2.2792	57939	2343	57942	1517	1.442527	0.95814	1.127	1.7222	0.159123951	-0.018571029	0.051923916	0.236083585	0.107140106	0.112813796	FALSE	FALSE	FALSE
5436	1678	IPI00719285;IPI00022465;IPI00607850;IPI00793453	IPI00719285	O14578-2;O14578;A8MWQ3;Q2M5E1;O14578-1;O14578-3	ENSG00000122966;ENSG00000122966;ENSG00000122966	S1474	1	CRDKMNSPGLQTK		0.0133263	51.5	117.35	_MNS(ph)PGLQTK_	MNS(1)PGLQTK	MNS(92.29)PGLQT(-92.29)K	3	2	528.2332	-0.71361	256786	3101	256793	1674	1.23875	1.100692	1.034462	1.232322	0.092983667	0.04166581	0.014714542	0.090724202	0.060022055	0.038378867	FALSE	FALSE	FALSE
10416	3131	IPI00175017;IPI00871360	IPI00175017	Q05DN1;Q8N3Z6-1;Q8N3Z6	ENSG00000147905;ENSG00000147905	S482	1	GPKTYSSPGSFKT	PBD	0.0301418	22.78	104.43	_TYSS(ph)PGSFK_	TYSS(1)PGSFK	T(-76.79)Y(-59.11)S(-34.88)S(34.88)PGS(-45.2)FK	4	2	527.21807	0.01508	443594	2215	443594	2215	1.404463	1.053436	0.994318	1.543858	0.147510302	0.022608156	-0.002474699	0.188607353	0.089062778	0.093310524	FALSE	FALSE	FALSE
20210	5453	IPI00478741	IPI00478741	Q8NHU6;A6NCI6	ENSG00000196116	S861	1	ISSGADSPNSKNG		2.61E-264	93.96	308.15	_DVFLSAISSGADS(ph)PNSK_	DVFLSAISSGADS(1)PNSK	DVFLS(-182.06)AIS(-112.41)S(-112.41)GADS(72.96)PNS(-72.96)K	13	2	887.89839	0.091248	82931	7210	82931	7210	1.317699	1.000631	1.102004	1.270103	0.119816216	0.000273953	0.042183171	0.103838942	0.066528071	0.055419641	FALSE	FALSE	FALSE
5734	1759	IPI00023605;IPI00220243	IPI00023605	Q00587-1;Q00587;A6NL79;Q00587-2;A8K825	ENSG00000128283;ENSG00000128283	S106	3	ASPPAPSPAPPAI		3.73E-137	51.73	236.55	_RMAS(ph)PPAPS(ph)PAPPAIS(ph)PIIK_	RMAS(1)PPAPS(1)PAPPAIS(1)PIIK	RMAS(223.71)PPAPS(223.71)PAPPAIS(223.71)PIIK	9	2	1119.5134	-0.072619	319344	6380	242662	8441	1.209733	1.064	1.093607	1.202359	0.082689528	0.026941628	0.038861281	0.080034159	0.057131649	0.028419323	FALSE	FALSE	FALSE
4460	1461	IPI00019155	IPI00019155	Q99958	ENSG00000176692	S240	1	ESALQGSPRSAAS		2.17E-31	58.75	163.63	_VETLSPESALQGS(ph)PR_	VETLSPESALQGS(1)PR	VET(-138.69)LS(-119.21)PES(-86.18)ALQGS(86.18)PR	13	2	825.89037	-0.11666	450810	7083	450810	7083	0.945558	0.892199	0.862603	0.995469	-0.024311827	-0.049538268	-0.064189036	-0.00197226	-0.035002848	0.027498059	FALSE	FALSE	FALSE
963	363;5016	IPI00004233;IPI00413173;IPI00844453	IPI00004233;IPI00413173	P46013-1;P46013;P46013-2;Q70L73	ENSG00000148773;ENSG00000148773;ENSG00000148773	S584;S224	1	ISPPAPSPRKTPV		2.25E-43	63.9	189.08	_AQSLVISPPAPS(ph)PRK_	AQSLVISPPAPS(1)PRK	AQS(-129.06)LVIS(-82.29)PPAPS(82.29)PRK	12	2	814.43201	-0.42111	33503	5561	33503	5561	1.21487	0.99917	1.195273	1.273057	0.084529808	-0.000360614	0.077467109	0.104847849	0.066621038	0.04613817	FALSE	FALSE	FALSE
26460	2355;3304	IPI00032230;IPI00215716;IPI00215717	IPI00032230;IPI00215716	Q9Y2J2-1;Q9Y2J2;Q9Y2J2-2;A8K968;Q9Y2J2-3	ENSG00000082397;ENSG00000082397;ENSG00000082397	T469;T487	1	NLITTVTPEKKAE		8.77E-108	93.84	244.75	_GISQTNLITTVT(ph)PEK_	GISQTNLITTVT(1)PEK	GIS(-145.29)QT(-131.74)NLIT(-69.37)T(-58.78)VT(58.78)PEK	12	2	841.42404	-0.032788	139672	7136	139706	6097	1.169887	1.024433	1.207599	1.245621	0.068143915	0.01048356	0.081922745	0.095385921	0.063984035	0.037360769	FALSE	FALSE	FALSE
24737	703	IPI00008477;IPI00102661	IPI00008477	Q9ULW0;Q643R0;Q96FC3;Q96RR5	ENSG00000088325;ENSG00000088325	T369	1	ICRDPQTPVLQTK		1.58E-17	38.67	156.57	_ICRDPQT(ph)PVLQTK_	ICRDPQT(1)PVLQTK	ICRDPQT(88.34)PVLQT(-88.34)K	7	2	818.39985	-0.87195	168053	4121	168064	3767	1.252891	0.992111	1.1766	1.2692	0.09791329	-0.003439735	0.070628844	0.103530063	0.067158115	0.0492101	FALSE	FALSE	FALSE
21296	5746	IPI00644591;IPI00008339;IPI00872508	IPI00644591	A8MSL0;Q27J81;Q6P1X7;Q9H6N1;Q27J83;Q69YL8;Q6PK22	ENSG00000203485;ENSG00000203485	S1183	2	EDTAPESALDTSL		1.02E-39	61.05	125.72	_GARPPAAGPGGDEDEDEEDTAPES(ph)ALDTS(ph)LDK_	GARPPAAGPGGDEDEDEEDT(0.106)APES(0.89)ALDT(0.22)S(0.784)LDK	GARPPAAGPGGDEDEDEEDT(-9.33)APES(9.33)ALDT(-5.62)S(5.62)LDK	24	3	1124.7819	0.006215	131037	7311	131033	7551	1.161	1.1948	1.076538	1.165522	0.06483222	0.077295214	0.032029364	0.066520476	0.060169318	0.019555333	TRUE	FALSE	FALSE
6426	2009	IPI00027172;IPI00013455;IPI00217113;IPI00747225;IPI00384485;IPI00788776	IPI00027172	P30622-1;P30622;Q29RG0;Q6P5Z9;A0AVD3;O43667;Q17RS4;P30622-2;Q59GJ4;Q86WU4;Q6PIA3	ENSG00000130779;ENSG00000130779;ENSG00000130779;ENSG00000130779	S195	1	TKTASESISNLSE	pS/pT-F/L/I/Y/W/V/M	2.22E-180	64.93	276.26	_TASES(ph)ISNLSEAGSIK_	TASES(1)ISNLSEAGSIK	T(-58.8)AS(-44.16)ES(44.16)IS(-44.16)NLS(-90.81)EAGS(-132.15)IK	5	2	837.38511	-0.61147	411066	4275	411067	3988	0.954439	0.752927	0.718124	1.073015	-0.020251823	-0.123247129	-0.143800559	0.030605793	-0.064173429	0.083151248	FALSE	FALSE	FALSE
14954	4188	IPI00301421;IPI00339382	IPI00301421	Q86WB0-1;Q86WB0;A6NH66;Q86WB0-2;A4D1L4	ENSG00000091732;ENSG00000091732	S370	1	PEPEAASPTTRTR		8.12E-06	30.72	86.874	_SWDSSSPVDRPEPEAAS(ph)PTTR_	SWDSSSPVDRPEPEAAS(0.783)PT(0.108)T(0.108)R	S(-77.76)WDS(-57.84)S(-52.11)S(-45.9)PVDRPEPEAAS(8.59)PT(-8.59)T(-8.59)R	17	3	784.67618	-0.13092	407502	3054	407502	3054	0.8722	0.911348	0.991196	0.754366	-0.059383918	-0.040315755	-0.003840459	-0.122417894	-0.056489506	0.049626748	FALSE	FALSE	FALSE
5641	1742	IPI00023409;IPI00074183	IPI00023409	Q9BZI7-1;Q9BZI7;Q0VAK8;Q9BZI7-2;Q0VAK7	ENSG00000125351;ENSG00000125351	S310	1	LDKENLSDERASG	D/E/N-X-pS/pT	0.000467007	24.13	96.604	_ENLS(ph)DERASGQSCTLPK_	ENLS(1)DERASGQSCTLPK	ENLS(40.08)DERAS(-40.08)GQS(-60.16)CT(-55.91)LPK	4	3	657.9541	0.17104	105251	2302	105236	3279	0.97727	0.873358	0.914556	0.92989	-0.009985433	-0.058807697	-0.038789697	-0.031568423	-0.034787812	0.020153515	FALSE	FALSE	FALSE
18523	5058	IPI00414661	IPI00414661	Q9BRS8	ENSG00000166173	S447	2	MGTQEKSPGTSPL	D/E/N-X-pS/pT	0.000942627	52.91	136.96	_S(ph)PGTS(ph)PLLSR_	S(1)PGT(0.107)S(0.893)PLLSR	S(62.01)PGT(-9.21)S(9.21)PLLS(-58.67)R	1	2	587.74889	-0.34087	374005	4717	374018	3109	0.928107	0.905177	0.901782	0.965495	-0.032401952	-0.04326649	-0.044898438	-0.015249971	-0.033954213	0.013647377	FALSE	FALSE	FALSE
11058	3251	IPI00815633;IPI00183572;IPI00807434	IPI00815633	Q96N67-6;Q96N67;Q96N67-2;Q96N67-3;A4FU72	ENSG00000116641;ENSG00000116641;ENSG00000116641	S1423	1	QLERSPSGSAFGS		2.82E-73	71.76	228.19	_SPS(ph)GSAFGSQENLR_	S(0.005)PS(0.98)GS(0.014)AFGSQENLR	S(-22.96)PS(18.34)GS(-18.34)AFGS(-34.77)QENLR	3	2	758.82503	0.092714	377952	3097	377956	5607	1.177857	1.2146	1.457629	1.0515	0.071092567	0.084433277	0.163647	0.021809277	0.08524553	0.058798852	FALSE	FALSE	FALSE
27961	3551	IPI00219301	IPI00219301	P29966;Q05C82;Q6NVI1	ENSG00000155130	T143	2	KAEDGATPSPSNE		1.96E-32	71.3	176.16	_AEDGAT(ph)PS(ph)PSNETPKK_	AEDGAT(1)PS(0.949)PS(0.051)NETPKK	AEDGAT(44.01)PS(12.66)PS(-12.66)NET(-41.71)PKK	6	2	894.85808	-0.47108	11086	2315	10998	1623	1.2766	1.172359	1.0666	1.10691	0.10605484	0.069060622	0.028001579	0.044112311	0.061807338	0.033992131	FALSE	FALSE	FALSE
1738	567	IPI00006682	IPI00006682	O95685;Q86X09	ENSG00000132825	S78	2	ARSLPSSPERRQK	PBD	0.0171485	23.07	120.67	_S(ph)LPSS(ph)PERR_	S(1)LPS(0.001)S(0.999)PERR	S(41.92)LPS(-30.54)S(30.54)PERR	5	2	594.74414	-1.3365	360206	1808	360202	1957	0.97849	0.91776	0.91737	0.846368	-0.009443608	-0.037270875	-0.037455466	-0.072440765	-0.039152679	0.025801468	FALSE	FALSE	FALSE
18314	5012	IPI00413100;IPI00873017;IPI00478789;IPI00657870	IPI00413100	Q86UU1-1;Q86UU1;Q5W9G0;Q86UU1-2;Q68CT9;Q96D60;Q86UU1-3	ENSG00000019144;ENSG00000019144;ENSG00000019144	S381	1	PTSIPGSPKFQPP		2.55E-54	64.61	137.67	_LGGQLPVVAISLSEYPASGALSQPTSIPGS(ph)PK_	LGGQLPVVAISLSEYPASGALSQPT(0.001)S(0.001)IPGS(0.998)PK	LGGQLPVVAIS(-98.03)LS(-95.11)EY(-83.68)PAS(-63.2)GALS(-44.53)QPT(-30.7)S(-30.7)IPGS(30.7)PK	30	3	1067.8863	0.2737	208953	8716	208969	10088	0.89384	0.9641	0.90792	0.86216	-0.048740214	-0.015877917	-0.041952417	-0.06441213	-0.04274567	0.020230962	FALSE	FALSE	FALSE
31472	6228	IPI00855998	IPI00855998	P49454		T3042	2	ENGRGPTPATPES		1.83E-13	40.19	169.63	_SSGIWENGRGPT(ph)PAT(ph)PESFSK_	SSGIWENGRGPT(1)PAT(0.998)PES(0.002)FSK	S(-76.21)S(-76.79)GIWENGRGPT(54.36)PAT(26.77)PES(-26.77)FS(-34.53)K	12	3	789.00143	0.2168	388740	5910	149024	3920	1.2697	0.9988	1.099736	1.3064	0.10370112	-0.000521466	0.041288442	0.116076172	0.065136067	0.054655828	FALSE	FALSE	FALSE
20334	5476	IPI00479997;IPI00643115;IPI00642012;IPI00744618	IPI00479997	P16949;Q96CE4;A2A2D2;A2A2D0;Q59G27	ENSG00000117632;ENSG00000117632;ENSG00000117632;ENSG00000117632	S16	1	ELEKRASGQAFEL		1.15E-226	83.23	307.97	_RAS(ph)GQAFELILSPR_	RAS(1)GQAFELILSPR	RAS(218.12)GQAFELILS(-218.12)PR	3	2	812.91398	0.41122	311696	7328	311592	4456	0.968827	0.875426	0.882562	0.980185	-0.013753766	-0.057780559	-0.054254776	-0.008691948	-0.033620262	0.025984621	FALSE	FALSE	FALSE
21645	5820	IPI00658152;IPI00654623;IPI00854869	IPI00658152	Q68CZ2-1;Q68CZ2;Q8NDL6;Q9H8D5;Q68CZ2-2	ENSG00000136205;ENSG00000136205;ENSG00000136205	S899	1	THAVGMSESPIGP		1.13E-162	58.32	244.22	_SCPETLTHAVGM(ox)S(ph)ESPIGPK_	SCPETLTHAVGMS(0.983)ES(0.017)PIGPK	S(-81.66)CPET(-60.39)LT(-60.39)HAVGMS(17.51)ES(-17.51)PIGPK	13	3	731.99005	-1.4521	334235	5629	334208	3507	1.032431	1.0569	1.384699	1.4516	0.013861036	0.024033898	0.141355379	0.16184696	0.085274318	0.07715504	FALSE	FALSE	FALSE
22666	6000	IPI00784739	IPI00784739	Q6PJG2;A0PJD3	ENSG00000156030	S461	1	RRRRRASQEANLL		8.17E-123	73.83	258.59	_RAS(ph)QEANLLTLAQK_	RAS(1)QEANLLTLAQK	RAS(173.67)QEANLLT(-173.67)LAQK	3	2	811.91672	-0.0048629	312562	7741	312555	8206	1.22908	1.094829	1.118138	1.1295	0.089580152	0.039346293	0.048495407	0.052886235	0.057577022	0.022068371	TRUE	FALSE	FALSE
20792	5611	IPI00554560	IPI00554560	O43328;Q1ED39;Q5FWF3	ENSG00000103550	S111	1	GHLEFLSGEKKNK		0.000827419	24.01	108.77	_QVFGHLEFLS(ph)GEK_	QVFGHLEFLS(1)GEK	QVFGHLEFLS(77.65)GEK	10	2	785.86871	-0.43528	309386	7289	309380	7071	1.1138	1.046875	1.1625	1.2979	0.046807214	0.019894829	0.065392962	0.113241232	0.061334059	0.039323735	FALSE	FALSE	FALSE
15564	4328	IPI00305822	IPI00305822	Q96HE9	ENSG00000068489	S307	1	KVDVERSPGGTPL	D/E/N-X-pS/pT	1.68E-14	35.41	139.73	_VDVERS(ph)PGGTPLTNK_	VDVERS(1)PGGTPLTNK	VDVERS(60.39)PGGT(-60.39)PLT(-68.39)NK	6	3	550.60133	-0.18012	448358	4226	448380	2263	1.503894	0.996461	1.046612	1.3583	0.177217227	-0.001539694	0.01978571	0.132995701	0.082114736	0.086633957	FALSE	FALSE	FALSE
995	363;5016	IPI00004233;IPI00413173	IPI00004233;IPI00413173	P46013-1;P46013;P46013-2	ENSG00000148773;ENSG00000148773	S1253;S893	1	TKIPCDSPQSDPV		4.08E-106	48.58	224.79	_IPCDS(ph)PQSDPVDTPTSTK_	IPCDS(1)PQSDPVDTPTSTK	IPCDS(72.67)PQS(-72.67)DPVDT(-124.26)PT(-133.55)S(-124.26)T(-159.26)K	5	2	1012.9296	0.26765	178545	3857	178545	3857	1.274972	1.103693	1.26	1.05655	0.105500647	0.042848288	0.100370545	0.023890054	0.068152384	0.0409567	FALSE	FALSE	FALSE
21850	5859	IPI00741537;IPI00844323;IPI00787462	IPI00741537	Q5JSZ5-2;Q5JSZ5;Q5H9R5;Q5JSZ8;Q5JSZ5-1;Q68CR0;Q9BU62;Q5JSZ9	ENSG00000130723;ENSG00000130723;ENSG00000130723	S745	1	DSPPVWSPEGYMA		1.14E-74	57.52	168.56	_KVTPIDSPPVWS(ph)PEGYMALQSK_	KVTPIDSPPVWS(1)PEGYMALQSK	KVT(-120.86)PIDS(-85.72)PPVWS(85.72)PEGY(-85.72)MALQS(-108.29)K	12	3	837.40608	0.40609	197188	8377	197188	8377	1.092637	1.246888	1.756826	1.105293	0.038475903	0.095827445	0.24472875	0.04347742	0.105627379	0.096293247	FALSE	FALSE	FALSE
17904	4922	IPI00409607;IPI00642366	IPI00409607	Q5T1K0;Q6PGN8;Q96FB3;Q9UG20;Q9UPS4;Q08AD1;Q5T1K1	ENSG00000118200;ENSG00000118200	S673	1	NTREALSPCPSTV		1.48E-06	38.06	131.77	_EALS(ph)PCPSTVSTK_	EALS(1)PCPSTVSTK	EALS(63.55)PCPS(-63.55)T(-72.49)VS(-102.86)T(-108.92)K	4	2	728.8231	0.10633	88201	4062	88201	4062	1.279811	2.3431	1.0492	1.0808	0.107145839	0.369790824	0.020858282	0.033745336	0.13288507	0.162445409	FALSE	FALSE	FALSE
18589	5073;5596	IPI00418316;IPI00872035;IPI00640598;IPI00741204;IPI00748579;IPI00718938;IPI00789719;IPI00719508;IPI00872983;IPI00552796	IPI00418316;IPI00552796	Q9ULU4-7;Q9ULU4;Q2HXV8;Q9ULU4-1;Q2HXV2;Q9ULU4-9;Q2HXW2;Q9ULU4-5;Q2HXV7;Q9ULU4-3;Q2HXV1;Q2HXV3;Q2HXV4;Q2HXV9;Q2HXW0;Q5TH11;Q9ULU4-6;Q9ULU4-4;Q2HXW1;Q9ULU4-8;Q2HXV5;Q569J9;Q5TH08;A6H8Y8;Q5TH12;Q5JV90	ENSG00000101040;ENSG00000101040;ENSG00000101040;ENSG00000101040;ENSG00000101040;ENSG00000101040;ENSG00000101040;ENSG00000101040;ENSG00000101040;ENSG00000101040	S510;S484	1	AGSLSGSPKPFSP		1.07E-95	55.83	173.43	_TGQAGSLSGS(ph)PK_	TGQAGSLSGS(1)PK	T(-151.39)GQAGS(-93.64)LS(-62.18)GS(62.18)PK	10	2	585.26354	-0.86413	417199	948	417286	8698	0.847138	0.977179	0.852038	0.937712	-0.072045837	-0.010025875	-0.069541036	-0.027930526	-0.044885818	0.030812573	FALSE	FALSE	FALSE
27883	3470	IPI00217975;IPI00790831	IPI00217975	P20700;Q6DC98	ENSG00000113368;ENSG00000113368	T25	1	TTPLSPTRLSRLQ		0.000614544	22.21	86.822	_AGGPTTPLSPT(ph)RLSR_	AGGPTTPLS(0.003)PT(0.994)RLS(0.003)R	AGGPT(-52.52)T(-52.52)PLS(-25.47)PT(25.47)RLS(-25.47)R	11	2	795.90361	-0.50109	16803	3128	16815	3014	1.269996	1.136142	0.98893	1.304431	0.103802353	0.055432615	-0.004834448	0.115421111	0.067455408	0.054748455	FALSE	FALSE	FALSE
30884	5789	IPI00647892;IPI00647106;IPI00184997	IPI00647892	Q15398-2;Q15398;Q15398-1;A8K732;A8MTM6;Q86T11	ENSG00000126787;ENSG00000126787;ENSG00000126787	T344	1	TPSYTWTPLKTEV		4.99E-56	77.63	192.34	_SANAFLTPSYTWT(ph)PLK_	SANAFLTPSYTWT(1)PLK	S(-140.36)ANAFLT(-100.94)PS(-70.61)Y(-89.54)T(-36.94)WT(36.94)PLK	13	2	938.94768	0.34178	330703	8805	330703	8805	1.2558	0.989247	1.1927	1.2545	0.098920479	-0.004695258	0.076531219	0.098470666	0.067306776	0.049125681	FALSE	FALSE	FALSE
10926	3237	IPI00182757;IPI00873406	IPI00182757	Q8N163-1;Q8N163;A6NL03;Q8N163-2	ENSG00000158941;ENSG00000158941	S124	1	NQPLLKSPAPPLL		1.37E-13	48.89	136.85	_S(ph)PAPPLLHVAALGQK_	S(1)PAPPLLHVAALGQK	S(124.18)PAPPLLHVAALGQK	1	2	789.92382	-1.173	371744	6250	371720	8348	1.168249	1.026103	1.217178	1.221042	0.067535418	0.011190957	0.085354094	0.086730603	0.062702768	0.035436519	FALSE	FALSE	FALSE
2749	880	IPI00844388;IPI00010590;IPI00807455;IPI00807574;IPI00807726;IPI00807553;IPI00807597	IPI00844388	Q9NRZ9-1;Q9NRZ9;Q6I7N8;Q9NRZ9-2;Q9NRZ9-3;Q9NRZ9-5;Q9NRZ9-6;Q9NRZ9-4	ENSG00000119969;ENSG00000119969;ENSG00000119969;ENSG00000119969;ENSG00000119969;ENSG00000119969	S549	1	KETIELSPTGRPK	D/E/N-X-pS/pT	0.00326562	30.85	115.98	_ETIELS(ph)PTGRPK_	ET(0.002)IELS(0.996)PT(0.002)GRPK	ET(-26.8)IELS(26.8)PT(-26.8)GRPK	6	2	704.34761	-0.16427	112831	5218	112837	2426	1.395985	1.072866	1.027248	1.196032	0.144880752	0.030545482	0.011675304	0.077742799	0.066211084	0.059352291	FALSE	FALSE	FALSE
12630	3666	IPI00336081;IPI00791924;IPI00221259;IPI00221255;IPI00790383;IPI00855853;IPI00376019;IPI00791032;IPI00736561;IPI00550936	IPI00336081	Q15746-1;Q15746;Q15746-5;Q15746-6;Q15746-2;Q15746-3;Q15746-4;Q15746-7;Q05B97;Q05B98;Q05D81;Q3B765;Q68DK3;Q6ZNP1;Q15746-8;Q6LAL4;Q9UBY6;Q6P2N0	ENSG00000065534;ENSG00000065534;ENSG00000065534;ENSG00000065534;ENSG00000065534;ENSG00000065534;ENSG00000065534;ENSG00000065534;ENSG00000065534	S1779	1	STGSPTSPLNAEK		2.01E-31	57.34	186.01	_SSTGSPTS(ph)PLNAEK_	SSTGSPT(0.007)S(0.993)PLNAEK	S(-73.32)S(-76.71)T(-68.74)GS(-60.27)PT(-21.82)S(21.82)PLNAEK	8	2	728.32179	-0.30466	396788	1922	396785	4130	1.095475	1.286811	1.30318	1.116652	0.039602471	0.109514765	0.115004406	0.047917848	0.078009872	0.039756812	TRUE	FALSE	FALSE
11530	3355	IPI00302712;IPI00216348;IPI00827813	IPI00302712	Q13409-2;Q13409;Q32LY9;Q13409-3;Q5BJF8;Q7Z4X1;Q13409-6	ENSG00000077380;ENSG00000077380;ENSG00000077380	S73	1	MGLTPESPIVPPP		2.58E-106	52.09	173.14	_EAEALLQSMGLTPES(ph)PIVPPPMSPSSK_	EAEALLQSMGLTPES(1)PIVPPPMSPSSK	EAEALLQS(-75.46)MGLT(-52.8)PES(52.8)PIVPPPMS(-75.46)PS(-82.41)S(-82.41)K	15	3	958.46193	-0.33513	87097	10598	87138	10593	1.104425	1.279347	1.295262	1.1098	0.043136229	0.106988355	0.112357625	0.04524472	0.076931732	0.037879622	TRUE	FALSE	FALSE
8294	2573	IPI00065931;IPI00872432;IPI00329783;IPI00829853;IPI00163646;IPI00829774;IPI00829717;IPI00375281	IPI00065931	Q12802-2;Q12802;A8MVN0;Q12802-1;Q12802-6;A8MPW5;Q12802-4;Q12802-3;Q12802-7;A8MYJ1	ENSG00000170776;ENSG00000170776;ENSG00000170776;ENSG00000170776;ENSG00000170776;ENSG00000170776;ENSG00000170776	S1933	1	WKFLSHSTDSLNK		9.08E-46	71.54	225.17	_FLSHS(ph)TDSLNK_	FLSHS(0.977)T(0.023)DSLNK	FLS(-74.94)HS(16.21)T(-16.21)DS(-74.94)LNK	5	2	664.79775	-0.68942	123579	3942	123579	3942	0.8707	0.896762	0.895026	1.031773	-0.060131456	-0.047322803	-0.048164348	0.013584159	-0.035508612	0.033247192	FALSE	FALSE	FALSE
14753	4123	IPI00299507	IPI00299507	Q15003;A8K4T8	ENSG00000121152	S432	1	GEYSYFSPRTMSM		4.93E-25	75.25	208.75	_PGEYSYFS(ph)PR_	PGEYSYFS(1)PR	PGEY(-129.35)S(-53.68)Y(-109.9)FS(53.68)PR	8	2	641.76064	0.27483	281716	4809	281710	7659	1.339618	1.068345	1.044104	1.181298	0.126980974	0.028711522	0.01874376	0.072359469	0.061698931	0.049358242	FALSE	FALSE	FALSE
11913	3448	IPI00217661	IPI00217661	Q8IY67-2;Q8IY67	ENSG00000161847	S697	1	EGLLGLSPGPNGH		0.0526584	27.44	44.463	_AIGSSPLGSGEGLLGLS(ph)PGPNGHSHLLK_	AIGS(0.001)S(0.001)PLGS(0.001)GEGLLGLS(0.926)PGPNGHS(0.072)HLLK	AIGS(-31.35)S(-31.35)PLGS(-31.35)GEGLLGLS(11.07)PGPNGHS(-11.07)HLLK	17	4	683.84964	0.73863	20751	10512	20751	10512	1.44324	1.026734	1.046796	1.23	0.159338557	0.011457944	0.019862054	0.089905111	0.070140917	0.06908569	FALSE	FALSE	FALSE
11944	3450	IPI00217670	IPI00217670	Q8IY67-1;Q8IY67;A6NMU4	ENSG00000161847	S524	1	EGLLGLSPGPNGH		0.0526584	27.44	44.463	_AIGSSPLGSGEGLLGLS(ph)PGPNGHSHLLK_	AIGS(0.001)S(0.001)PLGS(0.001)GEGLLGLS(0.926)PGPNGHS(0.072)HLLK	AIGS(-31.35)S(-31.35)PLGS(-31.35)GEGLLGLS(11.07)PGPNGHS(-11.07)HLLK	17	4	683.84964	0.73863	20751	10512	20751	10512	1.44324	1.026734	1.046796	1.23	0.159338557	0.011457944	0.019862054	0.089905111	0.070140917	0.06908569	FALSE	FALSE	FALSE
10116	3051	IPI00876984;IPI00217957;IPI00170594;IPI00854633;IPI00867676	IPI00876984	A6NP09;A8MSG9;Q8WYP5-2;Q8WYP5;Q8WYP5-1;A6NGM0	ENSG00000153207;ENSG00000153207;ENSG00000153207	S2260	1	IEIRLISPLASPA		0.000993771	36.75	97.936	_LIS(ph)PLASPADGVK_	LIS(1)PLASPADGVK	LIS(54.97)PLAS(-54.97)PADGVK	3	2	674.34962	-0.11516	213930	5508	213930	5508	1.380119	1.050917	1.01449	1.272798	0.139916535	0.021568417	0.00624777	0.104759484	0.068123052	0.06453014	FALSE	FALSE	FALSE
10117	3051	IPI00876984;IPI00217957;IPI00170594;IPI00854633;IPI00867676	IPI00876984	A6NP09;A8MSG9;Q8WYP5-2;Q8WYP5;Q8WYP5-1;A6NGM0	ENSG00000153207;ENSG00000153207;ENSG00000153207	S2264	2	LISPLASPADGVK		2.97E-50	51.92	216.1	_LIS(ph)PLAS(ph)PADGVK_	LIS(1)PLAS(1)PADGVK	LIS(176.16)PLAS(176.16)PADGVK	7	2	714.33278	0.15611	213926	5646	213875	7490	1.380119	1.050917	1.01449	1.272798	0.139916535	0.021568417	0.00624777	0.104759484	0.068123052	0.06453014	FALSE	FALSE	FALSE
19656	5321	IPI00465168;IPI00641071	IPI00465168	Q9UL54-1;Q9UL54;A5PKY1;Q86V37;Q9UL54-3	ENSG00000149930;ENSG00000149930	S825	2	EESGAPSPSPQKH		8.66E-52	42.13	202.06	_ILGEESGAPS(ph)PS(ph)PQK_	ILGEESGAPS(1)PS(1)PQK	ILGEES(-99.87)GAPS(99.87)PS(132.9)PQK	10	2	828.84953	-0.55546	175615	2504	175615	2504	1.379942	0.965225	1.119377	1.393551	0.139860833	-0.015371438	0.048976379	0.144122867	0.07939716	0.076923737	FALSE	FALSE	FALSE
20554	5531	IPI00550020	IPI00550020	P20962	ENSG00000159335	S5	1	__MSEKSVEAAAE	Plk1;D/E/N-X-pS/pT;pS/pT-F/L/I/Y/W/V/M	1.51E-98	79.56	262.78	_S(ph)VEAAAELSAK_	S(1)VEAAAELSAK	S(175.87)VEAAAELS(-175.87)AK	1	2	578.26829	-0.41787	403108	2527	403101	2304	1.104902	1.342592	1.224189	1.110317	0.04332376	0.127944055	0.087848473	0.045446989	0.076140819	0.040165138	TRUE	FALSE	FALSE
16430	4559	IPI00844259;IPI00335131;IPI00514301;IPI00555605;IPI00641315;IPI00873249;IPI00647325	IPI00844259	O14936-4;O14936;O14936-3;O14936-1;A6NES1;O14936-2;O14936-6;Q5VT15	ENSG00000147044;ENSG00000147044;ENSG00000147044;ENSG00000147044;ENSG00000147044	S51	1	VAKFTSSPGLSTE	PBD	4.31E-11	56.22	143.95	_FTSS(ph)PGLSTEDLK_	FTS(0.005)S(0.995)PGLSTEDLK	FT(-60.1)S(-23.01)S(23.01)PGLS(-54.12)T(-63.55)EDLK	4	2	731.32908	0.02468	128096	5275	128105	3765	2.4853	1.036075	1.247106	1.0658	0.39537882	0.015391195	0.095903369	0.027675716	0.133587275	0.178084682	FALSE	FALSE	FALSE
22574	5972	IPI00783736	IPI00783736			S43	1	GTMSEKSVEAAAE	Plk1;D/E/N-X-pS/pT;pS/pT-F/L/I/Y/W/V/M	1.51E-98	79.56	262.78	_S(ph)VEAAAELSAK_	S(1)VEAAAELSAK	S(175.87)VEAAAELS(-175.87)AK	1	2	578.26829	-0.41787	403108	2527	403101	2304	1.104902	1.342592	1.224189	1.110317	0.04332376	0.127944055	0.087848473	0.045446989	0.076140819	0.040165138	TRUE	FALSE	FALSE
31108	5952	IPI00782992;IPI00785023	IPI00782992	Q9UQ35-1;Q9UQ35;A0AUK8;O60382;Q9UQ35-2;A6NKB9;Q05BI2;Q05CV9;Q9UQ39	ENSG00000167978;ENSG00000167978	T1413	2	LDAVPRTPSRERS		2.08E-26	49.67	122.04	_AGMSSNQSISSPVLDAVPRT(ph)PS(ph)RER_	AGMS(0.002)S(0.002)NQS(0.002)IS(0.004)S(0.005)PVLDAVPRT(0.993)PS(0.992)RER	AGMS(-34.35)S(-32.46)NQS(-32.03)IS(-29.17)S(-29.03)PVLDAVPRT(29.03)PS(29.03)RER	20	4	701.32149	-0.79665	17682	4802	17619	5474	1.016419	0.778354	0.85542	0.986243	0.007072775	-0.108822838	-0.0678206	-0.006016066	-0.043896682	0.054223569	FALSE	FALSE	FALSE
9757	2953	IPI00165970;IPI00549380;IPI00216207	IPI00165970	Q8WYQ5-1;Q8WYQ5;Q53GY5;Q8WYQ5-3;Q8WYQ5-2	ENSG00000128191;ENSG00000128191;ENSG00000128191	S271	1	EKYGGDSDHPSDG		0.00124491	21.99	66.106	_YGGDS(ph)DHPSDGETSVQPM(ox)MTK_	Y(0.001)GGDS(0.98)DHPS(0.007)DGET(0.012)SVQPMMTK	Y(-31.63)GGDS(19.08)DHPS(-21.65)DGET(-19.08)S(-34.74)VQPMMT(-54.47)K	5	3	778.96786	-1.2266	478915	2365	478915	2365	0.963966	0.860774	0.897776	0.986755	-0.015938284	-0.06511086	-0.046832009	-0.005790664	-0.033417954	0.027405493	FALSE	FALSE	FALSE
27029	2876	IPI00377085;IPI00844455;IPI00157442	IPI00377085	Q6PFW2;A6NFK4;O15085	ENSG00000132694;ENSG00000132694;ENSG00000132694	T708	1	RSLENPTPPFTPK	D/E/N-X-pS/pT	0.000287218	22.37	104.52	_SLENPT(ph)PPFTPK_	SLENPT(1)PPFTPK	S(-62.85)LENPT(40.93)PPFT(-40.93)PK	6	2	704.33143	0.15523	356630	7777	356630	7777	0.835411	0.96201	0.907151	0.929991	-0.078099811	-0.016820413	-0.042320416	-0.031521254	-0.042190474	0.026121317	FALSE	FALSE	FALSE
23591	6239	IPI00868781;IPI00021175	IPI00868781	A7E2B2;Q9NYV4	ENSG00000167258;ENSG00000167258	S274	2	STSRRQSVSPPYK	pS/pT-F/L/I/Y/W/V/M	0.0136464	21.81	117.63	_RQS(ph)VS(ph)PPYK_	RQS(1)VS(1)PPYK	RQS(78.24)VS(39.38)PPY(-39.38)K	3	2	611.25688	-0.40903	322478	1758	322478	1758	0.965552	0.967804	0.859757	0.81338	-0.015224332	-0.014212587	-0.06562428	-0.089706511	-0.046191927	0.037651053	FALSE	FALSE	FALSE
3604	1157	IPI00014256;IPI00843979;IPI00640748	IPI00014256	Q15052-1;Q15052;A8K6S7;Q7Z3W1;A6NMW9;Q15052-2;Q5JVP6;Q8N4Q3	ENSG00000129675;ENSG00000129675;ENSG00000129675	S488	1	SASPRMSGFIYQG		0.000518506	30.92	175.85	_MS(ph)GFIYQGK_	MS(1)GFIYQGK	MS(157.25)GFIY(-157.25)QGK	2	2	555.73812	-0.27083	259872	4236	259872	4236	0.902588	0.949424	0.913889	0.90495	-0.044510445	-0.022539794	-0.03910655	-0.043375416	-0.037383051	0.010165315	FALSE	FALSE	FALSE
23592	6239	IPI00868781;IPI00021175	IPI00868781	A7E2B2;Q9NYV4	ENSG00000167258;ENSG00000167258	S276	2	SRRQSVSPPYKEP		0.0136464	21.81	117.63	_RQS(ph)VS(ph)PPYK_	RQS(1)VS(1)PPYK	RQS(73.98)VS(47.91)PPY(-47.91)K	5	2	611.25688	-0.69984	322481	1853	322478	1758	0.965552	0.967804	0.859757	0.81338	-0.015224332	-0.014212587	-0.06562428	-0.089706511	-0.046191927	0.037651053	FALSE	FALSE	FALSE
19941	5378	IPI00791720;IPI00470771	IPI00791720	Q5PRF9;A5Z0M6;Q66K25;Q8IXP7;Q8N2G5;Q9NW90	ENSG00000179134;ENSG00000179134	S628	1	NPGGSNSMPSQSR	pS/pT-F/L/I/Y/W/V/M	2.43E-73	46.53	179.01	_QNLWFANPGGSNS(ph)MPSQSR_	QNLWFANPGGSNS(1)MPSQSR	QNLWFANPGGS(-45.06)NS(45.06)MPS(-45.06)QS(-75.2)R	13	3	719.97724	0.53038	300795	9995	300789	10538	0.715064	0.988779	0.897599	0.91813	-0.145655086	-0.004900766	-0.04691764	-0.037095822	-0.058642328	0.060720935	FALSE	FALSE	FALSE
10322	3103	IPI00744221;IPI00171819	IPI00744221	O94887-1;O94887;O94887-2	ENSG00000006607;ENSG00000006607	S428	1	FKDSSSSLTDPQV	pS/pT-F/L/I/Y/W/V/M;PBD	1.68E-14	51.62	139.73	_DSSSS(ph)LTDPQVSYVK_	DSSS(0.003)S(0.994)LT(0.003)DPQVSYVK	DS(-37.59)S(-37.59)S(-25.64)S(25.64)LT(-25.64)DPQVS(-96.41)Y(-111.06)VK	5	2	846.87184	0.29098	80254	3573	80251	3701	0.77462	0.97108	0.88639	0.958086	-0.110911294	-0.01274499	-0.052375152	-0.018595506	-0.048656736	0.045028834	FALSE	FALSE	FALSE
6191	1928	IPI00026087;IPI00186338	IPI00026087	O75531;A6NCY2	ENSG00000175334	S4	2	___MTTSQKHRDF		0.0062898	20.06	77.709	_(ac)T(ph)TS(ph)QKHRDFVAEPMGEK_	T(0.578)T(0.438)S(0.985)QKHRDFVAEPMGEK	T(1.24)T(-1.24)S(15.66)QKHRDFVAEPMGEK	3	2	1081.9525	-1.1089	438749	2944	438732	5144	0.892956	0.997772	0.897442	0.63624	-0.04916994	-0.000968688	-0.046993609	-0.196379031	-0.073377817	0.08495985	FALSE	FALSE	FALSE
5138	1631	IPI00021812;IPI00555610	IPI00021812	Q09666;Q13727;Q6ZQN2;Q8N274	ENSG00000124942	S5830	1	TFGGLGSKSKGHY		2.27E-06	58.61	176.78	_FGTFGGLGS(ph)K_	FGTFGGLGS(1)K	FGT(-96.72)FGGLGS(96.72)K	9	2	525.73643	-0.42836	120891	6115	120888	6235	1.125776	0.826715	0.851885	0.84075	0.051451986	-0.082644182	-0.069619029	-0.075333124	-0.044036087	0.063881527	FALSE	FALSE	FALSE
4489	1479	IPI00019400	IPI00019400	P51580;Q9BS45	ENSG00000137364	S14	1	LDIEEYSDTEVQK	D/E/N-X-pS/pT	5.58E-240	75.32	307.32	_TSLDIEEYS(ph)DTEVQK_	TSLDIEEYS(1)DTEVQK	T(-89.11)S(-98.95)LDIEEY(-127.62)S(72.72)DT(-72.72)EVQK	9	2	918.89297	-0.35263	433844	3925	433861	4812	0.931387	0.93677	0.935182	0.84105	-0.030869828	-0.028367026	-0.029103861	-0.075178185	-0.040879725	0.022889743	FALSE	FALSE	FALSE
15790	4388	IPI00307591	IPI00307591	O15014	ENSG00000180357	S1055	1	TLTKAPSLTDLVK	pS/pT-F/L/I/Y/W/V/M	4.35E-21	56.6	209.75	_APS(ph)LTDLVK_	APS(1)LTDLVK	APS(83.69)LT(-83.69)DLVK	3	2	512.25974	-0.1314	31341	4567	31348	7857	0.909421	0.947721	0.893885	0.93591	-0.041235021	-0.023319496	-0.04871835	-0.028765912	-0.035509695	0.01156615	FALSE	FALSE	FALSE
9250	2828	IPI00152863;IPI00845255	IPI00152863	Q8TEV9-1;Q8TEV9;A5PKZ5;Q8TEV9-2	ENSG00000176994;ENSG00000176994	S498	1	SLTVPLSPQVVRS		4.08E-58	48.39	183.28	_SDSQASLTVPLS(ph)PQVVR_	SDSQASLTVPLS(1)PQVVR	S(-126.79)DS(-122.27)QAS(-105.57)LT(-67.58)VPLS(67.58)PQVVR	12	2	932.46423	0.26653	337370	8788	337370	8788	0.825706	0.927049	0.847036	1.0517	-0.08317456	-0.03289731	-0.072098131	0.021891874	-0.041569532	0.047488705	FALSE	FALSE	FALSE
16881	4674	IPI00382587;IPI00794207;IPI00791665;IPI00418250;IPI00791614;IPI00788929	IPI00382587	Q00P30;Q00P31;Q9P0W5-1;Q9P0W5;Q9P0W5-2;Q9P0W5-3;Q9P0W5-4	ENSG00000151967;ENSG00000151967;ENSG00000151967;ENSG00000151967;ENSG00000151967	S406	1	SLDTPLSPMSKQS		1.31E-55	76.37	213.69	_TETSLDTPLS(ph)PMSK_	TETSLDTPLS(1)PMSK	T(-129.84)ET(-117.37)S(-90.57)LDT(-48.63)PLS(48.63)PMS(-59.75)K	10	2	793.8546	0.13653	415392	5551	415397	4845	0.56485	1.10685	0.8074	0.52914	-0.248066867	0.044088769	-0.092911255	-0.276429407	-0.14332969	0.148720217	FALSE	FALSE	FALSE
21332	5752	IPI00644865;IPI00748339	IPI00644865	Q9P2Q2;A7E2Y3;Q5T377	ENSG00000151474	S800	1	GSASSGSMPNLAA	pS/pT-F/L/I/Y/W/V/M	4.94E-227	89.56	282	_AAGALGSASSGS(ph)MPNLAAR_	AAGALGSASSGS(1)MPNLAAR	AAGALGS(-95.6)AS(-50.25)S(-38.14)GS(38.14)MPNLAAR	12	2	884.90603	-1.2138	2536	4362	2547	4598	0.948301	0.896484	0.959748	0.85161	-0.023053791	-0.047457457	-0.017842784	-0.069759248	-0.03952832	0.023933608	FALSE	FALSE	FALSE
719	277	IPI00002901	IPI00002901	P28347	ENSG00000187079	S11	1	SWSGSESPAENME		7.00E-209	94.14	279.78	_(ac)MEPSSWSGSES(ph)PAENMER_	MEPSSWSGS(0.002)ES(0.998)PAENMER	MEPS(-149.29)S(-116.35)WS(-67.91)GS(-28.17)ES(28.17)PAENMER	11	2	1066.9005	-0.6	248309	6229	248309	6229	1.023081	0.920579	0.842023	0.89209	0.009910019	-0.035938936	-0.074676046	-0.049591329	-0.037574073	0.035488888	FALSE	FALSE	FALSE
17127	4748	IPI00385712;IPI00856089	IPI00385712	Q15361	ENSG00000125482	S65	1	FQHLISSPLKKSR	PBD	5.28E-08	35.17	150.24	_DFQHLISS(ph)PLK_	DFQHLIS(0.001)S(0.999)PLK	DFQHLIS(-31.86)S(31.86)PLK	8	2	682.83414	-0.3652	63367	8457	63364	4525	1.369874	1.008038	1.239072	1.133	0.136680623	0.003476904	0.093096543	0.05422991	0.071870995	0.056685599	FALSE	FALSE	FALSE
27888	3470	IPI00217975	IPI00217975	P20700	ENSG00000113368	T575	1	LFHQQGTPRASNR		1.65E-48	62.11	127.88	_TTIPEEEEEEEEAAGVVVEEELFHQQGT(ph)PR_	TTIPEEEEEEEEAAGVVVEEELFHQQGT(1)PR	T(-118.84)T(-119)IPEEEEEEEEAAGVVVEEELFHQQGT(118.84)PR	28	4	873.6398	-0.22587	436998	10625	436998	10625	1.160844	1.090736	1.0482	1.268318	0.064773861	0.037719647	0.020444155	0.103228156	0.056541455	0.036077214	FALSE	FALSE	FALSE
17047	4728	IPI00384909	IPI00384909	A1L4N4;Q4VC08;Q6MZU2;Q7Z322;Q9H889;Q9H9E4;Q9NT37;Q9ULH0	ENSG00000134313	S1427	1	PSDEDESGTEESD	D/E/N-X-pS/pT	0.000888945	24.05	74.568	_LPSDEDES(ph)GTEESDNTPLLK_	LPS(0.001)DEDES(0.752)GT(0.121)EES(0.121)DNT(0.004)PLLK	LPS(-29.44)DEDES(7.92)GT(-7.92)EES(-7.92)DNT(-22.65)PLLK	8	2	1128.4756	2.0968	225554	4134	225554	4134	1.0657	0.84842	0.84976	0.93017	0.027634966	-0.071389102	-0.070703716	-0.031437672	-0.036473881	0.04664069	FALSE	FALSE	FALSE
14850	4162	IPI00646058;IPI00300631	IPI00646058	A0AV56;Q15424;A8K329;Q68DW3	ENSG00000160633;ENSG00000160633	S383	1	GADQKMSSPEDDS		0.000131066	29.89	74.568	_ESSTSEGADQKMS(ph)SPEDDSDTK_	ESSTSEGADQKMS(0.972)S(0.028)PEDDSDTK	ES(-52.19)S(-47.9)T(-47.9)S(-47.2)EGADQKMS(15.48)S(-15.48)PEDDS(-41.74)DT(-47.2)K	13	3	804.30738	-0.66461	111558	2244	111561	1467	1.0064	0.91591	0.89602	0.873775	0.002770628	-0.038147199	-0.047682296	-0.058600385	-0.035414813	0.026793381	FALSE	FALSE	FALSE
12272	3551	IPI00219301	IPI00219301	P29966;Q05C82;Q6NVI1	ENSG00000155130	S167	1	KKSFKLSGFSFKK		1.36E-12	47.04	192.41	_LS(ph)GFSFK_	LS(1)GFSFK	LS(80.64)GFS(-80.64)FK	2	2	433.19641	0.3016	231226	5677	342281	10364	1.138823	1.052799	1.058481	1.409207	0.05645623	0.022345464	0.024683067	0.148974792	0.063114888	0.059316697	FALSE	FALSE	FALSE
19194	5225	IPI00448751;IPI00854700;IPI00854856	IPI00448751	A0MZ66-3;A0MZ66;A0MZ66-1;A0MZ66-4	ENSG00000187164;ENSG00000187164;ENSG00000187164	S506	1	ATSESKSMPVLGS	pS/pT-F/L/I/Y/W/V/M	1.31E-55	68.24	220.63	_S(ph)M(ox)PVLGSVSSVTK_	S(1)MPVLGSVSSVTK	S(159.36)MPVLGS(-159.36)VS(-177.16)S(-191.14)VT(-210.32)K	1	2	694.33057	-0.1984	367954	2937	367954	2937	0.951665	0.850596	0.92843	0.970144	-0.021515903	-0.070276664	-0.032250835	-0.013163798	-0.0343018	0.025223611	FALSE	FALSE	FALSE
5538	1705	IPI00022790	IPI00022790	P55081;Q86TG6	ENSG00000140259	S116	1	PEVVGESDSEVEG		3.87E-182	86.44	257.33	_IVEPEVVGES(ph)DSEVEGDAWR_	IVEPEVVGES(1)DSEVEGDAWR	IVEPEVVGES(35.85)DS(-35.85)EVEGDAWR	10	2	1141.4967	-0.52924	185325	5870	185320	6120	1.033644	0.80206	0.85607	0.976889	0.014370988	-0.095793142	-0.067490722	-0.010154781	-0.039766914	0.050712716	FALSE	FALSE	FALSE
5285	1647	IPI00022078;IPI00183085	IPI00022078	Q92597;Q53EU7;Q597H1;Q6IBG2;Q8N959;Q9BRH7	ENSG00000104419;ENSG00000104419	S330	1	MRSRTASGSSVTS		2.01E-31	65.29	186.01	_TAS(ph)GSSVTSLDGTR_	T(0.023)AS(0.977)GSSVTSLDGTR	T(-16.37)AS(16.37)GS(-38.34)S(-50.29)VT(-93.92)S(-93.92)LDGT(-164.86)R	3	2	709.81159	-0.023107	411307	2220	411317	2343	0.62273	1.048069	0.839674	0.865615	-0.205700212	0.020389876	-0.075889294	-0.062675226	-0.080968714	0.093437969	FALSE	FALSE	FALSE
15037	4211	IPI00302238	IPI00302238	Q9NY61;A6NCJ6	ENSG00000108270	S320	2	AGSEEISSEDDEL	D/E/N-X-pS/pT	7.17E-16	27.6	91.769	_YLVDGTKPNAGSEEIS(ph)S(ph)EDDELVEEK_	YLVDGTKPNAGSEEIS(1)S(1)EDDELVEEK	Y(-67.06)LVDGT(-62.57)KPNAGS(-39.5)EEIS(39.5)S(39.5)EDDELVEEK	16	3	1005.0877	-0.56991	481407	8735	481413	5813	1.015885	0.95089	0.864854	0.754929	0.006844548	-0.02186972	-0.063057202	-0.122093891	-0.050044066	0.055948271	FALSE	FALSE	FALSE
24981	879	IPI00010586;IPI00871307	IPI00010586	P82094;Q17R87;Q59GK0;Q6PII6	ENSG00000144747;ENSG00000144747	T364	1	IIVNSSTPKSKTV	PBD	5.19E-78	60.2	224.79	_GYALVPIIVNSST(ph)PK_	GYALVPIIVNS(0.002)S(0.002)T(0.997)PK	GY(-91)ALVPIIVNS(-28.09)S(-28.09)T(28.09)PK	13	2	819.92876	0.38796	159263	8384	159278	8383	1.217631	1.028823	1.065815	1.269239	0.085515696	0.012340665	0.027681828	0.103543408	0.057270399	0.044095173	FALSE	FALSE	FALSE
20341	5476	IPI00479997;IPI00643115;IPI00642012	IPI00479997	P16949;Q96CE4;A2A2D2;A2A2D0	ENSG00000117632;ENSG00000117632;ENSG00000117632	S63	1	AEERRKSHEAEVL		0.00261417	48.34	126.79	_S(ph)HEAEVLK_	S(1)HEAEVLK	S(84.57)HEAEVLK	1	2	496.72606	2.7253	350585	2269	350566	1762	1.313885	0.945936	1.1813	1.649864	0.118557355	-0.024138246	0.072360204	0.217448146	0.096056865	0.100416651	FALSE	FALSE	FALSE
1310	440	IPI00005202	IPI00005202	O15173	ENSG00000164040	S232	2	KPGEEPSEYTDEE	D/E/N-X-pS/pT	2.02E-146	55.23	251.61	_LLKPGEEPS(ph)EYT(ph)DEEDTK_	LLKPGEEPS(1)EYT(1)DEEDTK	LLKPGEEPS(49.62)EY(-49.62)T(49.62)DEEDT(-54.69)K	9	3	747.30256	-0.18795	218614	5829	218650	4976	0.886469	0.946227	0.94159	0.88401	-0.052336447	-0.024004664	-0.026138162	-0.053542822	-0.039005524	0.016120808	FALSE	FALSE	FALSE
25948	1812	IPI00024312	IPI00024312	P98174;Q5H999	ENSG00000102302	T711	1	NREDEDTPPNSPN	D/E/N-X-pS/pT	0.00305775	17.02	56.22	_LLNSTNREDEDT(ph)PPNSPNVDLGK_	LLNS(0.01)T(0.043)NREDEDT(0.936)PPNS(0.01)PNVDLGK	LLNS(-19.51)T(-13.41)NREDEDT(13.41)PPNS(-19.51)PNVDLGK	12	3	869.0641	-0.37216	219305	6454	219305	6454	0.55417	0.937494	0.88501	1.0533	-0.256356988	-0.028031503	-0.053051822	0.022552084	-0.078722057	0.122527703	FALSE	FALSE	FALSE
29250	4497	IPI00329650;IPI00550291	IPI00329650	Q8NFH5;A8K3Z5;A6NM64;A8K0N6	ENSG00000163002;ENSG00000163002	T106	1	SPGLGSTPLTSRR	PBD	5.64E-97	80.41	202.91	_SIYDDISSPGLGST(ph)PLTSR_	SIYDDISSPGLGS(0.003)T(0.997)PLTSR	S(-66.9)IY(-94.96)DDIS(-54.59)S(-54.59)PGLGS(-24.59)T(24.59)PLT(-46.35)S(-62.45)R	14	2	1023.475	-0.07666	354495	7261	354494	7541	1.1226	0.797808	0.812445	0.904606	0.050225038	-0.098101613	-0.09020603	-0.043540536	-0.045405785	0.068148479	FALSE	FALSE	FALSE
1854	617	IPI00007334	IPI00007334	Q9UKV3-1;Q9UKV3;Q69YJ6	ENSG00000100813	S240	1	ARAAKLSEGSQPA		6.69E-129	85.66	228.03	_AAKLS(ph)EGSQPAEEEEDQETPSR_	AAKLS(1)EGSQPAEEEEDQETPSR	AAKLS(39.75)EGS(-39.75)QPAEEEEDQET(-117.84)PS(-123.69)R	5	2	1234.5267	0.46072	3022	1784	230853	3211	0.77837	1.008614	0.81845	0.932271	-0.108813911	0.003724992	-0.087007847	-0.030457825	-0.055638648	0.051542057	FALSE	FALSE	FALSE
27357	3129	IPI00174962	IPI00174962	Q8N3F8;Q641Q8;Q68D58	ENSG00000100139	T467	2	HPWYGITPTSSPK		2.35E-60	29.51	208.55	_SLHPWYGIT(ph)PTSS(ph)PK_	SLHPWYGIT(1)PT(0.013)S(0.106)S(0.881)PK	S(-82.87)LHPWY(-66.32)GIT(51.5)PT(-18.33)S(-9.21)S(9.21)PK	9	2	915.89681	0.24599	357994	7274	358028	6715	0.957869	0.887157	0.858331	1.016424	-0.018693882	-0.051999516	-0.066345202	0.007074911	-0.032490922	0.033078246	FALSE	FALSE	FALSE
27422	3168	IPI00178187;IPI00845271;IPI00433194	IPI00178187	Q8NDI1-1;Q8NDI1;Q8NDI1-2;Q8NDI1-3;A8K930	ENSG00000115504;ENSG00000115504;ENSG00000115504	T165	1	LREGKATDEDMQS		1.35E-98	80.21	232.58	_AT(ph)DEDM(ox)QSLASLM(ox)SM(ox)K_	AT(0.899)DEDMQS(0.099)LAS(0.001)LMSMK	AT(9.57)DEDMQS(-9.57)LAS(-28.56)LMS(-36.69)MK	2	2	943.36689	-0.76766	44846	2539	44860	8831	0.919062	0.971641	0.861009	0.91239	-0.03665519	-0.012494168	-0.064992309	-0.039819483	-0.038490288	0.021473159	FALSE	FALSE	FALSE
4431	1449	IPI00152330;IPI00410486;IPI00018929	IPI00152330	Q8TCA0-1;Q8TCA0;Q8TCA0-2;Q8TCA0-3	ENSG00000172731;ENSG00000172731;ENSG00000172731	S175	1	KFDMLMSPEGARA		3.81E-52	54.11	202.39	_FDM(ox)LMS(ph)PEGARAPLP_	FDMLMS(1)PEGARAPLP	FDMLMS(84.82)PEGARAPLP	6	2	864.38027	0.44171	118423	6660	118411	8519	1.1282	1.152495	1.167035	1.1276	0.052386095	0.06163905	0.067083881	0.052155067	0.058316023	0.007326647	TRUE	FALSE	FALSE
21539	5805	IPI00220477;IPI00479000;IPI00655820;IPI00796471;IPI00797885;IPI00788638	IPI00220477	Q96EZ8-2;Q96EZ8;Q96EZ8-1;Q96EZ8-3;Q7Z372	ENSG00000187778;ENSG00000187778;ENSG00000187778	S121	2	STPVPPSPAPAPG		4.12E-82	42.22	203.89	_APST(ph)PVPPS(ph)PAPAPGLTK_	APS(0.004)T(0.996)PVPPS(1)PAPAPGLTK	APS(-24.33)T(24.33)PVPPS(108.24)PAPAPGLT(-108.24)K	9	2	922.93339	-2.59E-06	31508	5467	31505	4644	1.124333	1.089595	1.146296	1.186792	0.050894958	0.037265102	0.059296777	0.07437461	0.055457862	0.015538954	TRUE	FALSE	FALSE
9298	2844	IPI00220116;IPI00154388	IPI00220116	Q9H0X9;A6NJS8;Q54A90;A6NDP0;A8KAD5;Q8N596	ENSG00000021762;ENSG00000021762	S44	1	NELYPLSPGKDME		9.53E-80	52.88	208.55	_NLLLSGDNELYPLS(ph)PGK_	NLLLSGDNELYPLS(1)PGK	NLLLS(-109.09)GDNELY(-108.71)PLS(108.71)PGK	14	2	955.46898	-0.91799	270093	8412	270098	8501	1.330986	0.985351	1.217318	1.193466	0.124173487	-0.006409038	0.085404044	0.076810051	0.069994636	0.054944727	FALSE	FALSE	FALSE
556	230	IPI00002286;IPI00744988	IPI00002286	Q6UB99;A8K4M9	ENSG00000167522;ENSG00000167522	S1793	1	NLYRSVSVDIRRT	pS/pT-F/L/I/Y/W/V/M	0.00245475	46.82	159.72	_SVS(ph)VDIR_	SVS(1)VDIR	S(-91.46)VS(91.46)VDIR	3	2	428.20223	0.82254	406925	3552	406937	2864	0.96001	1.1169	1.454992	1.6009	-0.017724243	0.048014291	0.162860605	0.204364205	0.099378714	0.102312121	FALSE	FALSE	FALSE
9789	2962	IPI00166121	IPI00166121	Q8N0Z3	ENSG00000163611	S764	2	NLSPPMSPVQLPL		4.23E-100	47.48	222.16	_LVGLNLS(ph)PPM(ox)S(ph)PVQLPLR_	LVGLNLS(1)PPMS(1)PVQLPLR	LVGLNLS(55.39)PPMS(55.39)PVQLPLR	11	3	703.01893	0.3433	237870	9891	237852	12321	1.303552	1.069346	1.009652	1.2594	0.11512836	0.029118249	0.00417171	0.100163689	0.062145502	0.053865034	FALSE	FALSE	FALSE
25538	1480	IPI00019427;IPI00215762	IPI00019427	Q9NV70-1;Q9NV70;Q9NV70-2;A0PJ99	ENSG00000090989;ENSG00000090989	T471	1	GKLTGSTSSLNKL	PBD	0.000468322	48.19	147.5	_LTGST(ph)SSLNK_	LTGS(0.041)T(0.957)S(0.002)SLNK	LT(-62.67)GS(-13.71)T(13.71)S(-26.83)S(-39.36)LNK	5	2	544.25519	-0.34245	235412	1778	235412	1778	0.94328	0.92598	0.704263	1.010495	-0.025359374	-0.033398393	-0.152265128	0.004534169	-0.051622181	0.069051623	FALSE	FALSE	FALSE
30125	5204	IPI00444452;IPI00444454;IPI00646886;IPI00843786	IPI00444452	Q9HCE1-1;Q9HCE1;Q9HCE1-2;Q5JR04;Q9H8T8	ENSG00000155363;ENSG00000155363;ENSG00000155363;ENSG00000155363	T254	1	AQLKPMTPFKRTR		5.78E-93	57.84	186.44	_FLAAVAHSPLAAQLKPMT(ph)PFK_	FLAAVAHSPLAAQLKPMT(1)PFK	FLAAVAHS(-135.91)PLAAQLKPMT(135.91)PFK	18	3	773.40921	0.37484	122352	8249	122352	8249	1.225987	1.061496	1.2191	1.099291	0.088485865	0.025918362	0.086039331	0.041112672	0.060389058	0.03166057	FALSE	FALSE	FALSE
4493	1480	IPI00019427;IPI00215762	IPI00019427	Q9NV70-1;Q9NV70;Q9NV70-2;A0PJ99	ENSG00000090989;ENSG00000090989	S473	2	LTGSTSSLNKLSV	pS/pT-F/L/I/Y/W/V/M;PBD	0.000468322	48.19	147.5	_LTGST(ph)SS(ph)LNK_	LTGS(0.361)T(0.64)S(0.01)S(0.99)LNK	LT(-47.3)GS(-2.49)T(2.49)S(-20.23)S(20.23)LNK	7	2	584.23835	-1.44	235395	1556	235412	1778	0.9683	0.75775	0.72568	1.0804	-0.013990068	-0.120474055	-0.139254846	0.033584576	-0.060033598	0.083293505	FALSE	FALSE	FALSE
18684	5091	IPI00419226;IPI00329291;IPI00741772;IPI00395688;IPI00739795	IPI00419226	Q9Y3M8-1;Q9Y3M8;Q9Y3M8-2;Q9Y3M8-4;Q9Y3M8-3;Q6MZG8;Q9Y3M8-5	ENSG00000133121;ENSG00000133121;ENSG00000133121;ENSG00000133121;ENSG00000133121	S416	1	LSIESLSPTDSSN		4.94E-227	94.03	282	_ALSIESLS(ph)PTDSSNGVNWR_	ALSIES(0.006)LS(0.994)PTDSSNGVNWR	ALS(-42.88)IES(-22.06)LS(22.06)PT(-42.88)DS(-71.7)S(-89.23)NGVNWR	8	2	1056.9835	-0.22734	25660	6980	25677	7436	1.1541	1.0006	1.170644	1.328555	0.062243441	0.000260499	0.068424844	0.123379538	0.06357708	0.050367327	FALSE	FALSE	FALSE
26452	2352;4991	IPI00386189;IPI00032158;IPI00412307	IPI00386189;IPI00412307	Q9BXJ9-1;Q9BXJ9;Q9BXJ9-4;Q58F05	ENSG00000164134;ENSG00000164134	T662;T2084	1	EAIKFLTPLKNLV;IRLKFLTPLKDVT		0.0142156	34.16	143.54	_FLT(ph)PLK_	FLT(1)PLK	FLT(126.15)PLK	3	2	399.7117	-0.32767	123732	5865	123731	5979	1.0858	1.062917	1.3015	1.2118	0.035749837	0.026499353	0.114444172	0.083430948	0.065031078	0.041321076	FALSE	FALSE	FALSE
16550	4586;5954	IPI00337530;IPI00337532;IPI00783030	IPI00337530;IPI00783030	Q96D71-1;Q96D71;Q59GG6;Q5JWJ7;Q96D71-3;Q5JWJ5;Q96D71-2;Q5JWJ6	ENSG00000135597;ENSG00000135597;ENSG00000135597	S688;S649	1	QPSIPRSVGKDKK	pS/pT-F/L/I/Y/W/V/M	1.98E-47	68.82	152.12	_TGVLAAVLASQPSIPRS(ph)VGK_	TGVLAAVLASQPSIPRS(1)VGK	T(-115.94)GVLAAVLAS(-81.33)QPS(-42.41)IPRS(42.41)VGK	17	3	677.70479	0.61583	418442	7865	418435	10390	1.067	1.0591	1.255989	1.2687	0.028164419	0.024936968	0.098985836	0.10335894	0.063861541	0.043139956	FALSE	FALSE	FALSE
3298	1053	IPI00013068	IPI00013068	P60228;Q6FG33;Q6IAX5;Q8WVK4	ENSG00000104408	S399	1	MGNNAVSPYQQVI		3.20E-213	67.22	270.75	_LGHVVMGNNAVS(ph)PYQQVIEK_	LGHVVMGNNAVS(1)PYQQVIEK	LGHVVMGNNAVS(117.27)PY(-117.27)QQVIEK	12	2	1132.0507	-0.66576	209376	5458	209376	5458	1.2964	1.320275	1.526358	0.95557	0.112739022	0.1206644	0.183656407	-0.019737493	0.099330584	0.085484832	FALSE	FALSE	FALSE
10350	3118	IPI00172611;IPI00790779	IPI00172611	A8K933;A8MWL5;Q96DI0;Q96HA1;Q9H9X1	ENSG00000135213;ENSG00000135213	S131	2	RSSSMSSLTGAYA	pS/pT-F/L/I/Y/W/V/M;PBD	2.68E-124	101.79	222.08	_S(ph)SSMSS(ph)LTGAYASGIPSSSR_	S(0.507)S(0.184)S(0.303)MS(0.006)S(0.999)LTGAY(0.001)ASGIPSSSR	S(2.23)S(-4.41)S(-2.23)MS(-19.4)S(30.19)LT(-35.46)GAY(-30.19)AS(-87.82)GIPS(-127.01)S(-144.15)S(-144.63)R	6	2	1046.9183	-0.44729	394076	5834	394102	5156	1.2134	1.054129	1.063602	1.21	0.084003991	0.022893761	0.026779145	0.08278537	0.054115567	0.033849454	FALSE	FALSE	FALSE
14354	4020	IPI00296909	IPI00296909	Q9UKK3;A0PJ82;Q5QNZ9	ENSG00000102699	S1236	1	WPELRLSKRKHRK		2.16E-80	81.23	221.7	_NQSLLASSEWPELRLS(ph)K_	NQSLLASSEWPELRLS(1)K	NQS(-188.88)LLAS(-143.99)S(-143.99)EWPELRLS(143.99)K	16	2	1019.5039	-0.64797	274038	8861	274042	8382	1.571528	0.941629	1.133814	1.4649	0.196322123	-0.026120175	0.054541815	0.165807979	0.097637936	0.102565539	FALSE	FALSE	FALSE
13482	3832	IPI00291607	IPI00291607	Q14573;A6H8K3;Q59ES2;Q5TAQ2	ENSG00000096433	S2670	1	DVQNCISR_____		8.73E-37	55.07	210	_LGFVDVQNCIS(ph)R_	LGFVDVQNCIS(1)R	LGFVDVQNCIS(140.37)R	11	2	744.33926	0.62235	208708	6297	208701	8647	0.99321	0.975521	0.774693	0.80027	-0.002958916	-0.010763377	-0.110870368	-0.096763463	-0.055339031	0.056363044	FALSE	FALSE	FALSE
20931	5647	IPI00604547	IPI00604547	Q53H80;Q9NW35	ENSG00000135334	S21	1	PLLSPASPKRRRC		1.35E-20	34.82	151.49	_RTLDFDPLLSPAS(ph)PK_	RTLDFDPLLSPAS(1)PK	RT(-140.27)LDFDPLLS(-74.03)PAS(74.03)PK	13	2	868.93458	-0.22998	326219	10972	326219	10972	0.92041	0.926175	0.942468	0.901103	-0.036018671	-0.033306946	-0.025733387	-0.045225564	-0.035071142	0.008048109	FALSE	FALSE	FALSE
4606	1509	IPI00019848;IPI00641743;IPI00219326;IPI00847789	IPI00019848	P51610-1;P51610;A6NJX5;Q05C05;A6NEM2;P51610-2;P51610-3	ENSG00000172534;ENSG00000172534;ENSG00000172534;ENSG00000172534	S6	1	_MASAVSPANLPA		1.24E-137	72.71	249.05	_(ac)ASAVS(ph)PANLPAVLLQPR_	ASAVS(1)PANLPAVLLQPR	AS(-48.39)AVS(48.39)PANLPAVLLQPR	5	2	913.48223	0.82764	35939	11355	35932	12094	0.805011	1.036078	0.871934	0.81636	-0.094198185	0.015392452	-0.059516387	-0.088118283	-0.056610101	0.050327076	FALSE	FALSE	FALSE
2136	709	IPI00008529	IPI00008529	P05387;Q6FG96	ENSG00000177600	S79	1	VSAAPGSAAPAAG		1.39E-38	56.92	124.24	_LASVPAGGAVAVSAAPGS(ph)AAPAAGSAPAAAEEK_	LASVPAGGAVAVSAAPGS(1)AAPAAGSAPAAAEEK	LAS(-53.68)VPAGGAVAVS(-43.38)AAPGS(43.38)AAPAAGS(-61.51)APAAAEEK	18	4	714.35502	-0.19551	200112	4123	200114	4235	1.14	1.055563	1.1597	1.194969	0.056904851	0.023484159	0.064345657	0.077356639	0.055522827	0.022970589	TRUE	FALSE	FALSE
111	113;6087	IPI00000265;IPI00795199	IPI00000265;IPI00795199	Q5VUB5;Q9Y438	ENSG00000148468;ENSG00000148468	S443;S445	1	EDKSQISFDNLTP	pS/pT-F/L/I/Y/W/V/M	4.99E-56	80.37	192.34	_SQIS(ph)FDNLTPSGTLGK_	S(0.009)QIS(0.985)FDNLT(0.005)PSGTLGK	S(-20.17)QIS(20.17)FDNLT(-22.92)PS(-35.76)GT(-35.76)LGK	4	2	872.9113	0.52975	381776	10589	381777	9226	1.045765	1.172157	1.2088	1.200214	0.019434103	0.068985785	0.082354451	0.079258688	0.062508257	0.029279057	TRUE	FALSE	FALSE
15038	4211	IPI00302238	IPI00302238	Q9NY61;A6NCJ6	ENSG00000108270	S321	2	GSEEISSEDDELV	PBD	7.17E-16	27.6	91.769	_YLVDGTKPNAGSEEIS(ph)S(ph)EDDELVEEK_	YLVDGTKPNAGSEEIS(1)S(1)EDDELVEEK	Y(-67.06)LVDGT(-62.57)KPNAGS(-39.5)EEIS(39.5)S(39.5)EDDELVEEK	17	3	1005.0877	-0.56991	481407	8735	481413	5813	1.015885	0.95089	0.864854	0.79052	0.006844548	-0.02186972	-0.063057202	-0.102087138	-0.045042378	0.047637043	FALSE	FALSE	FALSE
27428	3170	IPI00178352;IPI00413958	IPI00178352	Q14315-1;Q14315;Q59H94;Q14315-2	ENSG00000128591;ENSG00000128591	T1079	1	KGGLVGTPAPFSI		2.25E-43	57.67	189.08	_GGLVGT(ph)PAPFSIDTK_	GGLVGT(1)PAPFSIDTK	GGLVGT(82.29)PAPFS(-82.29)IDT(-129.06)K	6	2	770.37636	0.23119	136673	7410	136673	7410	1.064654	1.090446	1.23287	1.2249	0.02720849	0.037604164	0.090917285	0.088100635	0.060957643	0.033260149	FALSE	FALSE	FALSE
11960	3452	IPI00217709;IPI00027280	IPI00217709	Q02880-2;Q02880;Q59H80;Q6LC06;Q6W6M6;Q71UH4;Q8WTY5;Q02880-1;Q6LBI8	ENSG00000077097;ENSG00000077097	S1461	1	DSAKFDSNEEDSA		1.06E-193	68.28	268.03	_FDS(ph)NEEDSASVFSPSFGLK_	FDS(1)NEEDSASVFSPSFGLK	FDS(143.4)NEEDS(-143.4)AS(-162.94)VFS(-213.32)PS(-233.26)FGLK	3	2	1071.9488	0.11962	118559	8727	118559	8727	0.79624	0.923506	1.004841	0.826425	-0.098956009	-0.034560279	0.002097347	-0.082796554	-0.053553874	0.046095203	FALSE	FALSE	FALSE
606	245	IPI00647389;IPI00027082;IPI00002495;IPI00397365	IPI00647389	Q9Y6I3-2;Q9Y6I3;Q9Y6I3-1;Q9Y6I3-3	ENSG00000063245;ENSG00000063245;ENSG00000063245	S540	1	LAEAVGSPPPAAT		1.13E-18	53.52	109.52	_GSLAEAVGS(ph)PPPAATPTPTPPTRK_	GSLAEAVGS(1)PPPAATPTPTPPTRK	GS(-61.25)LAEAVGS(41.62)PPPAAT(-41.62)PT(-48.97)PT(-55.97)PPT(-68.86)RK	9	3	794.06846	-0.72647	152470	6203	152472	3589	1.120821	1.148139	1.171843	1.127706	0.049536259	0.059994469	0.06886943	0.052195891	0.057649012	0.008697744	TRUE	FALSE	FALSE
24327	363;5016	IPI00004233;IPI00413173	IPI00004233;IPI00413173	P46013-1;P46013;P46013-2	ENSG00000148773;ENSG00000148773	T2231;T1871	2	QPDPVGTPTIFKP		1.15E-42	38.09	145.98	_IACRS(ph)PQPDPVGT(ph)PTIFKPQSK_	IACRS(1)PQPDPVGT(0.999)PT(0.001)IFKPQSK	IACRS(94.81)PQPDPVGT(32)PT(-32)IFKPQS(-49.78)K	13	3	862.07253	-0.82839	166913	5259	166911	4752	1.186002	1.080362	1.055417	1.2102	0.074085421	0.0335693	0.023424085	0.082857149	0.053483989	0.02936775	FALSE	FALSE	FALSE
27749	3370	IPI00216683;IPI00640320;IPI00816725	IPI00216683	P30307-1;P30307;P30307-2;Q9H2F0	ENSG00000158402;ENSG00000158402	T67	1	SILSGGTPKRCLD		9.18E-66	77.59	195.74	_FLGDSANLSILSGGT(ph)PK_	FLGDSANLSILSGGT(1)PK	FLGDS(-138.35)ANLS(-102)ILS(-65.51)GGT(65.51)PK	15	2	878.92949	0.54374	122861	12103	122862	5619	0.19529	0.129946	0.236937	1.3443	-0.709319995	-0.886237084	-0.625367115	0.128496199	-0.523106999	0.447803006	FALSE	FALSE	FALSE
14510	4063	IPI00444646;IPI00297931;IPI00394715;IPI00827622;IPI00798416;IPI00789002	IPI00444646	A6NEV4;A8MYE0;Q9UMZ2-1;Q9UMZ2;A6NCE9;Q9UMZ2-3;Q9UMZ2-4	ENSG00000006114;ENSG00000006114;ENSG00000006114;ENSG00000006114;ENSG00000006114	S1069	1	KETSFGSSENITM		1.32E-175	80.64	265.52	_KETSFGS(ph)SENITMTSLSK_	KETSFGS(0.998)S(0.002)ENITMTSLSK	KET(-99.49)S(-64.61)FGS(26.82)S(-26.82)ENIT(-76.56)MT(-131.45)S(-121.12)LS(-160.38)K	7	2	1013.9556	-0.71198	189918	6445	189926	8492	0.93467	0.827835	1.006245	0.830524	-0.029341697	-0.082056216	0.002703735	-0.080647813	-0.047335498	0.041404269	FALSE	FALSE	FALSE
8168	2539	IPI00062814	IPI00062814	Q96GV9	ENSG00000181751	S167	1	KRAHSKSLDYLNL	pS/pT-F/L/I/Y/W/V/M	2.09E-62	51.7	233.09	_S(ph)LDYLNLDK_	S(1)LDYLNLDK	S(176.79)LDY(-176.79)LNLDK	1	2	580.76539	-0.34855	356368	8502	356368	8502	1.371505	0.968658	1.170582	1.2461	0.137197395	-0.01382953	0.068401842	0.095552896	0.071830651	0.063731153	FALSE	FALSE	FALSE
2495	786	IPI00009542;IPI00477809;IPI00337823;IPI00549529	IPI00009542	Q9UNF1-1;Q9UNF1;A6NMX0;Q5H909;Q9UNF1-2;A6NM23;Q5H907	ENSG00000102316;ENSG00000102316;ENSG00000102316;ENSG00000102316	S2	1	_____MSDTSESG		8.73E-37	73.68	210	_(ac)S(ph)DTSESGAGLTR_	S(1)DTSESGAGLTR	S(48.07)DT(-48.07)S(-59.54)ES(-70.52)GAGLT(-150.02)R	1	2	651.7641	0.028242	337609	2709	337628	1923	0.977829	0.86207	0.964707	0.86389	-0.009737087	-0.064457468	-0.01560457	-0.063541553	-0.03833517	0.029733633	FALSE	FALSE	FALSE
123	118	IPI00867739;IPI00000455;IPI00853052;IPI00657857	IPI00867739	A8MSW9;Q9Y496;Q2UVF2;Q05CT3;Q8IWH8	ENSG00000131437;ENSG00000131437;ENSG00000131437	S690	1	TGRRKRSAKPETV		4.43E-09	48.85	140.37	_S(ph)AKPETVIDSLLQ_	S(1)AKPETVIDSLLQ	S(62.71)AKPET(-62.71)VIDS(-111.45)LLQ	1	2	740.86837	2.0986	330066	9421	330066	9421	1.091919	1.042291	1.261053	1.245778	0.038190423	0.017988988	0.10073334	0.095440657	0.063088352	0.041302447	FALSE	FALSE	FALSE
2952	946	IPI00011592	IPI00011592	O43237;A8K6V1	ENSG00000135720	S402	2	GRGGPASVPSSSP	pS/pT-F/L/I/Y/W/V/M	2.19E-17	53.86	132.59	_GGPAS(ph)VPSS(ph)SPGTSVK_	GGPAS(1)VPS(0.009)S(0.608)S(0.383)PGTSVK	GGPAS(43.84)VPS(-18.52)S(2)S(-2)PGT(-36.16)S(-62.73)VK	5	2	787.82859	-0.97369	137002	1951	137013	1797	1.291473	1.055262	1.487959	1.0482	0.111085331	0.023360299	0.172590965	0.020444155	0.081870188	0.073666701	FALSE	FALSE	FALSE
31165	5961	IPI00783285	IPI00783285	Q9UFM0	ENSG00000135631	T638	2	ASRASPTPLASPG		0.00361418	25.99	115.3	_ASPT(ph)PLAS(ph)PGK_	ASPT(1)PLAS(1)PGK	AS(-46.6)PT(46.6)PLAS(73.9)PGK	4	2	593.25126	-0.0052862	41610	2193	41611	2538	1.100488	1.122648	1.0272	1.4835	0.041585311	0.050243607	0.011655011	0.171287551	0.06869287	0.07036614	FALSE	FALSE	FALSE
12248	3547;3548	IPI00219254;IPI00398406;IPI00747318;IPI00219255;IPI00555797;IPI00829656	IPI00219254;IPI00219255	Q02078-3;Q02078;Q02078-1;Q02078-5;Q02078-4;A8K720;Q02078-2;Q59GX4;Q7Z6C9	ENSG00000068305;ENSG00000068305;ENSG00000068305;ENSG00000068305;ENSG00000068305;ENSG00000068305	S255;S253	1	KVMPTKSPPPPGG		1.37E-24	83.21	160.03	_S(ph)PPPPGGGNLGMNSR_	S(1)PPPPGGGNLGMNSR	S(154.06)PPPPGGGNLGMNS(-154.06)R	1	2	759.33197	-1.0143	376051	2225	376051	2225	0.80096	1.084533	0.840959	0.51479	-0.096389172	0.035242771	-0.075225177	-0.288369898	-0.106185369	0.134471336	FALSE	FALSE	FALSE
16087	4455	IPI00328929;IPI00293312;IPI00384762	IPI00328929	Q86VM9-1;Q86VM9;Q86VM9-2;Q86YU5	ENSG00000158545;ENSG00000158545	S532	2	KKKLGVSVSPSRA	pS/pT-F/L/I/Y/W/V/M	3.51E-11	44.62	188.9	_LGVS(ph)VS(ph)PSR_	LGVS(1)VS(1)PSR	LGVS(91.01)VS(43.47)PS(-43.47)R	4	2	531.22505	-0.26366	211962	3327	192129	3684	1.085509	0.856634	0.862868	0.909092	0.035633429	-0.067204692	-0.064055637	-0.041392164	-0.034254766	0.047989901	FALSE	FALSE	FALSE
17415	4817	IPI00395977;IPI00219460;IPI00374721;IPI00024007;IPI00376001	IPI00395977	P53814-4;P53814;P53814-3;Q8WWW1;Q8WWW2;P53814-1;Q59F18;Q8N4H8;P53814-2	ENSG00000183963;ENSG00000183963;ENSG00000183963;ENSG00000183963;ENSG00000183963	S779	1	KEGAAGSPGGPRA		5.29E-11	60.45	178.44	_EGAAGS(ph)PGGPR_	EGAAGS(1)PGGPR	EGAAGS(58.94)PGGPR	6	2	518.2164	-0.42495	94013	1267	93999	1707	1.275	0.986337	1.055357	1.5286	0.105510185	-0.005974675	0.023399395	0.184293855	0.07680719	0.08579525	FALSE	FALSE	FALSE
30698	5651	IPI00604620;IPI00827674;IPI00183526	IPI00604620	P19338-1;P19338;P19338-2;Q9BQ02;Q9UCF0	ENSG00000115053;ENSG00000115053;ENSG00000115053	T121	1	GKALVATPGKKGA		0.0146066	26.22	145.18	_ALVAT(ph)PGKK_	ALVAT(1)PGKK	ALVAT(96.19)PGKK	5	3	322.17909	-1.236	27016	1761	27011	1852	1.280354	1.003798	1.049825	1.319011	0.107330063	0.001646326	0.021116911	0.120248417	0.062585429	0.059889662	FALSE	FALSE	FALSE
439	199	IPI00001786;IPI00843790	IPI00001786	Q9P275-2;Q9P275;Q05C98;Q05DD0;Q9P275-1;Q9H9C5	ENSG00000055483;ENSG00000055483	S742	1	HRARAVSPAPQSS		3.66E-07	46.64	150.24	_AVS(ph)PAPQSSSR_	AVS(1)PAPQSSSR	AVS(123.26)PAPQS(-123.26)S(-134.93)S(-139.4)R	3	2	583.76371	-0.38412	50985	1752	50999	1361	1.0405	0.86744	0.886065	0.938536	0.017242085	-0.061760555	-0.052534418	-0.027549064	-0.031150488	0.035350908	FALSE	FALSE	FALSE
10499	3151	IPI00177543;IPI00219042;IPI00219043;IPI00749176;IPI00749003	IPI00177543	P19021-1;P19021;A6NMR0;A8K293;Q54A45;P19021-3;P19021-4;P19021-2;A6NMH0;O43211	ENSG00000145730;ENSG00000145730;ENSG00000145730;ENSG00000145730;ENSG00000145730	S948	1	RLSTEGSDQEKED	D/E/N-X-pS/pT	2.42E-26	58.95	172.81	_GFDRLSTEGS(ph)DQEK_	GFDRLSTEGS(1)DQEK	GFDRLS(-74.82)T(-55.58)EGS(55.58)DQEK	10	2	824.84616	1.0314	134549	2433	134545	4721	0.749915	0.90744	0.969321	0.979548	-0.124987959	-0.042182081	-0.013532378	-0.008974278	-0.047419174	0.053760793	FALSE	FALSE	FALSE
8957	2750	IPI00107745	IPI00107745	O95232-1;O95232;A8K3C5;Q6PKC2;Q86Y74	ENSG00000108848	S425	1	TSEDIKSEGDTQS		6.69E-129	63.53	228.03	_NEVNGTSEDIKS(ph)EGDTQSN_	NEVNGTSEDIKS(1)EGDTQSN	NEVNGT(-100.61)S(-69.86)EDIKS(69.86)EGDT(-80.43)QS(-100.61)N	12	2	1052.4211	-0.76	265473	2011	265485	3784	0.879825	0.89931	0.927508	1.008856	-0.055603702	-0.046090577	-0.032682336	0.003829181	-0.032636858	0.026065639	FALSE	FALSE	FALSE
3775	1197;4872;4880;4881	IPI00014898;IPI00186711;IPI00398777;IPI00398775;IPI00420096;IPI00398776;IPI00398002;IPI00398778;IPI00398779	IPI00014898;IPI00398002;IPI00398778;IPI00398779	Q15149-1;Q15149;Q15149-2;Q6S380;Q6S378;Q8WXV5;Q6S382;Q6S381;Q6S379;Q96IE3;Q15149-3;Q6S383;Q6S377;Q15149-4	ENSG00000178209;ENSG00000178209;ENSG00000178209;ENSG00000178209;ENSG00000178209;ENSG00000178209;ENSG00000178209;ENSG00000178209;ENSG00000178209	S4613;S4503;S4480;S4476	1	STKGYYSPYSVSG		1.39E-128	103.17	238.03	_GYYS(ph)PYSVSGSGSTAGSR_	GYYS(1)PYSVSGSGSTAGSR	GY(-83.94)Y(-95.89)S(59.75)PY(-107.35)S(-59.75)VS(-70.73)GS(-91.71)GS(-111.34)T(-129.57)AGS(-168.49)R	4	2	931.88327	-0.24989	159939	5003	159946	3500	0.96322	0.98469	0.859803	0.784264	-0.016274508	-0.006700473	-0.065601044	-0.10553772	-0.048528436	0.045939913	FALSE	FALSE	FALSE
23409	6212;6220	IPI00854630;IPI00855833;IPI00738937	IPI00854630;IPI00855833	Q9ULL5-2;Q9ULL5;A6NFN6;Q9ULL5-1	ENSG00000126464;ENSG00000126464	S561;S1381	2	ETLPSFSSDEEDS		3.10E-21	46.12	149.79	_RNLETLPSFS(ph)S(ph)DEEDSVAK_	RNLETLPSFS(1)S(0.993)DEEDS(0.007)VAK	RNLET(-73.29)LPS(-39.82)FS(35.17)S(21.7)DEEDS(-21.7)VAK	10	3	761.98545	-0.31499	320001	9156	320000	7249	0.96023	0.520159	0.924375	1.0172	-0.01762473	-0.283863883	-0.034151809	0.007406352	-0.082058517	0.135617273	FALSE	FALSE	FALSE
23410	6212;6220	IPI00854630;IPI00855833;IPI00738937	IPI00854630;IPI00855833	Q9ULL5-2;Q9ULL5;A6NFN6;Q9ULL5-1	ENSG00000126464;ENSG00000126464	S562;S1382	2	TLPSFSSDEEDSV	PBD	3.10E-21	46.12	149.79	_RNLETLPSFS(ph)S(ph)DEEDSVAK_	RNLETLPSFS(0.999)S(1)DEEDSVAK	RNLET(-80.41)LPS(-37.46)FS(34.76)S(43.12)DEEDS(-34.76)VAK	11	3	761.98545	-0.077459	319998	7388	320000	7249	0.96023	0.520159	0.924375	1.0172	-0.01762473	-0.283863883	-0.034151809	0.007406352	-0.082058517	0.135617273	FALSE	FALSE	FALSE
22231	5952	IPI00782992;IPI00785023	IPI00782992	Q9UQ35-1;Q9UQ35;A0AUK8;O60382;Q9UQ35-2;A6NKB9;Q05BI2;Q05CV9;Q9UQ39	ENSG00000167978;ENSG00000167978	S1404	1	SNQSISSPVLDAV	PBD	2.78E-80	70.33	186.93	_AGMSSNQSISS(ph)PVLDAVPR_	AGMSSNQSIS(0.001)S(0.999)PVLDAVPR	AGMS(-72.92)S(-79.93)NQS(-65.57)IS(-31.2)S(31.2)PVLDAVPR	11	3	665.97836	-0.08139	17601	6342	17599	6260	0.871563	0.93401	0.814188	1.0513	-0.059701215	-0.029648474	-0.089275303	0.021726664	-0.039224582	0.047367793	FALSE	FALSE	FALSE
11163	3271	IPI00642333;IPI00185159;IPI00299088;IPI00644120;IPI00180292;IPI00647603	IPI00642333	Q9UQB8-6;Q9UQB8;Q9UQB8-4;Q9UQB8-1;Q9UQB8-2;Q9UQB8-5;Q9UQB8-3	ENSG00000175866;ENSG00000175866;ENSG00000175866;ENSG00000175866;ENSG00000175866;ENSG00000175866	S367	1	TLPRSSSMAAGLE	pS/pT-F/L/I/Y/W/V/M;PBD	0.00167749	35.1	133.79	_SSS(ph)MAAGLER_	SSS(1)MAAGLER	S(-51.12)S(-46.63)S(46.63)MAAGLER	3	2	544.72574	-0.088088	394041	2225	394034	2287	0.887814	0.829466	0.948872	1.017589	-0.051678011	-0.081201411	-0.022792369	0.007572404	-0.037024847	0.038112825	FALSE	FALSE	FALSE
18037	4953	IPI00410590;IPI00478300	IPI00410590	Q8ND56-2;Q8ND56;Q8ND56-1	ENSG00000105216;ENSG00000105216	S216	1	AAVGRRSPVSTRP		2.20E-13	41.19	143.95	_S(ph)PVSTRPLPSASQK_	S(1)PVSTRPLPSASQK	S(76.95)PVS(-76.95)T(-90.35)RPLPS(-113.76)AS(-117.51)QK	1	3	512.25902	-0.18284	380361	1723	380373	1745	0.885029	0.956379	0.892229	0.96148	-0.053042498	-0.019369969	-0.049523665	-0.017059745	-0.034748969	0.019169135	FALSE	FALSE	FALSE
572	232	IPI00002349	IPI00002349	Q7Z417;A1L3A7	ENSG00000108256	S212	1	GADNDGSGSESGY	D/E/N-X-pS/pT	1.24E-137	78.93	249.05	_GADNDGS(ph)GSESGYTTPK_	GADNDGS(0.999)GSESGYTTPK	GADNDGS(33.28)GS(-33.28)ES(-43.68)GY(-101.94)T(-53.73)T(-81.67)PK	7	2	861.82816	-0.60823	129604	2334	129603	1835	1.0044	0.947106	0.82478	0.89677	0.001906704	-0.023601412	-0.083661879	-0.047318929	-0.038168879	0.036384978	FALSE	FALSE	FALSE
4152	1333	IPI00017299;IPI00514181	IPI00017299	P35226;Q5T8Z3;Q5U0M5;Q6IB93;Q5T8Z2	ENSG00000168283;ENSG00000168283	S251	1	NAGELESDSGSDK		9.53E-80	52.14	208.55	_DGLTNAGELES(ph)DSGSDK_	DGLTNAGELES(0.997)DS(0.003)GSDK	DGLT(-130.84)NAGELES(25.27)DS(-25.27)GS(-71.7)DK	11	2	887.85438	-1.6168	64859	4074	64860	4903	0.94859	0.946464	0.086381	0.990256	-0.022921458	-0.0238959	-1.063581773	-0.004252518	-0.278662912	0.523357304	FALSE	FALSE	FALSE
24451	463	IPI00871932;IPI00005614	IPI00871932	Q01082-1;Q01082	ENSG00000115306	T2341	1	ASSRAQTLPTSVV	pS/pT-F/L/I/Y/W/V/M	6.69E-129	89.92	228.03	_AQT(ph)LPTSVVTITSESSPGK_	AQT(1)LPTSVVTITSESSPGK	AQT(60.51)LPT(-60.51)S(-60.51)VVT(-93.14)IT(-132.22)S(-132.22)ES(-157.98)S(-165.84)PGK	3	2	991.98774	-0.6851	33999	5750	33999	5750	0.879146	0.85296	0.956458	1.001897	-0.055938996	-0.069071335	-0.019334096	0.000823076	-0.035880338	0.0322744	FALSE	FALSE	FALSE
1348	455	IPI00005539;IPI00220583	IPI00005539	P54274-1;P54274;A7XP29;A8K914;P54274-2;Q5QGN5;Q8NHT6	ENSG00000147601;ENSG00000147601	S11	1	VSSAAPSPRRCAD		9.87E-17	58.45	180.61	_(ac)AEDVSSAAPS(ph)PR_	AEDVSSAAPS(1)PR	AEDVS(-97.56)S(-87.07)AAPS(87.07)PR	10	2	654.77701	-0.52507	11258	2927	11258	2927	0.79297	0.905338	0.948418	1.009814	-0.100743243	-0.04318925	-0.023000212	0.004241387	-0.04067283	0.04451365	FALSE	FALSE	FALSE
988	363;5016	IPI00004233;IPI00413173	IPI00004233;IPI00413173	P46013-1;P46013;P46013-2	ENSG00000148773;ENSG00000148773	S2223;S1863	2	TKIACRSPQPDPV		1.15E-42	38.09	145.98	_IACRS(ph)PQPDPVGT(ph)PTIFKPQSK_	IACRS(1)PQPDPVGT(0.985)PT(0.015)IFKPQSK	IACRS(95.22)PQPDPVGT(18.24)PT(-18.24)IFKPQS(-38.56)K	5	3	862.07253	-0.36564	166908	7009	166911	4752	1.262942	1.093127	1.052395	1.140349	0.101383406	0.038670621	0.022178776	0.057037786	0.054817647	0.034153191	FALSE	FALSE	FALSE
19283	5243	IPI00455363;IPI00719520;IPI00455359;IPI00180154;IPI00794182	IPI00455363	Q99700-4;Q99700;A8MPX6;Q24JQ7;Q99700-2;Q99700-1;A6NLD4	ENSG00000204842;ENSG00000204842;ENSG00000204842;ENSG00000204842	S864	2	PNSPSISPSILSN		5.36E-21	36.13	134.51	_PNS(ph)PSIS(ph)PSILSNTEHK_	PNS(0.997)PS(0.003)IS(0.999)PS(0.001)ILSNTEHK	PNS(24.99)PS(-24.99)IS(30.77)PS(-30.77)ILS(-86.55)NT(-93.92)EHK	7	3	656.62189	0.16082	284178	3647	284191	5076	0.934651	0.929203	0.93121	0.9181	-0.029350525	-0.031889397	-0.030952369	-0.037110013	-0.032325576	0.003357465	FALSE	FALSE	FALSE
17386	4807	IPI00395663	IPI00395663	Q92625;A2RUC1;Q05CP0	ENSG00000064999	S663	1	RLEKSPSFASEWD	pS/pT-F/L/I/Y/W/V/M	1.14E-61	69.35	225.51	_SPS(ph)FASEWDEIEK_	SPS(1)FASEWDEIEK	S(-43.87)PS(43.87)FAS(-77.11)EWDEIEK	3	2	802.82944	-0.27708	377731	7748	377736	7460	0.886012	0.977931	0.888564	0.924187	-0.052560396	-0.009691787	-0.051311286	-0.034240145	-0.036950903	0.020002371	FALSE	FALSE	FALSE
19797	5351	IPI00796333;IPI00465439;IPI00848191	IPI00796333	P04075;A4UCS9;A4UCT0;Q6FI10;Q9UCN2	ENSG00000149925	S90	1	ILAADESTGSIAK	D/E/N-X-pS/pT	4.97E-188	76.2	290.96	_GILAADES(ph)TGSIAK_	GILAADES(0.999)T(0.001)GSIAK	GILAADES(30.39)T(-30.39)GS(-98.56)IAK	8	2	706.83707	-0.96445	138717	4112	138715	5010	0.73905	0.971773	0.949618	0.89532	-0.131326179	-0.012435172	-0.022451062	-0.048021714	-0.053558532	0.053966868	FALSE	FALSE	FALSE
12609	3658	IPI00221106;IPI00477803	IPI00221106	Q13435;A8K485;Q7L4T5;Q7Z627;Q9BWD2;Q7Z3K9;Q96CM6	ENSG00000087365;ENSG00000087365	S309	1	SLGQSASETEEDT		1.06E-193	92.7	268.03	_SSLGQSAS(ph)ETEEDTVSVSK_	SSLGQSAS(1)ETEEDTVSVSK	S(-66)S(-73.53)LGQS(-38.14)AS(38.14)ET(-50.25)EEDT(-145.24)VS(-186.34)VS(-206.28)K	8	2	1010.9334	-0.68286	390452	2797	390445	4518	0.934315	0.913245	0.90591	0.9837	-0.029506679	-0.039412697	-0.042914946	-0.007137329	-0.029742913	0.01610461	FALSE	FALSE	FALSE
6718	2139	IPI00397383;IPI00029011;IPI00216252	IPI00397383	O60333-4;O60333;A6NFS8;A6NKQ4;Q4R9M7;Q4R9M8;Q4R9M9;Q4VXC4;O60333-1;Q4VXC6;O60333-2;Q4VXC5	ENSG00000054523;ENSG00000054523;ENSG00000054523	S1454	1	KMSDTGSPGMQRR		4.37E-172	83.75	297.63	_MSDTGS(ph)PGMQR_	MSDTGS(1)PGMQR	MS(-185.63)DT(-104.24)GS(104.24)PGMQR	6	2	623.73324	1.0583	259699	1760	259699	1760	0.954461	0.94378	0.938698	0.81691	-0.020241813	-0.02512923	-0.027474107	-0.087825788	-0.040167734	0.031914559	FALSE	FALSE	FALSE
13175	3749	IPI00289547	IPI00289547	P17535;Q53EK9	ENSG00000130522	S259	2	GESPPLSPIDMDT		2.08E-38	46.11	122.96	_LAALKDEPQTVPDVPSFGES(ph)PPLS(ph)PIDMDTQER_	LAALKDEPQTVPDVPS(0.001)FGES(0.999)PPLS(1)PIDMDTQER	LAALKDEPQT(-77.19)VPDVPS(-31.54)FGES(31.54)PPLS(45.9)PIDMDT(-45.9)QER	24	3	1247.2332	0.15527	197757	10416	197760	12292	0.955843	0.97703	0.856167	0.86939	-0.019613436	-0.010092101	-0.067441516	-0.06078536	-0.039483103	0.028833393	FALSE	FALSE	FALSE
16733	4638	IPI00375652;IPI00386558	IPI00375652	Q17RY0-1;Q17RY0;Q17RY0-2	ENSG00000113742;ENSG00000113742	S332	1	TPLNSISPLKKNF		0.00813673	12.58	72.24	_GLNGGITPLNSIS(ph)PLKK_	GLNGGIT(0.001)PLNS(0.014)IS(0.985)PLKK	GLNGGIT(-30.53)PLNS(-18.54)IS(18.54)PLKK	13	3	596.99216	2.041	142911	6128	142905	8660	0.772289	0.817747	1.0701	0.857889	-0.112220151	-0.08738104	0.029424364	-0.066568901	-0.059186432	0.061951285	FALSE	FALSE	FALSE
3913	1249	IPI00015894	IPI00015894	Q9H3Q1	ENSG00000179604	S118	1	FVKNAMSLPQLNE	pS/pT-F/L/I/Y/W/V/M	5.29E-11	41.31	178.44	_NAMS(ph)LPQLNEK_	NAMS(1)LPQLNEK	NAMS(178.44)LPQLNEK	4	2	662.80198	-0.14681	263637	5298	263637	5298	1.216047	0.783896	0.865583	0.58246	0.084950361	-0.105741552	-0.062691282	-0.234733894	-0.079554092	0.131798613	FALSE	FALSE	FALSE
27378	3150;6203	IPI00177498;IPI00853229;IPI00853623;IPI00853476;IPI00553043;IPI00853384;IPI00853044;IPI00554434	IPI00177498;IPI00853229	Q9UPQ0-3;Q9UPQ0;Q9UPQ0-6;Q9UPQ0-8;Q9UPQ0-9;Q9UPQ0-1;Q9UPQ0-4;Q6N054;Q9UPQ0-2;Q9UPQ0-5	ENSG00000064042;ENSG00000064042;ENSG00000064042;ENSG00000064042;ENSG00000064042;ENSG00000064042;ENSG00000064042;ENSG00000064042	T1268;T570	1	SPEPEATLTFPFL	Plk1;D/E/N-X-pS/pT;pS/pT-F/L/I/Y/W/V/M	1.16E-134	79	258.59	_SPEPEAT(ph)LTFPFLDK_	SPEPEAT(1)LTFPFLDK	S(-33.51)PEPEAT(33.51)LT(-54.63)FPFLDK	7	3	591.27785	0.60986	372731	10518	372698	5434	0.795229	0.97917	0.91035	0.9374	-0.099507791	-0.009141901	-0.040791603	-0.028075051	-0.044379086	0.038985146	FALSE	FALSE	FALSE
19934	5378	IPI00791720;IPI00470771	IPI00791720	Q5PRF9;A5Z0M6;Q66K25;Q8IXP7;Q8N2G5;Q9NW90	ENSG00000179134;ENSG00000179134	S557	1	WAFGSNSLPIAGS	pS/pT-F/L/I/Y/W/V/M	2.69E-120	92.56	210.42	_GWAFGSNS(ph)LPIAGSVGMGVAR_	GWAFGSNS(1)LPIAGSVGMGVAR	GWAFGS(-45.59)NS(45.59)LPIAGS(-56.29)VGMGVAR	8	2	1057.4981	0.16836	158862	10319	158862	10319	0.83864	0.938629	0.876268	1.036876	-0.076424427	-0.027506032	-0.057363048	0.015726822	-0.036391671	0.040156826	FALSE	FALSE	FALSE
4854	1572	IPI00020956;IPI00514127;IPI00514330	IPI00020956	P51858;Q5SZ07;A8K8G0;Q5SZ08	ENSG00000143321;ENSG00000143321;ENSG00000143321	S133	1	GNAEGSSDEEGKL	PBD	0.00664341	15.77	57.73	_GNAEGSS(ph)DEEGKLVIDEPAK_	GNAEGS(0.154)S(0.846)DEEGKLVIDEPAK	GNAEGS(-7.39)S(7.39)DEEGKLVIDEPAK	7	3	708.98261	-1.8978	145501	5274	145501	5274	1.040993	0.958464	0.693618	0.82638	0.017447809	-0.018424195	-0.158879645	-0.082820202	-0.060669058	0.077508851	FALSE	FALSE	FALSE
23618	6245	IPI00871335	IPI00871335	A8MXJ5		S49	1	QAGLALSPQRAAS		0.000535933	55.57	161.82	_QAGLALS(ph)PQR_	QAGLALS(1)PQR	QAGLALS(133.79)PQR	7	2	560.77916	-0.19967	286559	2880	286547	2818	0.920759	0.96446	0.889071	0.924954	-0.035854027	-0.01571578	-0.051063555	-0.033879865	-0.034128307	0.014478301	FALSE	FALSE	FALSE
18482	5042	IPI00414127;IPI00399212	IPI00414127	P43487;Q53EY3;A8MU57	ENSG00000099901	S60	1	KLFRFASENDLPE		8.66E-12	37.03	164.06	_LFRFAS(ph)ENDLPEWK_	LFRFAS(1)ENDLPEWK	LFRFAS(107.46)ENDLPEWK	6	3	611.28534	-0.38858	206627	8359	117848	6447	0.66991	1.110602	0.845666	0.738764	-0.173983539	0.045558451	-0.07280113	-0.131494276	-0.083180123	0.095325516	FALSE	FALSE	FALSE
7291	2294	IPI00031517	IPI00031517	Q14566;Q4ZG57;Q53T61	ENSG00000076003	S762	1	IESEIDSEEELIN		8.77E-108	62.73	244.75	_EIESEIDS(ph)EEELINK_	EIESEIDS(1)EEELINK	EIES(-68.59)EIDS(68.59)EEELINK	8	2	928.90608	-0.1895	97445	4572	97445	4572	0.880929	1.0614	0.746728	0.74698	-0.055059093	0.025879083	-0.126837564	-0.126691026	-0.07067715	0.072706204	FALSE	FALSE	FALSE
18907	5169	IPI00433499;IPI00470604;IPI00446876	IPI00433499	A6NEM3;A8K801;Q5YGQ8;Q6PJF5;Q5U607;Q9H6E9;Q6ZWP8	ENSG00000129667;ENSG00000129667;ENSG00000129667	S328	2	HSASPVSPDGVQI		6.98E-12	25.04	115.84	_GIPHSAS(ph)PVS(ph)PDGVQIPLK_	GIPHS(0.055)AS(0.945)PVS(1)PDGVQIPLK	GIPHS(-12.37)AS(12.37)PVS(57.72)PDGVQIPLK	10	2	1029.9867	-0.30839	139065	6358	139065	6358	1.158822	1.12712	1.2199	1.082801	0.064016732	0.051970156	0.086324231	0.034548648	0.059214942	0.021747672	TRUE	FALSE	FALSE
30552	5515	IPI00549248;IPI00220740;IPI00658013	IPI00549248	P06748-1;P06748;A4ZU86;A8K3N7;Q9BTI9;P06748-2;Q9BYG9;Q9NX34	ENSG00000181163;ENSG00000181163;ENSG00000181163	T237	1	QEKTPKTPKGPSS		2.73E-07	45.62	136.96	_T(ph)PKGPSSVEDIK_	T(1)PKGPSSVEDIK	T(77.95)PKGPS(-77.95)S(-77.95)VEDIK	1	2	669.32106	0.25745	428297	4457	428291	3741	1.276046	1.025583	1.035198	1.2695	0.10586633	0.010970813	0.015023424	0.103632705	0.058873318	0.053006946	FALSE	FALSE	FALSE
14044	3943	IPI00294682	IPI00294682	O95402-1;O95402	ENSG00000105085	S361	1	GCKAGLSPAEPLL		1.18E-24	46.88	195.04	_AGLS(ph)PAEPLLSR_	AGLS(1)PAEPLLSR	AGLS(140.39)PAEPLLS(-140.39)R	4	2	645.82631	0.14198	17474	5472	17474	5472	1.165815	1.039501	1.091715	1.239225	0.066629639	0.016824911	0.038109277	0.093150166	0.053678499	0.033298309	FALSE	FALSE	FALSE
21466	5789	IPI00647892;IPI00647106;IPI00184997	IPI00647892	Q15398-2;Q15398;Q15398-1;A8K732;A8MTM6;Q86T11	ENSG00000126787;ENSG00000126787;ENSG00000126787	S774	1	PEKNTASQNSILE		8.85E-135	87.17	259.71	_NTAS(ph)QNSILEEGETK_	NTAS(1)QNSILEEGETK	NT(-50.9)AS(50.9)QNS(-50.9)ILEEGET(-142.37)K	4	2	850.87237	-0.39273	277233	4383	277220	2821	1.958188	1.300815	0.92069	1.31003	0.291854385	0.114215536	-0.035886574	0.117281241	0.121866147	0.133991884	FALSE	FALSE	FALSE
22440	5959	IPI00784020;IPI00783186;IPI00868922	IPI00784020	O75179-1;O75179;O75179-2;A6NEH7;O75179-4	ENSG00000132466;ENSG00000132466;ENSG00000132466	S1709	1	GKLTVASPKRGQK		0.00379507	34.76	126.79	_LTVAS(ph)PK_	LTVAS(1)PK	LT(-88.61)VAS(88.61)PK	5	2	398.20424	2.7769	237005	1958	237001	2713	1.0133	0.928093	0.932389	0.54093	0.005738043	-0.032408503	-0.030402859	-0.266858932	-0.080983063	0.125150887	FALSE	FALSE	FALSE
20895	5644	IPI00556645;IPI00807514;IPI00465123	IPI00556645	P85037-1;P85037;P85037-2;O43299-1;O43299;A4D1Z4	ENSG00000164916;ENSG00000164916;ENSG00000164917	S445	1	CLSREGSPIPHDP	D/E/N-X-pS/pT	0.00377453	22.03	82.241	_EGS(ph)PIPHDPEFGSK_	EGS(1)PIPHDPEFGSK	EGS(61.09)PIPHDPEFGS(-61.09)K	3	2	788.8376	-0.28593	96177	4470	96177	4470	0.879498	1.048308	0.83621	0.74143	-0.055765144	0.0204889	-0.077684643	-0.129929845	-0.060722683	0.062442608	FALSE	FALSE	FALSE
24331	363;5016	IPI00004233;IPI00413173	IPI00004233;IPI00413173	P46013-1;P46013;P46013-2	ENSG00000148773;ENSG00000148773	T1869;T1509	2	QSDPADTPTNTKQ		1.09E-113	69.99	231.92	_ILCKS(ph)PQSDPADT(ph)PTNTK_	ILCKS(1)PQSDPADT(1)PTNTK	ILCKS(38.43)PQS(-38.43)DPADT(49.25)PT(-49.25)NT(-73.24)K	13	2	1066.9522	-0.65357	174920	2005	174915	3714	1.356006	1.020703	1.0303	1.25517	0.132261611	0.008899391	0.0129637	0.098702551	0.063206813	0.061919784	FALSE	FALSE	FALSE
7089	2209;5799	IPI00030012;IPI00654605;IPI00867630;IPI00645814	IPI00030012;IPI00654605	Q3KQU3-1;Q3KQU3;Q6NX58;Q3KQU3-4;Q3KQU3-2	ENSG00000116871;ENSG00000116871;ENSG00000116871	S120;S452	2	SPRARLSASTASE		7.03E-123	44.69	259.24	_ARLS(ph)ASTASELS(ph)PK_	ARLS(1)ASTASELS(1)PK	ARLS(79.22)AS(-79.22)T(-87.96)AS(-87.96)ELS(87.96)PK	4	2	789.35224	-0.12867	34734	4276	34747	2626	1.428408	0.966755	1.0973	1.2954	0.154852274	-0.014683573	0.040325379	0.112403893	0.073224493	0.075295639	FALSE	FALSE	FALSE
2436	768	IPI00009328	IPI00009328	P38919;Q6IBQ2	ENSG00000141543	S12	1	TMATSGSARKRLL		5.66E-33	62.73	197.15	_(ac)ATTATMATSGS(ph)AR_	ATTATMATSGS(1)AR	AT(-168.24)T(-154.19)AT(-128.93)MAT(-77.11)S(-53.21)GS(53.21)AR	11	2	674.28415	-0.63045	47863	2036	47863	2036	1.2333	0.94255	4.934757	1.309202	0.091068732	-0.025695602	0.693265772	0.11700666	0.21891139	0.322269545	FALSE	FALSE	FALSE
3227	1030	IPI00012752;IPI00790216;IPI00218909;IPI00218910	IPI00012752	Q13322-1;Q13322;A7VJ95;A4D258;A8K0E6;Q13322-2;Q75M93;Q13322-3;Q75MT1	ENSG00000106070;ENSG00000106070;ENSG00000106070;ENSG00000106070	S418	1	QRKALLSPFSTPV		5.29E-11	47.92	178.44	_ALLS(ph)PFSTPVR_	ALLS(1)PFSTPVR	ALLS(99.9)PFS(-99.9)T(-119.5)PVR	4	2	634.32595	0.24531	24354	10383	24354	10383	1.132295	1.026702	1.097598	1.323153	0.05395959	0.011444408	0.040443307	0.121610066	0.056864343	0.046665716	FALSE	FALSE	FALSE
16509	4577	IPI00337315;IPI00376283;IPI00183675;IPI00744671	IPI00337315	Q7Z6E9-1;Q7Z6E9;A6NFG6;Q7Z6E9-2;A6NCF8;Q7Z6E9-4	ENSG00000122257;ENSG00000122257;ENSG00000122257	S360	1	LQPLMRSPISRQQ		0.000174308	27.57	127.93	_NLQPLMRS(ph)PISR_	NLQPLMRS(1)PISR	NLQPLMRS(81.67)PIS(-81.67)R	8	2	746.37872	-1.7783	270730	6972	270730	6972	1.237	1.100389	1.0048	1.2481	0.0923697	0.04154624	0.002079626	0.096249383	0.058061237	0.044877949	FALSE	FALSE	FALSE
9751	2953	IPI00165970;IPI00549380	IPI00165970	Q8WYQ5-1;Q8WYQ5;Q53GY5;Q8WYQ5-3	ENSG00000128191;ENSG00000128191	S373	2	SSDLTPSGDVSPV		1.00E-06	23.71	94.514	_DNEEREQSSDLTPS(ph)GDVS(ph)PVK_	DNEEREQSSDLTPS(1)GDVS(1)PVK	DNEEREQS(-71.19)S(-66.05)DLT(-40.76)PS(47.74)GDVS(40.76)PVK	14	3	816.99831	-1.7592	74456	4749	74456	4749	1.0058	1.269445	1.3462	1.1828	0.002511631	0.103613889	0.129109586	0.072911316	0.077036606	0.054738582	FALSE	FALSE	FALSE
9752	2953	IPI00165970;IPI00549380	IPI00165970	Q8WYQ5-1;Q8WYQ5;Q53GY5;Q8WYQ5-3	ENSG00000128191;ENSG00000128191	S377	2	TPSGDVSPVKPLS	D/E/N-X-pS/pT	1.00E-06	23.71	94.514	_DNEEREQSSDLTPS(ph)GDVS(ph)PVK_	DNEEREQSSDLT(0.005)PS(0.995)GDVS(1)PVK	DNEEREQS(-63.24)S(-62.88)DLT(-23.2)PS(23.2)GDVS(44.9)PVK	18	3	816.99831	-1.9663	74455	3103	74456	4749	1.0058	1.269445	1.3462	1.1828	0.002511631	0.103613889	0.129109586	0.072911316	0.077036606	0.054738582	FALSE	FALSE	FALSE
[truncated: 4,301 more rows]
